# Supplementary material for: Nasal CD4+ tissue-resident memory T cells provide cross-protective immunity to influenza
Source: J Exp Med. 2026 Apr 6;223(5):e20251793. doi: 10.1084/jem.20251793 (PMC13052815; doi:10.1084/jem.20251793)
Supplement: Table S1 — is related to scRNA-seq data and shows differentially expressed genes across clusters and all data underlying Fig. S4 E. [file jem_20251793_tables1.xlsx]

## Sheet: DE genes per cluster
	p_val	avg_log2FC	pct.1	pct.2	p_val_adj	cluster	gene
Vim	5.39612e-113	0.697781	0.784	0.682	1.74214e-108	Th1	Vim
Tagln2	1.88365e-86	0.567518	0.744	0.645	6.08135e-82	Th1	Tagln2
Sh3bgrl3	3.28661e-82	0.407935	0.879	0.844	1.06108e-77	Th1	Sh3bgrl3
S100a6	6.09407e-67	0.656874	0.738	0.647	1.96747e-62	Th1	S100a6
Crip1	5.9871e-59	0.598306	0.743	0.673	1.93294e-54	Th1	Crip1
Fth1	1.74636e-58	0.275826	0.971	0.945	5.63813e-54	Th1	Fth1
Actb	1.14061e-56	0.262592	0.986	0.972	3.68245e-52	Th1	Actb
Cd52	2.41836e-56	0.26735	0.899	0.866	7.80768e-52	Th1	Cd52
S100a4	1.43373e-49	0.386046	0.661	0.548	4.62879e-45	Th1	S100a4
S100a11	5.36636e-49	0.402687	0.854	0.78	1.73253e-44	Th1	S100a11
Lgals1	2.0669e-44	0.505773	0.694	0.626	6.673e-40	Th1	Lgals1
Cxcr6	8.7332e-40	0.405539	0.546	0.445	2.81951e-35	Th1	Cxcr6
Cxcr3	2.15872e-39	0.49688	0.481	0.391	6.96944e-35	Th1	Cxcr3
Thy1	3.20322e-33	0.298465	0.765	0.736	1.03416e-28	Th1	Thy1
Ly6a	1.47632e-31	0.582337	0.632	0.556	4.76629e-27	Th1	Ly6a
Hspa1a	1.1021e-29	0.900715	0.304	0.232	3.55813e-25	Th1	Hspa1a
Hcst	3.08437e-29	0.304854	0.716	0.68	9.95789e-25	Th1	Hcst
Ctsw	3.32123e-28	0.451172	0.441	0.363	1.07226e-23	Th1	Ctsw
Fos	1.06197e-27	0.529908	0.684	0.64	3.42857e-23	Th1	Fos
Anxa2	3.66065e-26	0.700603	0.397	0.33	1.18184e-21	Th1	Anxa2
Emp3	1.25729e-25	0.355762	0.566	0.51	4.05916e-21	Th1	Emp3
Ctla2a	7.77675e-23	0.422047	0.415	0.349	2.51072e-18	Th1	Ctla2a
Btg2	8.91636e-22	0.29875	0.693	0.647	2.87865e-17	Th1	Btg2
S100a10	3.52947e-20	0.281976	0.797	0.766	1.13949e-15	Th1	S100a10
Cd40lg	3.43602e-19	0.284375	0.537	0.479	1.10932e-14	Th1	Cd40lg
Hspa1b	3.77804e-16	0.692574	0.3	0.251	1.21974e-11	Th1	Hspa1b
Klf6	4.23074e-16	0.251208	0.685	0.643	1.36589e-11	Th1	Klf6
Dnajb1	5.22797e-16	0.502505	0.493	0.452	1.68785e-11	Th1	Dnajb1
H2afj	5.89828e-16	0.297261	0.536	0.497	1.90426e-11	Th1	H2afj
Zyx	1.24243e-15	0.443954	0.37	0.325	4.01119e-11	Th1	Zyx
Gng2	1.4238e-14	0.351329	0.386	0.339	4.59675e-10	Th1	Gng2
Gpr183	1.6345e-14	0.392425	0.344	0.293	5.27697e-10	Th1	Gpr183
Rgs1	5.12762e-14	0.278256	0.657	0.631	1.65545e-09	Th1	Rgs1
Anxa6	1.28932e-13	0.297264	0.481	0.446	4.16257e-09	Th1	Anxa6
Cd44	4.75897e-13	0.307197	0.437	0.397	1.53643e-08	Th1	Cd44
Dnajc15	1.6442e-11	0.384095	0.325	0.286	5.3083e-07	Th1	Dnajc15
Anxa5	2.01931e-10	0.336509	0.358	0.324	6.51935e-06	Th1	Anxa5
Mrpl33	3.30115e-10	0.276613	0.441	0.412	1.06578e-05	Th1	Mrpl33
Iqgap1	9.89531e-10	0.256321	0.528	0.517	3.1947e-05	Th1	Iqgap1
Cebpb	1.47528e-09	0.289061	0.471	0.442	4.76293e-05	Th1	Cebpb
Epsti1	1.85205e-09	0.259614	0.371	0.333	5.97934e-05	Th1	Epsti1
Dusp2	9.96576e-09	0.30862	0.508	0.481	0.000321745	Th1	Dusp2
Gimap9	2.27579e-08	0.397415	0.273	0.244	0.000734738	Th1	Gimap9
Litaf	9.84246e-08	0.260356	0.283	0.249	0.00317764	Th1	Litaf
CAAA01147332.1	1.31356e-07	0.316544	0.254	0.22	0.00424083	Th1	CAAA01147332.1
Pstpip1	2.3797e-07	0.290574	0.342	0.317	0.00768286	Th1	Pstpip1
Uqcrb	3.35045e-07	0.256174	0.464	0.452	0.0108169	Th1	Uqcrb
Egr1	5.19319e-07	0.434833	0.251	0.221	0.0167662	Th1	Egr1
Sorl1	4.01338e-06	0.265826	0.253	0.226	0.129572	Th1	Sorl1
Sertad1	6.16673e-06	0.315815	0.266	0.242	0.199093	Th1	Sertad1
Reep5	8.22119e-06	0.251913	0.4	0.384	0.265421	Th1	Reep5
Taldo1	3.50506e-05	0.292237	0.439	0.433	1	Th1	Taldo1
Tmem14c	7.09757e-05	0.30791	0.264	0.247	1	Th1	Tmem14c
Dpm3	0.00046931	0.268543	0.295	0.283	1	Th1	Dpm3
Ifnar2	0.00160107	0.279922	0.251	0.238	1	Th1	Ifnar2
Cuta	0.00184898	0.275672	0.306	0.296	1	Th1	Cuta
Uqcr11	0.00382433	0.266016	0.355	0.351	1	Th1	Uqcr11
Cst3	0.00961253	0.661384	0.319	0.32	1	Th1	Cst3
Ccl5	0	4.88845	0.904	0.187	0	Cytotoxic CD4	Ccl5
Nkg7	0	2.08302	0.839	0.358	0	Cytotoxic CD4	Nkg7
Ccl4	0	4.89399	0.387	0.036	0	Cytotoxic CD4	Ccl4
AW112010	4.23804e-124	0.959329	0.879	0.71	1.36825e-119	Cytotoxic CD4	AW112010
Ctsd	9.70885e-85	0.971032	0.672	0.481	3.1345e-80	Cytotoxic CD4	Ctsd
Dusp21	6.31263e-74	0.754078	0.689	0.468	2.03803e-69	Cytotoxic CD4	Dusp2
Ifng	4.49129e-66	0.945161	0.512	0.308	1.45001e-61	Cytotoxic CD4	Ifng
Ms4a4b	4.80806e-60	0.544417	0.8	0.637	1.55228e-55	Cytotoxic CD4	Ms4a4b
Gimap7	2.2822e-57	1.1289	0.36	0.193	7.3681e-53	Cytotoxic CD4	Gimap7
Tigit	5.91705e-54	1.0308	0.44	0.274	1.91032e-49	Cytotoxic CD4	Tigit
Gimap4	4.64125e-51	0.646327	0.656	0.484	1.49843e-46	Cytotoxic CD4	Gimap4
Hcst1	5.87623e-49	0.528107	0.803	0.68	1.89714e-44	Cytotoxic CD4	Hcst
Ctsw1	8.11067e-49	0.662785	0.556	0.371	2.61853e-44	Cytotoxic CD4	Ctsw
H2-Q7	2.61294e-42	0.504956	0.771	0.652	8.43589e-38	Cytotoxic CD4	H2-Q7
Selplg	4.72026e-41	0.495706	0.747	0.6	1.52394e-36	Cytotoxic CD4	Selplg
H2-D1	1.28193e-40	0.291635	0.983	0.933	4.13872e-36	Cytotoxic CD4	H2-D1
H2-K1	2.59928e-40	0.297014	0.961	0.928	8.39177e-36	Cytotoxic CD4	H2-K1
Rgs11	2.59817e-38	0.52852	0.762	0.626	8.38818e-34	Cytotoxic CD4	Rgs1
Fasl	4.32673e-38	1.00211	0.271	0.149	1.39688e-33	Cytotoxic CD4	Fasl
Cd3g	7.68858e-38	0.45137	0.891	0.795	2.48226e-33	Cytotoxic CD4	Cd3g
Cd3e	3.12912e-36	0.384134	0.889	0.798	1.01024e-31	Cytotoxic CD4	Cd3e
Lsp1	4.04677e-36	0.447604	0.794	0.662	1.3065e-31	Cytotoxic CD4	Lsp1
Nr4a2	2.09948e-34	0.861895	0.368	0.24	6.77818e-30	Cytotoxic CD4	Nr4a2
Rac2	3.2703e-33	0.316283	0.941	0.85	1.05582e-28	Cytotoxic CD4	Rac2
Pdcd1	6.62093e-33	0.919633	0.4	0.27	2.13757e-28	Cytotoxic CD4	Pdcd1
Gimap3	1.80707e-32	0.439261	0.722	0.59	5.83412e-28	Cytotoxic CD4	Gimap3
Cyba	5.73736e-32	0.441008	0.759	0.644	1.85231e-27	Cytotoxic CD4	Cyba
Sh2d2a	2.6461e-31	0.773092	0.534	0.418	8.54293e-27	Cytotoxic CD4	Sh2d2a
Id2	5.49973e-31	0.491078	0.686	0.562	1.77559e-26	Cytotoxic CD4	Id2
Epsti11	9.2167e-30	0.615337	0.464	0.333	2.97561e-25	Cytotoxic CD4	Epsti1
Zyx1	1.43322e-29	0.63095	0.451	0.328	4.62715e-25	Cytotoxic CD4	Zyx
H3f3b	3.9101e-29	0.292084	0.96	0.94	1.26238e-24	Cytotoxic CD4	H3f3b
Hopx	1.08582e-27	0.502607	0.443	0.322	3.50557e-23	Cytotoxic CD4	Hopx
Ms4a6b	1.228e-27	0.420259	0.643	0.524	3.96461e-23	Cytotoxic CD4	Ms4a6b
Prkch	1.12217e-26	0.514096	0.517	0.403	3.62291e-22	Cytotoxic CD4	Prkch
Psmb8	1.81399e-26	0.389731	0.768	0.677	5.85648e-22	Cytotoxic CD4	Psmb8
Ptpn18	2.02092e-26	0.347517	0.81	0.725	6.52455e-22	Cytotoxic CD4	Ptpn18
Cd521	5.57005e-26	0.281247	0.958	0.868	1.79829e-21	Cytotoxic CD4	Cd52
Gimap6	2.27323e-24	0.437865	0.607	0.489	7.33913e-20	Cytotoxic CD4	Gimap6
Ppp1r18	1.5567e-22	0.378274	0.691	0.605	5.02582e-18	Cytotoxic CD4	Ppp1r18
Fxyd5	1.84957e-22	0.269399	0.906	0.817	5.97132e-18	Cytotoxic CD4	Fxyd5
Cd3d	2.60425e-21	0.308565	0.79	0.695	8.40784e-17	Cytotoxic CD4	Cd3d
Lgals11	7.38219e-21	0.311496	0.741	0.639	2.38334e-16	Cytotoxic CD4	Lgals1
Cxcr31	1.14149e-20	0.43174	0.53	0.409	3.68528e-16	Cytotoxic CD4	Cxcr3
Itgb2	6.46458e-20	0.410909	0.59	0.488	2.08709e-15	Cytotoxic CD4	Itgb2
Arpc1b	6.74066e-20	0.30516	0.792	0.72	2.17622e-15	Cytotoxic CD4	Arpc1b
Runx3	2.28836e-19	0.610864	0.326	0.231	7.38797e-15	Cytotoxic CD4	Runx3
B4galnt1	9.91494e-19	0.467822	0.53	0.438	3.20104e-14	Cytotoxic CD4	B4galnt1
Lck	1.61957e-18	0.328657	0.728	0.65	5.22878e-14	Cytotoxic CD4	Lck
Shisa5	2.19009e-18	0.25256	0.876	0.83	7.07071e-14	Cytotoxic CD4	Shisa5
Gimap5	5.41933e-18	0.642256	0.355	0.266	1.74963e-13	Cytotoxic CD4	Gimap5
Il2rb	7.36476e-18	0.409519	0.499	0.391	2.37771e-13	Cytotoxic CD4	Il2rb
Cxcr61	9.69341e-18	0.429522	0.573	0.469	3.12952e-13	Cytotoxic CD4	Cxcr6
Sub1	2.97888e-17	0.349918	0.745	0.69	9.61731e-13	Cytotoxic CD4	Sub1
Arl6ip1	3.08408e-17	0.452809	0.654	0.608	9.95697e-13	Cytotoxic CD4	Arl6ip1
Glrx	5.68127e-17	0.481037	0.394	0.299	1.8342e-12	Cytotoxic CD4	Glrx
Efhd2	9.67486e-17	0.565706	0.348	0.262	3.12353e-12	Cytotoxic CD4	Efhd2
Cd4	2.71299e-16	0.41354	0.527	0.436	8.75889e-12	Cytotoxic CD4	Cd4
Cd48	2.7235e-16	0.603949	0.369	0.286	8.79281e-12	Cytotoxic CD4	Cd48
Tbc1d10c	3.00041e-16	0.455139	0.485	0.399	9.68684e-12	Cytotoxic CD4	Tbc1d10c
Cox17	4.41326e-16	0.465855	0.549	0.474	1.42482e-11	Cytotoxic CD4	Cox17
H2-Q6	8.11354e-16	0.385637	0.546	0.459	2.61946e-11	Cytotoxic CD4	H2-Q6
Tpst2	2.54241e-15	0.461542	0.429	0.342	8.20817e-11	Cytotoxic CD4	Tpst2
Aopep	7.6333e-15	0.536335	0.323	0.243	2.46441e-10	Cytotoxic CD4	Aopep
Ier5l	3.86021e-14	1.01992	0.261	0.192	1.24627e-09	Cytotoxic CD4	Ier5l
Psme1	1.52506e-13	0.285091	0.666	0.601	4.92367e-09	Cytotoxic CD4	Psme1
Dnajc151	2.30224e-13	0.513087	0.365	0.292	7.43277e-09	Cytotoxic CD4	Dnajc15
Cd6	2.98698e-13	0.42573	0.433	0.355	9.64345e-09	Cytotoxic CD4	Cd6
Pde7a	5.29612e-13	0.459087	0.391	0.313	1.70985e-08	Cytotoxic CD4	Pde7a
Pstpip11	7.17338e-13	0.50103	0.392	0.318	2.31593e-08	Cytotoxic CD4	Pstpip1
Litaf1	9.12606e-13	0.610037	0.327	0.253	2.94635e-08	Cytotoxic CD4	Litaf
H2-T22	1.81632e-12	0.381463	0.485	0.416	5.86399e-08	Cytotoxic CD4	H2-T22
Lgals3	2.02973e-12	0.296777	0.257	0.179	6.55299e-08	Cytotoxic CD4	Lgals3
H2-T23	2.4124e-12	0.344237	0.567	0.512	7.78844e-08	Cytotoxic CD4	H2-T23
Gimap1	6.86309e-12	0.337238	0.535	0.467	2.21575e-07	Cytotoxic CD4	Gimap1
Npc2	1.18238e-11	0.271501	0.588	0.532	3.8173e-07	Cytotoxic CD4	Npc2
Psmb9	2.00723e-11	0.408111	0.439	0.369	6.48033e-07	Cytotoxic CD4	Psmb9
Capzb	2.77467e-11	0.277549	0.672	0.621	8.95803e-07	Cytotoxic CD4	Capzb
Cd37	6.65458e-11	0.254742	0.627	0.561	2.14843e-06	Cytotoxic CD4	Cd37
Cd247	6.74617e-11	0.31446	0.544	0.471	2.178e-06	Cytotoxic CD4	Cd247
Rab8a	7.05512e-11	0.471207	0.371	0.309	2.27774e-06	Cytotoxic CD4	Rab8a
H2-Q4	1.6989e-10	0.294238	0.606	0.545	5.48489e-06	Cytotoxic CD4	H2-Q4
Ptprcap	2.16517e-10	0.276303	0.667	0.589	6.99025e-06	Cytotoxic CD4	Ptprcap
Abracl	2.24699e-10	0.386448	0.468	0.41	7.25441e-06	Cytotoxic CD4	Abracl
Cmtm7	3.05608e-10	0.540512	0.292	0.232	9.86655e-06	Cytotoxic CD4	Cmtm7
Psmb10	4.14964e-10	0.449272	0.342	0.28	1.33971e-05	Cytotoxic CD4	Psmb10
Rnf138	5.80808e-10	0.469663	0.316	0.257	1.87514e-05	Cytotoxic CD4	Rnf138
Btg3	1.11927e-09	0.52741	0.287	0.229	3.61357e-05	Cytotoxic CD4	Btg3
Krtcap2	1.26374e-09	0.292295	0.535	0.486	4.07998e-05	Cytotoxic CD4	Krtcap2
Ypel3	1.5522e-09	0.29989	0.547	0.496	5.01128e-05	Cytotoxic CD4	Ypel3
Dok2	3.5642e-09	0.542796	0.251	0.195	0.00011507	Cytotoxic CD4	Dok2
Arpp19	3.77354e-09	0.344294	0.494	0.444	0.000121829	Cytotoxic CD4	Arpp19
Eef1d	4.01588e-09	0.274418	0.604	0.56	0.000129653	Cytotoxic CD4	Eef1d
Bin2	8.51104e-09	0.357819	0.448	0.394	0.000274779	Cytotoxic CD4	Bin2
Sp100	1.47232e-08	0.329418	0.456	0.405	0.000475337	Cytotoxic CD4	Sp100
Slfn2	1.61699e-08	0.260738	0.556	0.503	0.000522045	Cytotoxic CD4	Slfn2
Ostf1	1.90846e-08	0.365766	0.435	0.389	0.000616145	Cytotoxic CD4	Ostf1
Anxa61	3.86942e-08	0.296551	0.504	0.453	0.00124924	Cytotoxic CD4	Anxa6
Dnajb11	4.80307e-08	0.405261	0.516	0.461	0.00155067	Cytotoxic CD4	Dnajb1
Ltb	5.74434e-08	0.265808	0.641	0.593	0.00185456	Cytotoxic CD4	Ltb
2410006H16Rik	1.72179e-07	0.259485	0.519	0.478	0.00555881	Cytotoxic CD4	2410006H16Rik
Ikzf3	1.73572e-07	0.263179	0.327	0.269	0.00560376	Cytotoxic CD4	Ikzf3
Prex1	1.78009e-07	0.371872	0.278	0.225	0.00574702	Cytotoxic CD4	Prex1
Rpl9-ps6	2.02871e-07	0.287964	0.396	0.332	0.00654968	Cytotoxic CD4	Rpl9-ps6
Sash3	2.56486e-07	0.427184	0.296	0.246	0.00828064	Cytotoxic CD4	Sash3
Ifi47	4.45761e-07	0.308526	0.309	0.255	0.0143914	Cytotoxic CD4	Ifi47
Wipf1	4.88418e-07	0.331864	0.321	0.269	0.0157686	Cytotoxic CD4	Wipf1
1810037I17Rik	1.23636e-06	0.336856	0.432	0.399	0.0399158	Cytotoxic CD4	1810037I17Rik
Gimap91	2.08966e-06	0.354587	0.297	0.249	0.0674648	Cytotoxic CD4	Gimap9
Arhgap9	2.77776e-06	0.402982	0.282	0.238	0.0896799	Cytotoxic CD4	Arhgap9
Rnf166	4.91356e-06	0.375718	0.31	0.267	0.158634	Cytotoxic CD4	Rnf166
Rnaset2b	6.9582e-06	0.274747	0.319	0.272	0.224646	Cytotoxic CD4	Rnaset2b
Il21r	7.33326e-06	0.263292	0.354	0.307	0.236754	Cytotoxic CD4	Il21r
Ntan1	1.26733e-05	0.385643	0.266	0.226	0.409158	Cytotoxic CD4	Ntan1
Zgpat	1.35985e-05	0.446949	0.259	0.219	0.439029	Cytotoxic CD4	Zgpat
Tsc22d3	1.90853e-05	0.285619	0.538	0.501	0.616169	Cytotoxic CD4	Tsc22d3
Cyth4	1.94863e-05	0.331196	0.319	0.279	0.629115	Cytotoxic CD4	Cyth4
Vsir	2.35628e-05	0.278762	0.323	0.281	0.760726	Cytotoxic CD4	Vsir
Plk3	2.54072e-05	0.27094	0.267	0.224	0.820272	Cytotoxic CD4	Plk3
Themis	4.5568e-05	0.288934	0.273	0.233	1	Cytotoxic CD4	Themis
Pik3cd	5.35218e-05	0.30893	0.255	0.216	1	Cytotoxic CD4	Pik3cd
Syf2	0.000256525	0.278538	0.378	0.352	1	Cytotoxic CD4	Syf2
Csnk2b	0.000256748	0.265404	0.469	0.453	1	Cytotoxic CD4	Csnk2b
Supt4a	0.000297084	0.264957	0.435	0.417	1	Cytotoxic CD4	Supt4a
Mrps16	0.000351547	0.423143	0.254	0.226	1	Cytotoxic CD4	Mrps16
Was	0.000449781	0.291789	0.273	0.242	1	Cytotoxic CD4	Was
Srp14	0.000567554	0.265587	0.399	0.377	1	Cytotoxic CD4	Srp14
Scamp3	0.000748684	0.312359	0.305	0.277	1	Cytotoxic CD4	Scamp3
Rhoh	0.000771395	0.266309	0.344	0.315	1	Cytotoxic CD4	Rhoh
Rnaseh2c	0.000796531	0.397144	0.259	0.235	1	Cytotoxic CD4	Rnaseh2c
Plaat3	0.000876858	0.265811	0.353	0.325	1	Cytotoxic CD4	Plaat3
Pttg1	0.00096856	0.274446	0.29	0.262	1	Cytotoxic CD4	Pttg1
Ech1	0.000968936	0.320008	0.331	0.31	1	Cytotoxic CD4	Ech1
Dek	0.00121187	0.250716	0.382	0.358	1	Cytotoxic CD4	Dek
Grina	0.0014685	0.282244	0.292	0.266	1	Cytotoxic CD4	Grina
Zap70	0.00186409	0.250095	0.369	0.341	1	Cytotoxic CD4	Zap70
Smndc1	0.00243165	0.291476	0.303	0.279	1	Cytotoxic CD4	Smndc1
Ppm1g	0.00316936	0.274373	0.28	0.256	1	Cytotoxic CD4	Ppm1g
Tmem234	0.00422055	0.261002	0.36	0.346	1	Cytotoxic CD4	Tmem234
Cebpb1	0.00546081	0.350446	0.469	0.45	1	Cytotoxic CD4	Cebpb
Taf15	0.00568781	0.282761	0.284	0.264	1	Cytotoxic CD4	Taf15
Mrps24	0.00595407	0.296536	0.302	0.286	1	Cytotoxic CD4	Mrps24
1110008P14Rik	0.00802848	0.260855	0.257	0.236	1	Cytotoxic CD4	1110008P14Rik
Gm42418	2.58976e-193	1.708	0.959	0.981	8.36105e-189	Quiescent memory	Gm42418
Lars2	5.55913e-78	1.66541	0.699	0.68	1.79476e-73	Quiescent memory	Lars2
Malat1	1.22226e-71	1.11388	0.977	0.993	3.94608e-67	Quiescent memory	Malat1
mt-Cytb	1.0664e-46	0.754242	0.87	0.883	3.44287e-42	Quiescent memory	mt-Cytb
Macf1	1.13053e-44	1.42909	0.408	0.309	3.64992e-40	Quiescent memory	Macf1
AY036118	6.18125e-43	1.99438	0.685	0.74	1.99562e-38	Quiescent memory	AY036118
Gm26917	7.63818e-41	2.41701	0.253	0.154	2.46599e-36	Quiescent memory	Gm26917
Lncpint	3.412e-39	1.73381	0.266	0.167	1.10156e-34	Quiescent memory	Lncpint
Neat1	7.89617e-33	1.72269	0.254	0.163	2.54928e-28	Quiescent memory	Neat1
Jmjd1c	1.84797e-29	1.25923	0.315	0.228	5.96618e-25	Quiescent memory	Jmjd1c
mt-Co2	7.51818e-28	0.616864	0.886	0.904	2.42724e-23	Quiescent memory	mt-Co2
mt-Co3	3.29037e-26	0.600762	0.914	0.925	1.0623e-21	Quiescent memory	mt-Co3
Kmt2a	6.37684e-26	1.09877	0.332	0.25	2.05876e-21	Quiescent memory	Kmt2a
Mbnl1	5.30285e-25	0.831975	0.654	0.649	1.71202e-20	Quiescent memory	Mbnl1
Ahnak	5.90503e-24	1.02311	0.581	0.581	1.90644e-19	Quiescent memory	Ahnak
Xist	1.33986e-23	1.26044	0.488	0.45	4.32574e-19	Quiescent memory	Xist
Srrm2	5.0246e-23	0.778498	0.626	0.631	1.62219e-18	Quiescent memory	Srrm2
4932438A13Rik	7.38207e-22	1.21769	0.316	0.245	2.3833e-17	Quiescent memory	4932438A13Rik
mt-Nd4l	2.44783e-20	0.686073	0.713	0.732	7.90283e-16	Quiescent memory	mt-Nd4l
mt-Atp8	2.68645e-20	0.643563	0.767	0.778	8.6732e-16	Quiescent memory	mt-Atp8
Prrc2b	5.58622e-20	1.20866	0.28	0.215	1.80351e-15	Quiescent memory	Prrc2b
mt-Nd1	3.66247e-18	0.710931	0.636	0.651	1.18243e-13	Quiescent memory	mt-Nd1
Slc9a9	8.69441e-18	1.09186	0.272	0.21	2.80699e-13	Quiescent memory	Slc9a9
Fryl	5.16056e-15	1.13719	0.276	0.218	1.66609e-10	Quiescent memory	Fryl
Arap2	1.56851e-13	1.01388	0.282	0.228	5.06393e-09	Quiescent memory	Arap2
Tnrc6b	1.65399e-13	1.07417	0.293	0.246	5.3399e-09	Quiescent memory	Tnrc6b
Ankrd11	2.87098e-13	0.763828	0.509	0.5	9.26895e-09	Quiescent memory	Ankrd11
Mycbp2	5.04976e-13	0.889993	0.374	0.34	1.63032e-08	Quiescent memory	Mycbp2
Birc6	1.78557e-12	0.928542	0.303	0.253	5.76472e-08	Quiescent memory	Birc6
Ssh2	4.11927e-12	0.96114	0.3	0.254	1.32991e-07	Quiescent memory	Ssh2
Arih1	4.58063e-12	1.07616	0.261	0.215	1.47886e-07	Quiescent memory	Arih1
Malt1	1.15727e-11	1.25953	0.328	0.294	3.73623e-07	Quiescent memory	Malt1
Myh9	1.69722e-11	0.547327	0.633	0.67	5.47946e-07	Quiescent memory	Myh9
Atp1a1	2.85799e-11	1.09414	0.25	0.207	9.22703e-07	Quiescent memory	Atp1a1
mt-Atp6	4.3215e-11	0.566095	0.774	0.81	1.3952e-06	Quiescent memory	mt-Atp6
Ets1	4.90203e-11	0.643817	0.589	0.627	1.58262e-06	Quiescent memory	Ets1
mt-Co1	1.20579e-10	0.436721	0.933	0.955	3.89289e-06	Quiescent memory	mt-Co1
Foxp1	3.85828e-10	1.13779	0.292	0.262	1.24565e-05	Quiescent memory	Foxp1
Lnpep	8.97953e-10	0.84366	0.332	0.302	2.89904e-05	Quiescent memory	Lnpep
Esyt2	2.10038e-09	0.81273	0.273	0.231	6.78107e-05	Quiescent memory	Esyt2
Prrc2c	1.70249e-08	0.681332	0.46	0.456	0.00054965	Quiescent memory	Prrc2c
Aff4	1.99782e-08	0.959334	0.256	0.218	0.000644995	Quiescent memory	Aff4
Bptf	8.84183e-08	0.81948	0.277	0.244	0.00285458	Quiescent memory	Bptf
Sorl11	3.88058e-07	0.774896	0.264	0.231	0.0125285	Quiescent memory	Sorl1
mt-Nd2	4.01549e-07	0.649623	0.62	0.666	0.012964	Quiescent memory	mt-Nd2
Rabgap1l	5.0292e-07	0.794115	0.309	0.286	0.0162368	Quiescent memory	Rabgap1l
Fnbp1	2.16729e-06	0.78609	0.294	0.271	0.069971	Quiescent memory	Fnbp1
Atrx	5.1886e-06	0.662339	0.33	0.311	0.167514	Quiescent memory	Atrx
Thrap3	5.84536e-06	0.666409	0.297	0.272	0.188717	Quiescent memory	Thrap3
mt-Nd3	6.91914e-06	0.841281	0.281	0.263	0.223384	Quiescent memory	mt-Nd3
Clk1	7.93711e-06	0.789097	0.38	0.379	0.256249	Quiescent memory	Clk1
Zfp292	1.55833e-05	0.754515	0.254	0.226	0.503106	Quiescent memory	Zfp292
Mllt3	1.58099e-05	0.862609	0.252	0.231	0.510424	Quiescent memory	Mllt3
Nipbl	1.78586e-05	0.683864	0.287	0.266	0.576566	Quiescent memory	Nipbl
Nktr	1.91088e-05	0.857629	0.258	0.233	0.616929	Quiescent memory	Nktr
mt-Nd5	5.58345e-05	0.734205	0.413	0.422	1	Quiescent memory	mt-Nd5
Nr4a3	7.17845e-05	0.474111	0.198	0.256	1	Quiescent memory	Nr4a3
Inpp5d	8.12368e-05	0.36606	0.206	0.268	1	Quiescent memory	Inpp5d
Itga4	9.36015e-05	0.820154	0.353	0.356	1	Quiescent memory	Itga4
mt-Nd4	0.000122859	0.642629	0.493	0.527	1	Quiescent memory	mt-Nd4
Wnk1	0.000191412	0.756204	0.319	0.308	1	Quiescent memory	Wnk1
Cyfip2	0.000230969	0.69941	0.274	0.258	1	Quiescent memory	Cyfip2
Akap13	0.000247774	0.554623	0.559	0.606	1	Quiescent memory	Akap13
Ube2h	0.000299124	0.678616	0.264	0.246	1	Quiescent memory	Ube2h
Srpk1	0.000329313	0.25552	0.206	0.259	1	Quiescent memory	Srpk1
Itk	0.00039906	0.606241	0.471	0.509	1	Quiescent memory	Itk
Mndal	0.000744014	0.264662	0.228	0.289	1	Quiescent memory	Mndal
Ankrd44	0.00075033	0.781186	0.308	0.307	1	Quiescent memory	Ankrd44
Gls	0.00093085	0.938364	0.271	0.265	1	Quiescent memory	Gls
Dock2	0.0015687	0.845581	0.353	0.37	1	Quiescent memory	Dock2
Rora	0.00167506	0.289946	0.317	0.383	1	Quiescent memory	Rora
Aopep1	0.00231189	0.697404	0.261	0.25	1	Quiescent memory	Aopep
Atp2b1	0.00287189	0.688935	0.381	0.391	1	Quiescent memory	Atp2b1
Rsrp1	0.00291927	0.622246	0.381	0.387	1	Quiescent memory	Rsrp1
Inpp4b	0.00380987	0.72893	0.38	0.401	1	Quiescent memory	Inpp4b
Cblb	0.00550911	0.877204	0.26	0.255	1	Quiescent memory	Cblb
Lamp1	0.00558366	0.252906	0.229	0.278	1	Quiescent memory	Lamp1
Stat4	0.00642622	0.413136	0.254	0.313	1	Quiescent memory	Stat4
Tnfsf8	0	3.14547	0.69	0.128	0	Tfh.1	Tnfsf8
Izumo1r	0	2.68808	0.641	0.132	0	Tfh.1	Izumo1r
Tbc1d4	0	2.42862	0.579	0.124	0	Tfh.1	Tbc1d4
Cd83	0	2.77055	0.388	0.048	0	Tfh.1	Cd83
Cd200	0	3.61487	0.376	0.042	0	Tfh.1	Cd200
Gpm6b	2.61261913520851e-320	3.05675	0.342	0.042	8.43484087802068e-316	Tfh.1	Gpm6b
Tnfrsf4	4.3744572282784e-320	2.08615	0.75	0.23	1.41229351614968e-315	Tfh.1	Tnfrsf4
Eea1	3.91257973199351e-315	2.59763	0.595	0.146	1.2631763664741e-310	Tfh.1	Eea1
Slamf6	3.58373e-303	2.3089	0.501	0.099	1.15701e-298	Tfh.1	Slamf6
Sh2d1a	2.19141e-238	2.14618	0.595	0.176	7.07498e-234	Tfh.1	Sh2d1a
Ifi27l2a	1.84847e-213	1.60874	0.904	0.54	5.96779e-209	Tfh.1	Ifi27l2a
Rgs16	2.53803e-207	1.81416	0.515	0.139	8.19403e-203	Tfh.1	Rgs16
Marcksl1	1.12295e-199	2.11546	0.334	0.064	3.62545e-195	Tfh.1	Marcksl1
Rilpl2	2.1893e-198	2.14861	0.484	0.135	7.06814e-194	Tfh.1	Rilpl2
Tiam1	3.46819e-197	2.31053	0.359	0.075	1.11971e-192	Tfh.1	Tiam1
Ptger2	3.63555e-195	2.69509	0.262	0.04	1.17374e-190	Tfh.1	Ptger2
Ptpn11	9.35272e-187	1.94551	0.527	0.166	3.01953e-182	Tfh.1	Ptpn11
Tox	4.33886e-186	1.72166	0.521	0.154	1.4008e-181	Tfh.1	Tox
Hif1a	8.51167e-186	1.64703	0.819	0.421	2.74799e-181	Tfh.1	Hif1a
Lag3	4.27239e-183	2.23974	0.281	0.049	1.37934e-178	Tfh.1	Lag3
Nsg2	1.53269e-179	2.4119	0.319	0.065	4.94828e-175	Tfh.1	Nsg2
Dusp14	2.24759e-175	2.96398	0.256	0.044	7.25634e-171	Tfh.1	Dusp14
Ephx1	1.91798e-171	2.19405	0.312	0.065	6.1922e-167	Tfh.1	Ephx1
Areg	8.55582e-157	1.8449	0.313	0.068	2.76225e-152	Tfh.1	Areg
Tnfsf11	7.03143e-149	1.49147	0.601	0.23	2.2701e-144	Tfh.1	Tnfsf11
Mrps6	2.76201e-148	1.64268	0.489	0.163	8.91715e-144	Tfh.1	Mrps6
2310001H17Rik	1.50811e-145	1.81775	0.427	0.128	4.86893e-141	Tfh.1	2310001H17Rik
Stx11	4.55114e-135	1.98462	0.309	0.076	1.46934e-130	Tfh.1	Stx11
Cd82	6.97358e-134	1.23659	0.87	0.592	2.25142e-129	Tfh.1	Cd82
Rel	2.03285e-126	1.51888	0.524	0.204	6.56306e-122	Tfh.1	Rel
B3gnt2	2.50153e-126	1.56355	0.546	0.219	8.07617e-122	Tfh.1	B3gnt2
Tcf7	4.33155e-121	1.49154	0.611	0.278	1.39844e-116	Tfh.1	Tcf7
Slc29a1	3.21253e-116	2.05931	0.269	0.066	1.03717e-111	Tfh.1	Slc29a1
Batf	4.63658e-110	1.69485	0.483	0.192	1.49692e-105	Tfh.1	Batf
Prkca	7.31259e-107	1.36614	0.504	0.206	2.36087e-102	Tfh.1	Prkca
Nfatc1	1.70684e-103	1.3534	0.586	0.278	5.51053e-99	Tfh.1	Nfatc1
Limd2	2.69769e-102	0.979678	0.829	0.546	8.7095e-98	Tfh.1	Limd2
Lrig1	3.89763e-98	1.602	0.287	0.083	1.25835e-93	Tfh.1	Lrig1
Pdcd1lg2	1.41317e-97	1.864	0.256	0.068	4.56243e-93	Tfh.1	Pdcd1lg2
Hpcal1	3.26384e-97	1.41555	0.491	0.213	1.05373e-92	Tfh.1	Hpcal1
Sdhaf1	1.63508e-94	1.47242	0.355	0.122	5.27886e-90	Tfh.1	Sdhaf1
Tnfaip8	1.879e-93	1.26303	0.632	0.332	6.06635e-89	Tfh.1	Tnfaip8
Zfp36l1	2.08742e-92	0.927661	0.853	0.589	6.73923e-88	Tfh.1	Zfp36l1
Pdcd11	2.59208e-91	0.901673	0.58	0.263	8.36855e-87	Tfh.1	Pdcd1
Dusp4	2.53878e-89	1.62668	0.295	0.093	8.19646e-85	Tfh.1	Dusp4
Gm8369	2.86249e-89	1.16325	0.483	0.202	9.24156e-85	Tfh.1	Gm8369
Stx6	2.14091e-88	1.43178	0.341	0.117	6.91192e-84	Tfh.1	Stx6
Ramp1	5.66688e-88	1.36067	0.417	0.167	1.82955e-83	Tfh.1	Ramp1
Ikzf2	2.13296e-86	1.16955	0.39	0.147	6.88627e-82	Tfh.1	Ikzf2
Zap701	9.45988e-86	1.0915	0.623	0.324	3.05412e-81	Tfh.1	Zap70
Cd2471	4.09853e-83	0.95173	0.757	0.458	1.32321e-78	Tfh.1	Cd247
Itgav	7.85733e-80	1.28385	0.382	0.15	2.53674e-75	Tfh.1	Itgav
Rnf19a	2.81306e-79	1.33431	0.342	0.125	9.08198e-75	Tfh.1	Rnf19a
Asap1	3.19757e-78	1.39456	0.324	0.117	1.03233e-73	Tfh.1	Asap1
Ptms	3.69959e-78	1.19733	0.438	0.188	1.19441e-73	Tfh.1	Ptms
Dgkz	1.3426e-76	1.23036	0.403	0.165	4.33458e-72	Tfh.1	Dgkz
Spry1	1.92149e-74	1.25765	0.337	0.125	6.20354e-70	Tfh.1	Spry1
Rap1a	8.39612e-74	0.964613	0.672	0.398	2.71069e-69	Tfh.1	Rap1a
Pou2f2	1.76393e-73	1.50872	0.258	0.082	5.69484e-69	Tfh.1	Pou2f2
Dusp1	1.98887e-73	0.779116	0.915	0.714	6.42108e-69	Tfh.1	Dusp1
Tspan32	1.0837e-71	1.13647	0.405	0.17	3.49873e-67	Tfh.1	Tspan32
Ucp2	2.01927e-70	0.578899	0.955	0.839	6.51922e-66	Tfh.1	Ucp2
Fam162a	5.44826e-70	1.36689	0.323	0.123	1.75897e-65	Tfh.1	Fam162a
Ctla4	9.93548e-69	0.654374	0.734	0.429	3.20767e-64	Tfh.1	Ctla4
Plscr1	1.78178e-68	1.40214	0.302	0.112	5.75248e-64	Tfh.1	Plscr1
Gdi2	3.03325e-68	0.904154	0.722	0.471	9.79284e-64	Tfh.1	Gdi2
Trbv3	1.56144e-67	1.55959	0.348	0.151	5.04112e-63	Tfh.1	Trbv3
Cd9	2.19963e-67	0.61047	0.34	0.129	7.10151e-63	Tfh.1	Cd9
Timp2	1.06896e-66	1.4045	0.29	0.108	3.45114e-62	Tfh.1	Timp2
Cd81	8.2183e-66	1.38249	0.254	0.086	2.65328e-61	Tfh.1	Cd81
Cd41	2.04029e-65	0.824568	0.712	0.427	6.58709e-61	Tfh.1	Cd4
Endod1	2.95399e-65	1.23956	0.288	0.105	9.53694e-61	Tfh.1	Endod1
Nrp1	4.3064e-65	1.20558	0.335	0.133	1.39032e-60	Tfh.1	Nrp1
Ndfip1	5.23755e-65	0.600796	0.936	0.791	1.69094e-60	Tfh.1	Ndfip1
H2afz	3.08842e-64	0.762335	0.802	0.572	9.97097e-60	Tfh.1	H2afz
Itm2c	1.53882e-63	0.937878	0.618	0.362	4.96808e-59	Tfh.1	Itm2c
Mif	1.16626e-62	1.13376	0.662	0.439	3.76528e-58	Tfh.1	Mif
Gltp	7.98026e-62	1.07621	0.502	0.264	2.57643e-57	Tfh.1	Gltp
Ctsb	1.44517e-61	0.790233	0.717	0.466	4.66572e-57	Tfh.1	Ctsb
Trim8	1.01366e-59	1.24421	0.303	0.121	3.27259e-55	Tfh.1	Trim8
Rgs10	3.38453e-59	1.04108	0.564	0.33	1.0927e-54	Tfh.1	Rgs10
Jak2	3.27478e-58	0.909038	0.462	0.229	1.05726e-53	Tfh.1	Jak2
Gstp3	4.50414e-58	1.25585	0.357	0.159	1.45416e-53	Tfh.1	Gstp3
Tigit1	1.05321e-57	0.956866	0.519	0.275	3.40029e-53	Tfh.1	Tigit
Cd3d1	5.29562e-57	0.58396	0.903	0.691	1.70969e-52	Tfh.1	Cd3d
Nrip1	3.7244e-55	0.829012	0.523	0.281	1.20242e-50	Tfh.1	Nrip1
Sdf4	2.48081e-53	0.980448	0.708	0.503	8.0093e-49	Tfh.1	Sdf4
Smco4	3.16298e-53	1.07485	0.442	0.225	1.02117e-48	Tfh.1	Smco4
Odc1	1.00366e-51	0.603855	0.645	0.396	3.24032e-47	Tfh.1	Odc1
Bhlhe40	1.49259e-51	0.856172	0.713	0.512	4.81884e-47	Tfh.1	Bhlhe40
mt-Cytb1	4.46471e-51	0.333482	0.964	0.875	1.44143e-46	Tfh.1	mt-Cytb
Rpl22l1	1.07514e-50	0.612024	0.836	0.638	3.47109e-46	Tfh.1	Rpl22l1
Rpl28	1.97227e-50	0.421468	0.971	0.894	6.36748e-46	Tfh.1	Rpl28
Hsp90ab1	3.1484e-49	0.469461	0.976	0.924	1.01646e-44	Tfh.1	Hsp90ab1
Tspan13	1.60446e-48	0.927624	0.553	0.332	5.18e-44	Tfh.1	Tspan13
2026-09-07	1.70612e-48	0.808742	0.603	0.373	5.50822e-44	Tfh.1	2026-09-07
Arf6	1.70988e-48	0.756247	0.699	0.472	5.52035e-44	Tfh.1	Arf6
Rac21	3.75963e-48	0.435197	0.966	0.852	1.2138e-43	Tfh.1	Rac2
Lbh	5.43576e-48	0.942021	0.42	0.214	1.75493e-43	Tfh.1	Lbh
Hmgn1	6.9888e-48	1.1501	0.271	0.113	2.25633e-43	Tfh.1	Hmgn1
Atp5g2	8.4662e-48	0.549835	0.861	0.683	2.73331e-43	Tfh.1	Atp5g2
mt-Nd4l1	1.32564e-47	0.396408	0.891	0.718	4.27983e-43	Tfh.1	mt-Nd4l
Trp53inp1	9.15217e-47	1.02154	0.31	0.139	2.95478e-42	Tfh.1	Trp53inp1
Npepl1	1.13383e-45	1.16011	0.281	0.122	3.66057e-41	Tfh.1	Npepl1
Gapdh	1.16152e-45	0.573533	0.929	0.799	3.74997e-41	Tfh.1	Gapdh
Orai1	1.70502e-45	0.827072	0.521	0.3	5.50466e-41	Tfh.1	Orai1
Tespa1	3.51508e-45	1.00434	0.347	0.166	1.13484e-40	Tfh.1	Tespa1
Timm17b	3.89935e-45	0.944596	0.35	0.166	1.25891e-40	Tfh.1	Timm17b
Rps26	1.81075e-44	0.429683	0.978	0.909	5.84601e-40	Tfh.1	Rps26
Tank	2.85772e-44	0.885116	0.315	0.143	9.22616e-40	Tfh.1	Tank
Smpdl3a	3.79398e-44	0.896009	0.578	0.374	1.22489e-39	Tfh.1	Smpdl3a
mt-Co31	3.96423e-44	0.297799	0.973	0.92	1.27985e-39	Tfh.1	mt-Co3
Rps2	5.30741e-44	0.480782	0.987	0.927	1.7135e-39	Tfh.1	Rps2
Cd3e1	9.33307e-44	0.458122	0.964	0.796	3.01318e-39	Tfh.1	Cd3e
Fyn	1.14614e-43	0.673865	0.595	0.357	3.70032e-39	Tfh.1	Fyn
Mrpl52	1.18382e-43	0.630786	0.677	0.46	3.82197e-39	Tfh.1	Mrpl52
Ier5l1	1.65269e-43	0.808185	0.373	0.187	5.33572e-39	Tfh.1	Ier5l
Rnaset2a	1.83473e-43	1.10869	0.492	0.291	5.92342e-39	Tfh.1	Rnaset2a
Raf1	3.10336e-43	0.942913	0.319	0.149	1.00192e-38	Tfh.1	Raf1
Trac	4.53924e-43	0.716326	0.615	0.374	1.46549e-38	Tfh.1	Trac
Fkbp1a	8.29453e-43	0.617796	0.665	0.441	2.67789e-38	Tfh.1	Fkbp1a
Gem	9.77292e-43	0.843971	0.264	0.112	3.15519e-38	Tfh.1	Gem
Rbm38	1.88496e-42	0.84902	0.364	0.179	6.08561e-38	Tfh.1	Rbm38
Ptprcap1	8.54094e-42	0.538209	0.807	0.582	2.75744e-37	Tfh.1	Ptprcap
Trib1	1.14034e-41	0.938685	0.278	0.124	3.68159e-37	Tfh.1	Trib1
Rpl15	1.23029e-41	0.370581	0.96	0.873	3.97198e-37	Tfh.1	Rpl15
Sesn3	1.8369e-41	0.833773	0.381	0.195	5.93043e-37	Tfh.1	Sesn3
Rps8	2.35925e-40	0.313246	0.993	0.945	7.61684e-36	Tfh.1	Rps8
Rabgap1l1	5.14542e-40	0.679307	0.485	0.276	1.6612e-35	Tfh.1	Rabgap1l
Cst7	5.56551e-40	1.05146	0.29	0.135	1.79683e-35	Tfh.1	Cst7
Rps15a	8.80421e-40	0.322525	0.991	0.928	2.84244e-35	Tfh.1	Rps15a
Lck1	2.14386e-39	0.519307	0.858	0.644	6.92146e-35	Tfh.1	Lck
Snrpe	3.80536e-39	0.622462	0.666	0.458	1.22856e-34	Tfh.1	Snrpe
Hnrnpa1	1.19472e-38	0.648643	0.65	0.443	3.85715e-34	Tfh.1	Hnrnpa1
Nr4a21	1.84294e-38	0.78384	0.433	0.24	5.94993e-34	Tfh.1	Nr4a2
Ptp4a2	2.56189e-38	0.588429	0.687	0.473	8.27106e-34	Tfh.1	Ptp4a2
Trbc2	3.91491e-38	0.716268	0.519	0.308	1.26393e-33	Tfh.1	Trbc2
St13	4.09373e-38	0.732594	0.452	0.256	1.32166e-33	Tfh.1	St13
Srgn	7.03472e-38	0.452314	0.945	0.85	2.27116e-33	Tfh.1	Srgn
Relb	1.25829e-37	0.975909	0.284	0.133	4.06238e-33	Tfh.1	Relb
Atxn10	1.43718e-37	0.811819	0.424	0.239	4.63993e-33	Tfh.1	Atxn10
Ccr8	1.62555e-37	0.935422	0.39	0.215	5.2481e-33	Tfh.1	Ccr8
Dip2b	2.27819e-37	0.836155	0.375	0.198	7.35514e-33	Tfh.1	Dip2b
Pebp1	4.13525e-37	0.662098	0.537	0.338	1.33506e-32	Tfh.1	Pebp1
Cct3	2.29571e-36	0.824727	0.369	0.196	7.41169e-32	Tfh.1	Cct3
Metap2	2.34244e-36	0.747309	0.42	0.237	7.56256e-32	Tfh.1	Metap2
Akr1b3	3.50183e-36	0.784863	0.54	0.345	1.13057e-31	Tfh.1	Akr1b3
Ddx24	3.77576e-36	0.594959	0.631	0.417	1.21901e-31	Tfh.1	Ddx24
Nfil3	2.06188e-35	0.970029	0.314	0.159	6.65678e-31	Tfh.1	Nfil3
Nfkb1	3.39096e-35	0.543107	0.519	0.312	1.09477e-30	Tfh.1	Nfkb1
Ptpn1	4.33651e-35	0.659539	0.455	0.263	1.40004e-30	Tfh.1	Ptpn1
Anp32b	6.13963e-35	0.623275	0.63	0.425	1.98218e-30	Tfh.1	Anp32b
Bzw2	7.16425e-35	0.891702	0.279	0.135	2.31298e-30	Tfh.1	Bzw2
Lcp2	2.18607e-34	0.598193	0.65	0.442	7.05773e-30	Tfh.1	Lcp2
Tpi1	3.22153e-34	1.04228	0.34	0.186	1.04007e-29	Tfh.1	Tpi1
Wdr83os	3.46471e-34	0.689896	0.498	0.308	1.11858e-29	Tfh.1	Wdr83os
Rpsa	5.60726e-34	0.304565	0.996	0.95	1.81031e-29	Tfh.1	Rpsa
Tle3	1.3767e-33	0.935991	0.281	0.138	4.44468e-29	Tfh.1	Tle3
Rpl10	1.44239e-33	0.448167	0.891	0.781	4.65676e-29	Tfh.1	Rpl10
Mink1	1.8255e-33	0.860266	0.278	0.135	5.89362e-29	Tfh.1	Mink1
Aldoa	4.57436e-33	0.534908	0.819	0.682	1.47683e-28	Tfh.1	Aldoa
Psme11	6.76632e-33	0.506247	0.779	0.596	2.18451e-28	Tfh.1	Psme1
Eef1b2	1.14521e-32	0.393141	0.888	0.764	3.69732e-28	Tfh.1	Eef1b2
Atp5g3	1.40053e-32	0.457236	0.811	0.641	4.52161e-28	Tfh.1	Atp5g3
Psmd11	1.47038e-32	0.674359	0.377	0.205	4.74711e-28	Tfh.1	Psmd11
Mea1	1.51956e-32	0.726395	0.379	0.209	4.90591e-28	Tfh.1	Mea1
Tubb5	2.11993e-32	0.545799	0.664	0.47	6.84421e-28	Tfh.1	Tubb5
Atp5g1	2.27447e-32	0.694047	0.575	0.396	7.34313e-28	Tfh.1	Atp5g1
Psme2	6.32418e-32	0.65573	0.701	0.537	2.04176e-27	Tfh.1	Psme2
Rhoh1	6.62594e-32	0.633113	0.499	0.305	2.13919e-27	Tfh.1	Rhoh
Tmem173	9.05205e-32	0.913144	0.255	0.122	2.92245e-27	Tfh.1	Tmem173
Rpl41	9.15e-32	0.397987	0.981	0.915	2.95408e-27	Tfh.1	Rpl41
Camk2d	1.31686e-31	0.58184	0.367	0.2	4.25149e-27	Tfh.1	Camk2d
Psma4	2.93629e-31	0.719687	0.409	0.241	9.4798e-27	Tfh.1	Psma4
Itgb1	9.83767e-31	0.394904	0.657	0.444	3.17609e-26	Tfh.1	Itgb1
Kdm2b	1.56806e-30	0.785006	0.299	0.155	5.06249e-26	Tfh.1	Kdm2b
Smarcb1	1.64478e-30	0.770122	0.269	0.132	5.31018e-26	Tfh.1	Smarcb1
Crlf2	2.82075e-30	0.581334	0.397	0.223	9.10679e-26	Tfh.1	Crlf2
Arid5b	2.95207e-30	0.878284	0.289	0.15	9.53074e-26	Tfh.1	Arid5b
Smap1	5.35967e-30	0.540094	0.583	0.383	1.73037e-25	Tfh.1	Smap1
Ybx3	9.25517e-30	0.799096	0.39	0.232	2.98803e-25	Tfh.1	Ybx3
Kcnn4	9.95736e-30	0.617105	0.397	0.223	3.21473e-25	Tfh.1	Kcnn4
Adam10	1.93639e-29	0.804436	0.275	0.139	6.25164e-25	Tfh.1	Adam10
Socs1	2.35618e-29	0.850202	0.362	0.206	7.60693e-25	Tfh.1	Socs1
Malt11	5.21496e-29	0.523925	0.463	0.287	1.68365e-24	Tfh.1	Malt1
Rps17	7.57722e-29	0.506702	0.726	0.575	2.44631e-24	Tfh.1	Rps17
Csnk1a1	1.57438e-28	0.4873	0.595	0.396	5.0829e-24	Tfh.1	Csnk1a1
Rnaset2b1	2.01235e-28	0.827144	0.428	0.266	6.49689e-24	Tfh.1	Rnaset2b
Hsd17b10	2.4974e-28	0.769071	0.314	0.171	8.06285e-24	Tfh.1	Hsd17b10
Maf	2.81246e-28	0.520467	0.538	0.342	9.08003e-24	Tfh.1	Maf
Ptpn6	3.58502e-28	0.61719	0.373	0.211	1.15742e-23	Tfh.1	Ptpn6
Kras	3.65448e-28	0.770416	0.373	0.219	1.17985e-23	Tfh.1	Kras
Utrn	4.62769e-28	0.622741	0.388	0.225	1.49405e-23	Tfh.1	Utrn
Ptprc	6.90581e-28	0.370594	0.852	0.707	2.22954e-23	Tfh.1	Ptprc
Arap21	8.94817e-28	0.649551	0.384	0.225	2.88892e-23	Tfh.1	Arap2
Dbi	1.76637e-27	0.591107	0.367	0.213	5.70273e-23	Tfh.1	Dbi
Nfkbia	1.98231e-27	0.362951	0.856	0.707	6.39988e-23	Tfh.1	Nfkbia
Ctss	2.26684e-27	0.372992	0.422	0.243	7.31848e-23	Tfh.1	Ctss
Tgfb1	2.29582e-27	0.609227	0.5	0.325	7.41204e-23	Tfh.1	Tgfb1
Thoc7	2.74324e-27	0.695431	0.332	0.186	8.85657e-23	Tfh.1	Thoc7
Uqcr10	3.87431e-27	0.51936	0.594	0.411	1.25082e-22	Tfh.1	Uqcr10
Ran	4.48131e-27	0.579535	0.6	0.429	1.44679e-22	Tfh.1	Ran
Stat1	4.52328e-27	0.404942	0.492	0.304	1.46034e-22	Tfh.1	Stat1
Rps29	5.69589e-27	0.253369	0.991	0.943	1.83892e-22	Tfh.1	Rps29
Nol7	6.70433e-27	0.512706	0.568	0.387	2.16449e-22	Tfh.1	Nol7
Cops6	7.63211e-27	0.664654	0.397	0.24	2.46403e-22	Tfh.1	Cops6
Hspe1	8.57225e-27	0.59395	0.611	0.435	2.76755e-22	Tfh.1	Hspe1
Psma6	1.27902e-26	0.684375	0.413	0.254	4.12932e-22	Tfh.1	Psma6
Ssr4	1.49314e-26	0.564851	0.546	0.369	4.82059e-22	Tfh.1	Ssr4
Cox171	1.75018e-26	0.509507	0.645	0.47	5.65045e-22	Tfh.1	Cox17
Nek7	2.77135e-26	0.678023	0.319	0.177	8.94731e-22	Tfh.1	Nek7
Ube2n	5.01729e-26	0.60685	0.418	0.255	1.61983e-21	Tfh.1	Ube2n
Fam104a	6.72613e-26	0.662467	0.391	0.235	2.17153e-21	Tfh.1	Fam104a
Eml4	7.27523e-26	0.698472	0.263	0.138	2.34881e-21	Tfh.1	Eml4
Casp1	7.458e-26	0.750198	0.256	0.131	2.40781e-21	Tfh.1	Casp1
Sla	8.41301e-26	0.582929	0.539	0.36	2.71614e-21	Tfh.1	Sla
mt-Atp81	1.22621e-25	0.316888	0.886	0.768	3.95883e-21	Tfh.1	mt-Atp8
Tnfrsf18	1.3121e-25	0.518948	0.537	0.357	4.2361e-21	Tfh.1	Tnfrsf18
Rbbp7	2.04299e-25	0.578254	0.397	0.241	6.5958e-21	Tfh.1	Rbbp7
Slc1a5	4.18224e-25	0.600442	0.389	0.231	1.35024e-20	Tfh.1	Slc1a5
Cd3g1	5.70779e-25	0.313553	0.962	0.794	1.84276e-20	Tfh.1	Cd3g
Coro1b	9.09437e-25	0.555367	0.496	0.326	2.93612e-20	Tfh.1	Coro1b
Tmem258	1.00542e-24	0.481678	0.586	0.41	3.246e-20	Tfh.1	Tmem258
Slc25a3	1.0548e-24	0.403296	0.754	0.601	3.40543e-20	Tfh.1	Slc25a3
Bcl2a1b	1.39004e-24	0.363822	0.687	0.494	4.48776e-20	Tfh.1	Bcl2a1b
Anp32e	1.46436e-24	0.57715	0.383	0.231	4.7277e-20	Tfh.1	Anp32e
Pgk1	2.10049e-24	0.610335	0.457	0.301	6.78142e-20	Tfh.1	Pgk1
Fyb	2.34685e-24	0.406377	0.716	0.52	7.5768e-20	Tfh.1	Fyb
mt-Nd21	2.69934e-24	0.254786	0.806	0.649	8.71483e-20	Tfh.1	mt-Nd2
Taf10	2.81544e-24	0.480412	0.613	0.437	9.08964e-20	Tfh.1	Taf10
Anp32a	6.44586e-24	0.480335	0.621	0.438	2.08105e-19	Tfh.1	Anp32a
Cd84	7.65404e-24	0.548375	0.376	0.225	2.47111e-19	Tfh.1	Cd84
Tuba1b	8.18078e-24	0.686903	0.488	0.342	2.64117e-19	Tfh.1	Tuba1b
Chd1	9.10004e-24	0.680971	0.34	0.202	2.93795e-19	Tfh.1	Chd1
Tusc3	1.27683e-23	0.670558	0.25	0.13	4.12224e-19	Tfh.1	Tusc3
Stat41	1.85803e-23	0.464879	0.46	0.294	5.99864e-19	Tfh.1	Stat4
Gimap51	1.99466e-23	0.523964	0.429	0.264	6.43976e-19	Tfh.1	Gimap5
Prdx1	2.4339e-23	0.491205	0.56	0.399	7.85784e-19	Tfh.1	Prdx1
Vamp8	3.06772e-23	0.471754	0.571	0.389	9.90413e-19	Tfh.1	Vamp8
Prdx2	4.69455e-23	0.444056	0.516	0.343	1.51564e-18	Tfh.1	Prdx2
G3bp1	9.56745e-23	0.58173	0.411	0.259	3.08885e-18	Tfh.1	G3bp1
Ube2m	1.0638e-22	0.486806	0.472	0.306	3.43449e-18	Tfh.1	Ube2m
Ltb1	1.17636e-22	0.399364	0.778	0.585	3.79789e-18	Tfh.1	Ltb
Traf1	1.62277e-22	0.489588	0.463	0.302	5.2391e-18	Tfh.1	Traf1
Cd5	1.73659e-22	0.381396	0.678	0.476	5.60659e-18	Tfh.1	Cd5
Bcl10	2.20482e-22	0.614876	0.325	0.191	7.11825e-18	Tfh.1	Bcl10
Mllt31	3.09591e-22	0.48368	0.372	0.224	9.99514e-18	Tfh.1	Mllt3
Nudt21	3.9676e-22	0.496756	0.373	0.225	1.28094e-17	Tfh.1	Nudt21
mt-Nd31	4.13023e-22	0.322346	0.41	0.255	1.33345e-17	Tfh.1	mt-Nd3
Ndufa4	5.33851e-22	0.324496	0.649	0.47	1.72354e-17	Tfh.1	Ndufa4
Rpl3	7.37525e-22	0.256037	0.97	0.891	2.3811e-17	Tfh.1	Rpl3
Nop10	8.79308e-22	0.593438	0.507	0.361	2.83885e-17	Tfh.1	Nop10
Ndufv2	1.02623e-21	0.544791	0.413	0.265	3.31318e-17	Tfh.1	Ndufv2
Abracl1	1.54078e-21	0.464623	0.577	0.404	4.97439e-17	Tfh.1	Abracl
Rpl35	1.84573e-21	0.264586	0.963	0.874	5.95895e-17	Tfh.1	Rpl35
Psmb91	1.92563e-21	0.447568	0.535	0.365	6.21691e-17	Tfh.1	Psmb9
Atp5e	2.33213e-21	0.300705	0.913	0.787	7.52927e-17	Tfh.1	Atp5e
Cd27	3.04472e-21	0.638888	0.29	0.165	9.82987e-17	Tfh.1	Cd27
Arf3	3.28164e-21	0.686474	0.264	0.147	1.05948e-16	Tfh.1	Arf3
Spcs1	4.28984e-21	0.519316	0.495	0.336	1.38497e-16	Tfh.1	Spcs1
Rpl36a	4.36158e-21	0.275574	0.941	0.822	1.40814e-16	Tfh.1	Rpl36a
Slc25a4	4.98619e-21	0.536524	0.337	0.202	1.60979e-16	Tfh.1	Slc25a4
Naca	5.37456e-21	0.284227	0.908	0.814	1.73518e-16	Tfh.1	Naca
Rab10	5.6026e-21	0.503162	0.427	0.276	1.8088e-16	Tfh.1	Rab10
Dap3	8.68757e-21	0.639574	0.261	0.145	2.80478e-16	Tfh.1	Dap3
Fbl	1.15546e-20	0.686466	0.397	0.262	3.73042e-16	Tfh.1	Fbl
Tmem134	1.45274e-20	0.462466	0.432	0.279	4.69016e-16	Tfh.1	Tmem134
Ddt	1.52178e-20	0.651827	0.259	0.143	4.91305e-16	Tfh.1	Ddt
Rplp0	1.71331e-20	0.262974	0.985	0.928	5.53142e-16	Tfh.1	Rplp0
Pkm	2.12307e-20	0.391887	0.756	0.624	6.85433e-16	Tfh.1	Pkm
Tgif1	2.32576e-20	0.545115	0.316	0.187	7.50872e-16	Tfh.1	Tgif1
Eef1g	2.63887e-20	0.442746	0.584	0.436	8.5196e-16	Tfh.1	Eef1g
Ap2m1	2.87143e-20	0.466059	0.515	0.359	9.27042e-16	Tfh.1	Ap2m1
Ccdc50	3.03223e-20	0.599815	0.273	0.155	9.78956e-16	Tfh.1	Ccdc50
Rpl31	3.08029e-20	0.355833	0.758	0.619	9.94472e-16	Tfh.1	Rpl31
Bcl7c	3.64141e-20	0.58111	0.291	0.167	1.17563e-15	Tfh.1	Bcl7c
Eif1ax	4.35572e-20	0.645247	0.298	0.178	1.40625e-15	Tfh.1	Eif1ax
Commd3	8.73939e-20	0.65795	0.266	0.152	2.82151e-15	Tfh.1	Commd3
Plgrkt	1.00386e-19	0.633669	0.307	0.185	3.24096e-15	Tfh.1	Plgrkt
Chd4	1.18645e-19	0.445219	0.375	0.235	3.83044e-15	Tfh.1	Chd4
Smarca5	1.20355e-19	0.432645	0.456	0.303	3.88565e-15	Tfh.1	Smarca5
Ghitm	1.44111e-19	0.431156	0.506	0.349	4.65261e-15	Tfh.1	Ghitm
Ostc	1.73314e-19	0.546573	0.365	0.23	5.59543e-15	Tfh.1	Ostc
Top1	1.99991e-19	0.392862	0.549	0.386	6.4567e-15	Tfh.1	Top1
Set	2.11452e-19	0.488022	0.626	0.481	6.82674e-15	Tfh.1	Set
Rab11b	2.23011e-19	0.435189	0.468	0.312	7.1999e-15	Tfh.1	Rab11b
Psma3	2.2328e-19	0.42732	0.576	0.418	7.20859e-15	Tfh.1	Psma3
Rps12	2.33716e-19	0.260507	0.971	0.91	7.54552e-15	Tfh.1	Rps12
Chic2	3.15411e-19	0.484519	0.42	0.273	1.0183e-14	Tfh.1	Chic2
Map2k3	3.57542e-19	0.558069	0.28	0.163	1.15432e-14	Tfh.1	Map2k3
Pgam1	3.70122e-19	0.521512	0.361	0.229	1.19494e-14	Tfh.1	Pgam1
Pip4k2a	4.24503e-19	0.509884	0.338	0.208	1.37051e-14	Tfh.1	Pip4k2a
Runx1	4.94139e-19	0.483322	0.406	0.263	1.59533e-14	Tfh.1	Runx1
Fis1	4.94843e-19	0.408996	0.613	0.461	1.5976e-14	Tfh.1	Fis1
Eif5a	4.9978e-19	0.478101	0.778	0.663	1.61354e-14	Tfh.1	Eif5a
Cct8	5.20029e-19	0.487958	0.446	0.304	1.67891e-14	Tfh.1	Cct8
Dad1	5.45429e-19	0.317766	0.767	0.619	1.76092e-14	Tfh.1	Dad1
Fus	6.38429e-19	0.318677	0.67	0.517	2.06117e-14	Tfh.1	Fus
Btf3	8.52505e-19	0.263452	0.894	0.778	2.75231e-14	Tfh.1	Btf3
Eif3l	9.96697e-19	0.608753	0.311	0.192	3.21784e-14	Tfh.1	Eif3l
Gng5	1.12627e-18	0.2992	0.779	0.614	3.63618e-14	Tfh.1	Gng5
Ssb	1.29867e-18	0.447471	0.502	0.348	4.19277e-14	Tfh.1	Ssb
Mrpl54	1.48567e-18	0.569632	0.295	0.176	4.79648e-14	Tfh.1	Mrpl54
Max	1.75981e-18	0.465753	0.296	0.175	5.68156e-14	Tfh.1	Max
Cacybp	2.01086e-18	0.435631	0.367	0.231	6.49207e-14	Tfh.1	Cacybp
Sarnp	2.10777e-18	0.444801	0.43	0.285	6.80495e-14	Tfh.1	Sarnp
Elavl1	2.22079e-18	0.431819	0.323	0.196	7.16982e-14	Tfh.1	Elavl1
Rps6	2.27884e-18	0.274927	0.926	0.821	7.35724e-14	Tfh.1	Rps6
Prmt1	2.3875e-18	0.598844	0.338	0.215	7.70803e-14	Tfh.1	Prmt1
Sh3bgrl	2.53913e-18	0.581147	0.302	0.185	8.19757e-14	Tfh.1	Sh3bgrl
Pold4	2.55243e-18	0.612972	0.252	0.145	8.24051e-14	Tfh.1	Pold4
4921524J17Rik	2.82002e-18	0.703076	0.259	0.15	9.10442e-14	Tfh.1	4921524J17Rik
Atp5c1	3.33164e-18	0.346497	0.706	0.549	1.07562e-13	Tfh.1	Atp5c1
Npm1	3.65482e-18	0.46004	0.826	0.717	1.17996e-13	Tfh.1	Npm1
Hnrnpk	4.34117e-18	0.338823	0.719	0.556	1.40155e-13	Tfh.1	Hnrnpk
Stk39	4.4748e-18	0.452029	0.275	0.16	1.44469e-13	Tfh.1	Stk39
Wbp4	4.61683e-18	0.625719	0.276	0.165	1.49054e-13	Tfh.1	Wbp4
Snrpf	4.99635e-18	0.409636	0.571	0.426	1.61307e-13	Tfh.1	Snrpf
Aprt	5.20607e-18	0.467394	0.46	0.312	1.68078e-13	Tfh.1	Aprt
Snrpd2	5.54213e-18	0.466962	0.483	0.336	1.78928e-13	Tfh.1	Snrpd2
Maz	6.52802e-18	0.535545	0.371	0.239	2.10757e-13	Tfh.1	Maz
Hnrnpa0	6.64736e-18	0.334997	0.754	0.614	2.1461e-13	Tfh.1	Hnrnpa0
Vcp	9.64142e-18	0.393909	0.469	0.318	3.11273e-13	Tfh.1	Vcp
Nfkbib	1.19471e-17	0.519421	0.29	0.174	3.85714e-13	Tfh.1	Nfkbib
Psmb4	1.39993e-17	0.457814	0.43	0.288	4.51968e-13	Tfh.1	Psmb4
Utp11	1.44121e-17	0.612525	0.253	0.147	4.65295e-13	Tfh.1	Utp11
Hnrnpa2b1	1.53431e-17	0.2641	0.908	0.811	4.9535e-13	Tfh.1	Hnrnpa2b1
Swi5	1.65263e-17	0.425002	0.454	0.309	5.3355e-13	Tfh.1	Swi5
Isyna1	1.80687e-17	0.696399	0.273	0.165	5.83348e-13	Tfh.1	Isyna1
Ass1	1.82172e-17	0.444993	0.387	0.255	5.88143e-13	Tfh.1	Ass1
Agfg1	1.85465e-17	0.48885	0.294	0.178	5.98773e-13	Tfh.1	Agfg1
Adprh	3.4773e-17	0.525592	0.275	0.162	1.12265e-12	Tfh.1	Adprh
Ost4	3.83431e-17	0.351574	0.621	0.463	1.23791e-12	Tfh.1	Ost4
Lsm12	4.00686e-17	0.495171	0.317	0.197	1.29361e-12	Tfh.1	Lsm12
Lrp10	4.08475e-17	0.428645	0.478	0.329	1.31876e-12	Tfh.1	Lrp10
Sri	4.16173e-17	0.372284	0.608	0.453	1.34362e-12	Tfh.1	Sri
Hnrnpll	5.81822e-17	0.448982	0.283	0.172	1.87841e-12	Tfh.1	Hnrnpll
Cbx1	6.01915e-17	0.52584	0.283	0.172	1.94328e-12	Tfh.1	Cbx1
Rtraf	6.07537e-17	0.373248	0.538	0.386	1.96143e-12	Tfh.1	Rtraf
Ybx1	8.46368e-17	0.317391	0.82	0.7	2.7325e-12	Tfh.1	Ybx1
Ube2v1	8.77966e-17	0.420306	0.476	0.333	2.83451e-12	Tfh.1	Ube2v1
Syngr2	9.37954e-17	0.413883	0.376	0.241	3.02819e-12	Tfh.1	Syngr2
Tmem256	1.01865e-16	0.552846	0.277	0.168	3.28872e-12	Tfh.1	Tmem256
E2f4	1.02653e-16	0.446637	0.313	0.192	3.31414e-12	Tfh.1	E2f4
Nme1	1.03333e-16	0.584536	0.442	0.318	3.33612e-12	Tfh.1	Nme1
Eif3i	1.40538e-16	0.36135	0.569	0.419	4.53728e-12	Tfh.1	Eif3i
Cd522	1.49344e-16	0.329997	0.963	0.871	4.82158e-12	Tfh.1	Cd52
Tma7	1.78427e-16	0.338348	0.717	0.567	5.76051e-12	Tfh.1	Tma7
Borcs8	1.80896e-16	0.512277	0.278	0.168	5.84023e-12	Tfh.1	Borcs8
Gabarap	2.07502e-16	0.318126	0.716	0.56	6.6992e-12	Tfh.1	Gabarap
Rsbn1	2.07695e-16	0.47366	0.286	0.174	6.70544e-12	Tfh.1	Rsbn1
Dcun1d5	2.54227e-16	0.493585	0.403	0.272	8.20771e-12	Tfh.1	Dcun1d5
Il16	2.81138e-16	0.526414	0.336	0.217	9.07653e-12	Tfh.1	Il16
Atpif1	3.32051e-16	0.313818	0.406	0.267	1.07203e-11	Tfh.1	Atpif1
Srsf6	4.31575e-16	0.452521	0.272	0.164	1.39334e-11	Tfh.1	Srsf6
Ak2	4.672e-16	0.48568	0.308	0.192	1.50836e-11	Tfh.1	Ak2
Chd9	5.07975e-16	0.541402	0.256	0.153	1.64e-11	Tfh.1	Chd9
Hsbp1	5.85963e-16	0.487865	0.358	0.237	1.89178e-11	Tfh.1	Hsbp1
Acot7	6.02146e-16	0.45562	0.29	0.178	1.94403e-11	Tfh.1	Acot7
Ythdc1	7.04836e-16	0.349546	0.552	0.404	2.27556e-11	Tfh.1	Ythdc1
Cd61	9.1394e-16	0.276184	0.505	0.353	2.95066e-11	Tfh.1	Cd6
Pomp	1.26985e-15	0.390635	0.486	0.35	4.09971e-11	Tfh.1	Pomp
Nsa2	1.27348e-15	0.285073	0.74	0.588	4.11144e-11	Tfh.1	Nsa2
Srsf10	1.77356e-15	0.377151	0.304	0.19	5.72592e-11	Tfh.1	Srsf10
Ubap2l	1.87766e-15	0.514457	0.301	0.191	6.06201e-11	Tfh.1	Ubap2l
Atp5j	1.88373e-15	0.288206	0.733	0.575	6.08161e-11	Tfh.1	Atp5j
Smc4	2.00993e-15	0.394327	0.304	0.19	6.48905e-11	Tfh.1	Smc4
Apobec3	2.03022e-15	0.366432	0.414	0.277	6.55457e-11	Tfh.1	Apobec3
Txndc17	2.28564e-15	0.53805	0.34	0.226	7.3792e-11	Tfh.1	Txndc17
Psma7	2.52698e-15	0.390993	0.537	0.393	8.15836e-11	Tfh.1	Psma7
Snx3	3.36643e-15	0.32235	0.572	0.422	1.08685e-10	Tfh.1	Snx3
Puf60	3.45598e-15	0.342835	0.536	0.385	1.11576e-10	Tfh.1	Puf60
Gspt1	3.98055e-15	0.486635	0.252	0.151	1.28512e-10	Tfh.1	Gspt1
Mrfap1	4.07091e-15	0.388663	0.475	0.335	1.31429e-10	Tfh.1	Mrfap1
Edf1	5.19959e-15	0.345421	0.645	0.506	1.67869e-10	Tfh.1	Edf1
Uqcrq	5.58455e-15	0.283572	0.577	0.427	1.80297e-10	Tfh.1	Uqcrq
Ifi27	5.89129e-15	0.357812	0.513	0.368	1.902e-10	Tfh.1	Ifi27
Cox20	6.19733e-15	0.408473	0.388	0.261	2.00081e-10	Tfh.1	Cox20
Sumo2	9.41632e-15	0.2655	0.795	0.656	3.04006e-10	Tfh.1	Sumo2
Fip1l1	9.65078e-15	0.453117	0.332	0.218	3.11575e-10	Tfh.1	Fip1l1
Polr1d	1.03535e-14	0.29113	0.652	0.494	3.34262e-10	Tfh.1	Polr1d
Sec61g	1.26991e-14	0.279972	0.727	0.597	4.09991e-10	Tfh.1	Sec61g
Rbpj	1.30076e-14	0.399616	0.415	0.29	4.19951e-10	Tfh.1	Rbpj
Znrd1	1.50404e-14	0.464556	0.279	0.174	4.8558e-10	Tfh.1	Znrd1
Ranbp1	1.64985e-14	0.508956	0.384	0.269	5.32656e-10	Tfh.1	Ranbp1
Bola3	1.77602e-14	0.469394	0.288	0.181	5.73389e-10	Tfh.1	Bola3
Bcl2a1d	1.87459e-14	0.332121	0.437	0.298	6.05212e-10	Tfh.1	Bcl2a1d
Pdrg1	1.98092e-14	0.4491	0.278	0.175	6.3954e-10	Tfh.1	Pdrg1
Fundc2	2.02536e-14	0.444042	0.3	0.192	6.53887e-10	Tfh.1	Fundc2
Nap1l1	2.28398e-14	0.39086	0.428	0.3	7.37384e-10	Tfh.1	Nap1l1
Chrac1	2.35011e-14	0.470728	0.282	0.18	7.58732e-10	Tfh.1	Chrac1
Eif3k	2.56882e-14	0.301637	0.686	0.543	8.29344e-10	Tfh.1	Eif3k
Polr2m	2.67506e-14	0.452229	0.266	0.164	8.63644e-10	Tfh.1	Polr2m
Pdcd5	4.03329e-14	0.377333	0.412	0.286	1.30215e-09	Tfh.1	Pdcd5
Nr4a31	4.18005e-14	0.348006	0.356	0.24	1.34953e-09	Tfh.1	Nr4a3
Stat3	4.69102e-14	0.372719	0.435	0.304	1.51449e-09	Tfh.1	Stat3
Smarce1	5.53005e-14	0.36773	0.291	0.183	1.78538e-09	Tfh.1	Smarce1
Psmd7	5.75376e-14	0.482876	0.283	0.182	1.8576e-09	Tfh.1	Psmd7
Mbd3	7.39263e-14	0.486267	0.288	0.185	2.38671e-09	Tfh.1	Mbd3
Tmem128	8.14022e-14	0.417229	0.327	0.215	2.62807e-09	Tfh.1	Tmem128
Eif2s1	8.2994e-14	0.437701	0.302	0.195	2.67946e-09	Tfh.1	Eif2s1
Sar1b	9.1835e-14	0.460512	0.257	0.16	2.96489e-09	Tfh.1	Sar1b
Txn2	1.17772e-13	0.349689	0.401	0.277	3.80226e-09	Tfh.1	Txn2
Atp5a1	1.25914e-13	0.30543	0.647	0.507	4.06515e-09	Tfh.1	Atp5a1
Ppp4c	1.32391e-13	0.292641	0.511	0.366	4.27424e-09	Tfh.1	Ppp4c
Sh3kbp1	1.64381e-13	0.267074	0.448	0.311	5.30704e-09	Tfh.1	Sh3kbp1
Mxd4	1.76073e-13	0.416359	0.384	0.265	5.68452e-09	Tfh.1	Mxd4
Ighm	1.80678e-13	0.434764	0.34	0.229	5.8332e-09	Tfh.1	Ighm
Ssr2	2.05046e-13	0.501209	0.268	0.17	6.6199e-09	Tfh.1	Ssr2
Rbbp4	2.16111e-13	0.279102	0.464	0.322	6.97714e-09	Tfh.1	Rbbp4
Hnrnpd	2.56794e-13	0.30651	0.524	0.382	8.29059e-09	Tfh.1	Hnrnpd
Serbp1	2.81816e-13	0.290684	0.717	0.585	9.09843e-09	Tfh.1	Serbp1
Psmc2	2.86087e-13	0.459579	0.287	0.186	9.23631e-09	Tfh.1	Psmc2
Esd	3.20473e-13	0.368771	0.382	0.259	1.03465e-08	Tfh.1	Esd
Calr	3.21847e-13	0.378959	0.45	0.327	1.03908e-08	Tfh.1	Calr
Csnk2a1	3.42824e-13	0.339651	0.32	0.208	1.10681e-08	Tfh.1	Csnk2a1
Mndal1	3.72126e-13	0.411029	0.392	0.272	1.20141e-08	Tfh.1	Mndal
Mif4gd	3.75728e-13	0.44368	0.334	0.224	1.21304e-08	Tfh.1	Mif4gd
Adipor2	4.00394e-13	0.452959	0.286	0.184	1.29267e-08	Tfh.1	Adipor2
Atp6v1f	4.40773e-13	0.311946	0.625	0.484	1.42304e-08	Tfh.1	Atp6v1f
Psma5	4.89728e-13	0.389008	0.294	0.19	1.58109e-08	Tfh.1	Psma5
Trappc4	5.78316e-13	0.474679	0.252	0.158	1.86709e-08	Tfh.1	Trappc4
Wdr26	7.17354e-13	0.469062	0.285	0.188	2.31598e-08	Tfh.1	Wdr26
Slc25a11	7.26258e-13	0.452142	0.273	0.176	2.34472e-08	Tfh.1	Slc25a11
Fubp1	9.33145e-13	0.346773	0.328	0.218	3.01266e-08	Tfh.1	Fubp1
Ndufa3	9.67549e-13	0.28284	0.719	0.581	3.12373e-08	Tfh.1	Ndufa3
Nono	1.05403e-12	0.367043	0.403	0.284	3.40294e-08	Tfh.1	Nono
Cdk2ap2	1.08646e-12	0.269607	0.615	0.467	3.50765e-08	Tfh.1	Cdk2ap2
Ap2s1	1.11536e-12	0.368774	0.354	0.239	3.60094e-08	Tfh.1	Ap2s1
Ppp2r1a	1.16276e-12	0.309124	0.403	0.279	3.75395e-08	Tfh.1	Ppp2r1a
Dgka	1.1733e-12	0.326777	0.368	0.252	3.78799e-08	Tfh.1	Dgka
Nsfl1c	1.18603e-12	0.412654	0.296	0.193	3.82909e-08	Tfh.1	Nsfl1c
Tob2	1.19083e-12	0.332726	0.359	0.246	3.84459e-08	Tfh.1	Tob2
Paip2	1.76893e-12	0.3399	0.515	0.382	5.71099e-08	Tfh.1	Paip2
Pnisr	1.93953e-12	0.380828	0.294	0.196	6.26177e-08	Tfh.1	Pnisr
Rbis	1.99165e-12	0.434288	0.345	0.237	6.43003e-08	Tfh.1	Rbis
H2afv	2.07261e-12	0.367268	0.425	0.308	6.69141e-08	Tfh.1	H2afv
Csk	2.37013e-12	0.39815	0.437	0.314	7.65196e-08	Tfh.1	Csk
Gna13	2.38385e-12	0.350477	0.551	0.417	7.69626e-08	Tfh.1	Gna13
Celf2	2.51517e-12	0.276609	0.534	0.4	8.12023e-08	Tfh.1	Celf2
Ahsa1	2.80426e-12	0.395614	0.317	0.213	9.05356e-08	Tfh.1	Ahsa1
Ankrd12	3.07309e-12	0.290938	0.425	0.306	9.92146e-08	Tfh.1	Ankrd12
Aamp	3.29259e-12	0.401344	0.355	0.248	1.06301e-07	Tfh.1	Aamp
Ubald2	3.42017e-12	0.280813	0.5	0.374	1.1042e-07	Tfh.1	Ubald2
Csnk2b1	3.92323e-12	0.299347	0.579	0.446	1.26662e-07	Tfh.1	Csnk2b
Drap1	4.87092e-12	0.33986	0.45	0.325	1.57258e-07	Tfh.1	Drap1
Hdac1	5.14308e-12	0.433676	0.313	0.212	1.66044e-07	Tfh.1	Hdac1
Llph	5.47557e-12	0.337059	0.372	0.257	1.76779e-07	Tfh.1	Llph
Lsm7	6.46717e-12	0.446167	0.295	0.199	2.08793e-07	Tfh.1	Lsm7
Ndufab1	7.39968e-12	0.362118	0.354	0.245	2.38899e-07	Tfh.1	Ndufab1
Cct5	7.83097e-12	0.357925	0.429	0.315	2.52823e-07	Tfh.1	Cct5
Vgll4	8.13521e-12	0.345225	0.328	0.224	2.62645e-07	Tfh.1	Vgll4
Phb2	8.20611e-12	0.457048	0.338	0.24	2.64934e-07	Tfh.1	Phb2
Rnf7	8.87554e-12	0.385441	0.302	0.204	2.86547e-07	Tfh.1	Rnf7
Cab39	1.00845e-11	0.383581	0.346	0.242	3.25577e-07	Tfh.1	Cab39
Copz1	1.0908e-11	0.386387	0.317	0.215	3.52165e-07	Tfh.1	Copz1
Mrpl42	1.14831e-11	0.349191	0.272	0.177	3.70733e-07	Tfh.1	Mrpl42
Txnl1	1.21197e-11	0.29878	0.357	0.245	3.91284e-07	Tfh.1	Txnl1
Emg1	1.32706e-11	0.309376	0.481	0.352	4.2844e-07	Tfh.1	Emg1
Eif3m	1.34264e-11	0.343678	0.492	0.372	4.33471e-07	Tfh.1	Eif3m
Irf2bp2	1.37008e-11	0.407249	0.378	0.274	4.42332e-07	Tfh.1	Irf2bp2
Cblb1	1.42609e-11	0.260949	0.358	0.248	4.60412e-07	Tfh.1	Cblb
Ergic3	1.57416e-11	0.371537	0.292	0.195	5.08216e-07	Tfh.1	Ergic3
Evl	1.57691e-11	0.344045	0.333	0.229	5.09105e-07	Tfh.1	Evl
Ddx39b	2.00785e-11	0.280937	0.474	0.35	6.48235e-07	Tfh.1	Ddx39b
Lims1	2.41542e-11	0.366131	0.266	0.174	7.79819e-07	Tfh.1	Lims1
Ndufs8	2.41943e-11	0.297091	0.288	0.19	7.81112e-07	Tfh.1	Ndufs8
Ppp4r2	2.55774e-11	0.356451	0.293	0.197	8.25766e-07	Tfh.1	Ppp4r2
Trp53	2.60418e-11	0.415563	0.285	0.191	8.4076e-07	Tfh.1	Trp53
Rassf5	2.61427e-11	0.353037	0.359	0.247	8.44018e-07	Tfh.1	Rassf5
Hnrnpr	2.95625e-11	0.365735	0.265	0.175	9.54425e-07	Tfh.1	Hnrnpr
0610010K14Rik	2.97862e-11	0.345087	0.253	0.162	9.61646e-07	Tfh.1	0610010K14Rik
Rbck1	3.33605e-11	0.370825	0.319	0.218	1.07704e-06	Tfh.1	Rbck1
Cox7b	3.38168e-11	0.292898	0.59	0.477	1.09178e-06	Tfh.1	Cox7b
Ndufs6	3.99922e-11	0.372708	0.355	0.251	1.29115e-06	Tfh.1	Ndufs6
Snu13	4.00298e-11	0.292615	0.504	0.372	1.29236e-06	Tfh.1	Snu13
M6pr	4.4843e-11	0.344062	0.421	0.305	1.44776e-06	Tfh.1	M6pr
Cct4	5.20764e-11	0.333595	0.394	0.284	1.68129e-06	Tfh.1	Cct4
Ptpn7	5.30336e-11	0.404473	0.28	0.187	1.71219e-06	Tfh.1	Ptpn7
Ube2l3	5.53237e-11	0.287309	0.391	0.283	1.78613e-06	Tfh.1	Ube2l3
1110004F10Rik	5.57631e-11	0.330089	0.356	0.251	1.80031e-06	Tfh.1	1110004F10Rik
Wdr1	5.67629e-11	0.346273	0.462	0.345	1.83259e-06	Tfh.1	Wdr1
Brk1	5.99103e-11	0.358545	0.38	0.274	1.9342e-06	Tfh.1	Brk1
Cct7	6.11627e-11	0.32653	0.452	0.337	1.97464e-06	Tfh.1	Cct7
B4galnt11	6.42882e-11	0.266406	0.58	0.438	2.07554e-06	Tfh.1	B4galnt1
Micos10	7.28036e-11	0.268906	0.418	0.301	2.35046e-06	Tfh.1	Micos10
Ttc14	8.56477e-11	0.342305	0.258	0.171	2.76514e-06	Tfh.1	Ttc14
Tap1	9.39354e-11	0.288872	0.35	0.24	3.0327e-06	Tfh.1	Tap1
Wasf2	1.00917e-10	0.265164	0.401	0.284	3.25811e-06	Tfh.1	Wasf2
Atp5d	1.08494e-10	0.250793	0.694	0.587	3.50272e-06	Tfh.1	Atp5d
Plekhj1	1.18874e-10	0.371838	0.354	0.249	3.83785e-06	Tfh.1	Plekhj1
Psmc5	1.46825e-10	0.311609	0.316	0.218	4.74024e-06	Tfh.1	Psmc5
Phlda1	1.66302e-10	0.273178	0.358	0.252	5.36905e-06	Tfh.1	Phlda1
Gclm	1.70387e-10	0.306974	0.361	0.255	5.50093e-06	Tfh.1	Gclm
Gpi1	1.80069e-10	0.258843	0.683	0.551	5.81351e-06	Tfh.1	Gpi1
Alyref	1.93794e-10	0.252556	0.42	0.304	6.25664e-06	Tfh.1	Alyref
Psmb2	1.99667e-10	0.290575	0.415	0.301	6.44624e-06	Tfh.1	Psmb2
Ssrp1	2.20586e-10	0.35319	0.328	0.229	7.12163e-06	Tfh.1	Ssrp1
Ndufa12	2.27e-10	0.371875	0.331	0.236	7.32871e-06	Tfh.1	Ndufa12
Polr2g	2.38859e-10	0.349604	0.283	0.192	7.71155e-06	Tfh.1	Polr2g
Coa3	2.44567e-10	0.280759	0.292	0.196	7.89586e-06	Tfh.1	Coa3
Ciao2a	2.58149e-10	0.314693	0.297	0.201	8.33434e-06	Tfh.1	Ciao2a
Dnajc2	3.14509e-10	0.25591	0.291	0.196	1.01539e-05	Tfh.1	Dnajc2
Tox4	3.1475e-10	0.307797	0.321	0.224	1.01617e-05	Tfh.1	Tox4
Nucks1	3.24585e-10	0.28646	0.371	0.265	1.04792e-05	Tfh.1	Nucks1
Psmb6	3.33977e-10	0.340585	0.441	0.332	1.07825e-05	Tfh.1	Psmb6
Pycard	3.68837e-10	0.31629	0.292	0.2	1.19079e-05	Tfh.1	Pycard
Bub3	4.13379e-10	0.355689	0.262	0.174	1.33459e-05	Tfh.1	Bub3
Glrx5	4.43726e-10	0.276055	0.256	0.168	1.43257e-05	Tfh.1	Glrx5
Micos13	4.74824e-10	0.281432	0.386	0.276	1.53297e-05	Tfh.1	Micos13
Tbrg1	6.05262e-10	0.282204	0.382	0.274	1.95409e-05	Tfh.1	Tbrg1
C1qbp	6.18818e-10	0.600756	0.251	0.173	1.99785e-05	Tfh.1	C1qbp
Phf6	6.27752e-10	0.438332	0.253	0.169	2.0267e-05	Tfh.1	Phf6
Prpf8	6.37129e-10	0.276371	0.296	0.203	2.05697e-05	Tfh.1	Prpf8
Scamp31	6.84061e-10	0.306663	0.381	0.273	2.20849e-05	Tfh.1	Scamp3
Rbm8a	7.54392e-10	0.290236	0.307	0.211	2.43555e-05	Tfh.1	Rbm8a
Aurkaip1	8.28038e-10	0.338212	0.371	0.27	2.67332e-05	Tfh.1	Aurkaip1
Bax	8.68281e-10	0.287671	0.41	0.303	2.80324e-05	Tfh.1	Bax
Sf3b6	9.25459e-10	0.286015	0.485	0.368	2.98785e-05	Tfh.1	Sf3b6
Eif4a1	1.12164e-09	0.386389	0.567	0.466	3.62123e-05	Tfh.1	Eif4a1
Eif4h	1.33445e-09	0.327931	0.342	0.247	4.30826e-05	Tfh.1	Eif4h
Cisd2	1.38016e-09	0.303313	0.279	0.192	4.45584e-05	Tfh.1	Cisd2
Il21r1	1.41601e-09	0.2911	0.417	0.304	4.5716e-05	Tfh.1	Il21r
Ddit4	1.43589e-09	0.321226	0.311	0.222	4.63578e-05	Tfh.1	Ddit4
Psmd2	1.50702e-09	0.343682	0.26	0.177	4.86543e-05	Tfh.1	Psmd2
Mrps21	2.07205e-09	0.304878	0.398	0.297	6.68963e-05	Tfh.1	Mrps21
Srp72	2.12855e-09	0.295007	0.286	0.197	6.87204e-05	Tfh.1	Srp72
Tmem179b	2.16221e-09	0.382136	0.36	0.263	6.98069e-05	Tfh.1	Tmem179b
Rbm17	2.61427e-09	0.278385	0.278	0.19	8.44018e-05	Tfh.1	Rbm17
Emc6	2.64801e-09	0.370129	0.26	0.178	8.54909e-05	Tfh.1	Emc6
Psma1	2.8145e-09	0.329711	0.309	0.219	9.08662e-05	Tfh.1	Psma1
Mapre2	2.9015e-09	0.321634	0.357	0.261	9.36749e-05	Tfh.1	Mapre2
Grcc10	3.00504e-09	0.256402	0.683	0.576	9.70178e-05	Tfh.1	Grcc10
Sec13	3.1013e-09	0.292026	0.292	0.202	0.000100126	Tfh.1	Sec13
Sms	3.12394e-09	0.311472	0.339	0.244	0.000100856	Tfh.1	Sms
Etfa	3.42944e-09	0.357052	0.252	0.172	0.00011072	Tfh.1	Etfa
Ndufb5	3.46312e-09	0.255424	0.438	0.324	0.000111807	Tfh.1	Ndufb5
Ndufs2	4.8491e-09	0.251419	0.284	0.196	0.000156553	Tfh.1	Ndufs2
Polr2e	6.31051e-09	0.345643	0.317	0.228	0.000203735	Tfh.1	Polr2e
Eif4b	6.37455e-09	0.260328	0.366	0.269	0.000205802	Tfh.1	Eif4b
Vps29	7.04603e-09	0.296555	0.31	0.22	0.000227481	Tfh.1	Vps29
Tcof1	7.31836e-09	0.311367	0.262	0.18	0.000236273	Tfh.1	Tcof1
Eif5b	8.33273e-09	0.277348	0.301	0.214	0.000269022	Tfh.1	Eif5b
Pdap1	9.56409e-09	0.293314	0.339	0.246	0.000308777	Tfh.1	Pdap1
Tecr	1.02208e-08	0.252642	0.513	0.399	0.000329979	Tfh.1	Tecr
Rer1	1.07852e-08	0.280767	0.395	0.295	0.000348199	Tfh.1	Rer1
Ndufa5	1.09192e-08	0.256275	0.392	0.288	0.000352527	Tfh.1	Ndufa5
Stip1	1.12167e-08	0.265355	0.251	0.171	0.000362132	Tfh.1	Stip1
Ola1	1.2962e-08	0.294797	0.253	0.175	0.000418479	Tfh.1	Ola1
Sec61a1	1.46235e-08	0.31467	0.283	0.2	0.00047212	Tfh.1	Sec61a1
Cox14	1.71637e-08	0.268476	0.353	0.259	0.000554129	Tfh.1	Cox14
Mrpl21	1.85645e-08	0.254031	0.251	0.17	0.000599355	Tfh.1	Mrpl21
Zc3h15	1.87276e-08	0.265522	0.408	0.308	0.000604621	Tfh.1	Zc3h15
Pa2g4	2.87582e-08	0.426213	0.302	0.222	0.000928457	Tfh.1	Pa2g4
Rrp1	3.11424e-08	0.311987	0.367	0.275	0.00100543	Tfh.1	Rrp1
Romo1	3.48739e-08	0.274084	0.356	0.264	0.0011259	Tfh.1	Romo1
Glrx3	3.77957e-08	0.29799	0.279	0.199	0.00122023	Tfh.1	Glrx3
Selenos	3.8677e-08	0.297263	0.317	0.229	0.00124869	Tfh.1	Selenos
Vsir1	4.1271e-08	0.384612	0.366	0.279	0.00133244	Tfh.1	Vsir
Mrpl24	4.16711e-08	0.277718	0.286	0.205	0.00134535	Tfh.1	Mrpl24
Mbp	4.27136e-08	0.252387	0.371	0.275	0.00137901	Tfh.1	Mbp
Ufc1	5.63069e-08	0.30426	0.294	0.215	0.00181787	Tfh.1	Ufc1
Snrpd1	6.01299e-08	0.292763	0.31	0.224	0.00194129	Tfh.1	Snrpd1
Mrpl23	7.62782e-08	0.286573	0.324	0.239	0.00246264	Tfh.1	Mrpl23
Ddx21	1.00866e-07	0.356105	0.289	0.212	0.00325647	Tfh.1	Ddx21
Commd4	1.08871e-07	0.299401	0.259	0.182	0.0035149	Tfh.1	Commd4
Pdia6	1.30969e-07	0.259071	0.318	0.235	0.00422833	Tfh.1	Pdia6
Hspd1	1.47855e-07	0.455263	0.329	0.251	0.00477349	Tfh.1	Hspd1
Tsn	1.66421e-07	0.274536	0.318	0.236	0.00537291	Tfh.1	Tsn
Banf1	1.67941e-07	0.279389	0.375	0.287	0.00542196	Tfh.1	Banf1
Higd1a	1.93973e-07	0.266259	0.342	0.254	0.00626241	Tfh.1	Higd1a
Eif4e2	2.01925e-07	0.257372	0.266	0.189	0.00651916	Tfh.1	Eif4e2
Eif3d	3.56896e-07	0.281493	0.329	0.246	0.0115224	Tfh.1	Eif3d
Epc1	4.65164e-07	0.288179	0.297	0.22	0.0150178	Tfh.1	Epc1
Tmbim4	4.83389e-07	0.319334	0.251	0.181	0.0156062	Tfh.1	Tmbim4
Cct2	6.60397e-07	0.263549	0.452	0.363	0.0213209	Tfh.1	Cct2
Vdac1	8.89444e-07	0.255426	0.292	0.217	0.0287157	Tfh.1	Vdac1
Zfand6	1.72344e-06	0.269918	0.328	0.252	0.0556414	Tfh.1	Zfand6
Ndufa8	1.97634e-06	0.270682	0.279	0.208	0.0638062	Tfh.1	Ndufa8
Btg31	2.27216e-06	0.306068	0.304	0.23	0.0733567	Tfh.1	Btg3
Nme2	3.29932e-06	0.255933	0.673	0.585	0.106519	Tfh.1	Nme2
Ncl	6.76228e-06	0.295574	0.631	0.543	0.21832	Tfh.1	Ncl
Dap	2.32505e-05	0.262759	0.284	0.22	0.750644	Tfh.1	Dap
Ppp1r14b	0.000105484	0.340129	0.283	0.226	1	Tfh.1	Ppp1r14b
Ccnd2	0.000178185	0.278112	0.454	0.38	1	Tfh.1	Ccnd2
Gadd45b	0	2.74892	0.935	0.415	0	Acutely Activated	Gadd45b
Nfkbia1	0	2.1989	0.989	0.7	0	Acutely Activated	Nfkbia
Zfp36	3.08737e-222	2.18097	0.866	0.494	9.96757e-218	Acutely Activated	Zfp36
Pim1	6.84198e-205	1.83161	0.835	0.433	2.20893e-200	Acutely Activated	Pim1
Nfkbid	4.16839e-203	1.95617	0.695	0.269	1.34576e-198	Acutely Activated	Nfkbid
Nfkbiz	2.01357e-199	1.99199	0.677	0.252	6.50081e-195	Acutely Activated	Nfkbiz
Bcl2a1b1	2.96457e-194	1.78689	0.851	0.486	9.57111e-190	Acutely Activated	Bcl2a1b
Nr4a1	2.41905e-167	1.75093	0.792	0.418	7.8099e-163	Acutely Activated	Nr4a1
Junb	6.00445e-163	1.0592	0.993	0.883	1.93854e-158	Acutely Activated	Junb
Tnfaip3	3.09362e-125	1.18644	0.894	0.652	9.98775e-121	Acutely Activated	Tnfaip3
Bhlhe401	9.90848e-115	1.41153	0.795	0.509	3.19895e-110	Acutely Activated	Bhlhe40
Srgn1	1.61289e-111	0.989335	0.978	0.849	5.20722e-107	Acutely Activated	Srgn
Ifrd1	4.30928e-111	1.34599	0.775	0.467	1.39125e-106	Acutely Activated	Ifrd1
Ier5	8.58013e-111	1.27355	0.775	0.473	2.7701e-106	Acutely Activated	Ier5
Bcl2a1d1	3.04579e-95	1.6064	0.574	0.29	9.83334e-91	Acutely Activated	Bcl2a1d
Prr7	2.19516e-82	1.9272	0.31	0.104	7.08706e-78	Acutely Activated	Prr7
Dusp5	1.77744e-78	1.20547	0.696	0.438	5.73846e-74	Acutely Activated	Dusp5
Csrnp1	1.27149e-73	1.28328	0.538	0.278	4.10501e-69	Acutely Activated	Csrnp1
Zc3h12a	2.36783e-65	1.64686	0.329	0.131	7.64455e-61	Acutely Activated	Zc3h12a
Tgif11	1.7666e-64	1.50453	0.402	0.183	5.70346e-60	Acutely Activated	Tgif1
Dusp11	2.13946e-59	0.751315	0.893	0.718	6.90724e-55	Acutely Activated	Dusp1
Kdm6b	8.58613e-57	1.75568	0.312	0.131	2.77203e-52	Acutely Activated	Kdm6b
Btg1	1.31e-55	0.557413	0.955	0.871	4.22934e-51	Acutely Activated	Btg1
Hilpda	2.24859e-54	1.82279	0.359	0.168	7.25957e-50	Acutely Activated	Hilpda
Fosl2	3.91085e-51	1.13244	0.425	0.214	1.26262e-46	Acutely Activated	Fosl2
Cd69	2.84966e-50	1.00606	0.697	0.52	9.20012e-46	Acutely Activated	Cd69
Ier2	1.7058e-49	0.895909	0.715	0.523	5.50718e-45	Acutely Activated	Ier2
Cdkn1a	1.71875e-47	1.50404	0.299	0.13	5.54899e-43	Acutely Activated	Cdkn1a
Btg21	1.35794e-46	0.75038	0.808	0.654	4.38411e-42	Acutely Activated	Btg2
Cish	3.95628e-46	1.00936	0.52	0.313	1.27728e-41	Acutely Activated	Cish
Icam1	3.76346e-44	1.68781	0.268	0.115	1.21503e-39	Acutely Activated	Icam1
Pnrc1	3.77872e-44	0.559518	0.899	0.808	1.21996e-39	Acutely Activated	Pnrc1
Dennd4a	3.00024e-42	1.05206	0.512	0.316	9.68628e-38	Acutely Activated	Dennd4a
Fth11	2.06151e-41	0.71008	0.984	0.952	6.65559e-37	Acutely Activated	Fth1
Ppp1r15a	5.99263e-40	0.7638	0.746	0.58	1.93472e-35	Acutely Activated	Ppp1r15a
Nr4a32	2.74437e-39	1.03668	0.425	0.237	8.8602e-35	Acutely Activated	Nr4a3
Neurl3	4.27814e-36	1.00779	0.404	0.228	1.3812e-31	Acutely Activated	Neurl3
Litaf2	5.95674e-36	1.3091	0.419	0.251	1.92313e-31	Acutely Activated	Litaf
Nfkb11	1.1482e-34	0.894882	0.494	0.315	3.70696e-30	Acutely Activated	Nfkb1
Prdx6	2.10473e-34	0.728067	0.704	0.542	6.79512e-30	Acutely Activated	Prdx6
Coq10b	6.43485e-34	0.865386	0.491	0.319	2.07749e-29	Acutely Activated	Coq10b
Cd40lg1	1.02437e-30	0.867574	0.628	0.491	3.30719e-26	Acutely Activated	Cd40lg
Birc3	2.09534e-27	1.5514	0.259	0.136	6.76482e-23	Acutely Activated	Birc3
Sytl3	6.74706e-25	1.16553	0.274	0.151	2.17829e-20	Acutely Activated	Sytl3
Fosb	3.79317e-24	0.834029	0.344	0.203	1.22463e-19	Acutely Activated	Fosb
Fos1	6.17466e-24	0.549641	0.772	0.648	1.99349e-19	Acutely Activated	Fos
Rgcc	6.50335e-24	1.11709	0.423	0.289	2.09961e-19	Acutely Activated	Rgcc
Tnf	3.00966e-23	1.17957	0.352	0.217	9.71669e-19	Acutely Activated	Tnf
Stk17b	9.25395e-23	0.487874	0.766	0.638	2.98764e-18	Acutely Activated	Stk17b
Samsn1	1.24728e-22	0.657641	0.552	0.412	4.02683e-18	Acutely Activated	Samsn1
Tnfsf111	4.4763e-22	1.12347	0.372	0.247	1.44517e-17	Acutely Activated	Tnfsf11
Eif1	8.93296e-21	0.259696	0.985	0.954	2.88401e-16	Acutely Activated	Eif1
Rel1	9.76118e-21	0.781293	0.344	0.218	3.1514e-16	Acutely Activated	Rel
Traf11	4.76952e-20	0.792861	0.442	0.305	1.53984e-15	Acutely Activated	Traf1
Zfp36l11	1.68346e-19	0.616206	0.695	0.601	5.43506e-15	Acutely Activated	Zfp36l1
Hspa5	1.32944e-18	0.421786	0.787	0.697	4.29208e-14	Acutely Activated	Hspa5
Zfp36l2	6.53099e-18	0.421225	0.83	0.767	2.10853e-13	Acutely Activated	Zfp36l2
Skil	2.57537e-17	0.768485	0.339	0.226	8.31458e-13	Acutely Activated	Skil
Irf2bp21	5.42591e-17	0.654183	0.395	0.274	1.75175e-12	Acutely Activated	Irf2bp2
Rora1	2.37772e-15	0.578473	0.482	0.368	7.67647e-11	Acutely Activated	Rora
Phlda11	6.20859e-15	0.856042	0.36	0.253	2.00444e-10	Acutely Activated	Phlda1
Fxyd51	2.39136e-14	0.298731	0.907	0.821	7.72052e-10	Acutely Activated	Fxyd5
Vps37b	2.45177e-14	0.357866	0.588	0.451	7.91553e-10	Acutely Activated	Vps37b
Ell2	3.06566e-14	0.831302	0.268	0.171	9.8975e-10	Acutely Activated	Ell2
Jak21	6.976e-14	0.714751	0.338	0.238	2.2522e-09	Acutely Activated	Jak2
Ubald21	1.1528e-13	0.713722	0.476	0.377	3.7218e-09	Acutely Activated	Ubald2
Cebpb2	1.21641e-13	1.07778	0.546	0.446	3.92717e-09	Acutely Activated	Cebpb
Gpr132	1.74112e-13	0.568507	0.415	0.305	5.62121e-09	Acutely Activated	Gpr132
Rgs2	2.83757e-13	0.656181	0.444	0.346	9.16111e-09	Acutely Activated	Rgs2
Irf1	4.93679e-13	0.553849	0.421	0.313	1.59384e-08	Acutely Activated	Irf1
Tgfb11	5.67664e-13	0.55457	0.434	0.33	1.8327e-08	Acutely Activated	Tgfb1
Jund	9.45209e-12	0.307444	0.911	0.882	3.05161e-07	Acutely Activated	Jund
Mcl1	9.56196e-12	0.668166	0.646	0.572	3.08708e-07	Acutely Activated	Mcl1
Tob21	1.85533e-11	0.58986	0.343	0.248	5.98992e-07	Acutely Activated	Tob2
Il7r	1.41689e-10	0.289663	0.515	0.395	4.57444e-06	Acutely Activated	Il7r
Lmnb1	1.61477e-10	0.795678	0.344	0.258	5.2133e-06	Acutely Activated	Lmnb1
Mapkapk2	1.65165e-10	0.932486	0.252	0.177	5.33234e-06	Acutely Activated	Mapkapk2
Ifng1	2.24927e-10	0.788266	0.401	0.324	7.26176e-06	Acutely Activated	Ifng
Dusp22	2.3336e-10	0.466377	0.572	0.485	7.53402e-06	Acutely Activated	Dusp2
Socs3	2.76447e-10	1.00017	0.259	0.184	8.92509e-06	Acutely Activated	Socs3
Egr11	4.3113e-10	0.645877	0.31	0.227	1.3919e-05	Acutely Activated	Egr1
Slc38a2	7.90959e-10	0.503481	0.41	0.322	2.55361e-05	Acutely Activated	Slc38a2
Sit1	8.15158e-10	0.659519	0.33	0.245	2.63174e-05	Acutely Activated	Sit1
Mapkapk3	1.36735e-09	0.53623	0.252	0.174	4.4145e-05	Acutely Activated	Mapkapk3
Zc3hav1	1.63313e-09	0.355553	0.469	0.373	5.27257e-05	Acutely Activated	Zc3hav1
Itk1	1.80565e-09	0.419537	0.578	0.499	5.82953e-05	Acutely Activated	Itk
Ctla41	3.50602e-09	0.386377	0.529	0.445	0.000113192	Acutely Activated	Ctla4
Per1	5.90314e-09	0.474005	0.339	0.253	0.000190583	Acutely Activated	Per1
Rab8b	7.25666e-09	0.574177	0.351	0.268	0.000234281	Acutely Activated	Rab8b
Ltb2	1.03531e-08	0.275786	0.691	0.592	0.000334251	Acutely Activated	Ltb
Tsc22d31	1.05099e-08	0.452894	0.582	0.5	0.000339311	Acutely Activated	Tsc22d3
Tagap	1.1857e-08	0.630546	0.255	0.181	0.000382804	Acutely Activated	Tagap
Orai11	1.50542e-08	0.473598	0.393	0.31	0.000486024	Acutely Activated	Orai1
Arpc3	1.62223e-08	0.269511	0.781	0.709	0.000523737	Acutely Activated	Arpc3
Gramd3	2.46605e-08	0.631376	0.355	0.286	0.000796164	Acutely Activated	Gramd3
Baz1a	3.68141e-08	0.565085	0.302	0.227	0.00118854	Acutely Activated	Baz1a
Plk31	3.73744e-08	0.395423	0.303	0.224	0.00120663	Acutely Activated	Plk3
Pde4b	4.49554e-08	0.570697	0.371	0.298	0.00145139	Acutely Activated	Pde4b
Gch1	6.86885e-08	0.600349	0.275	0.204	0.00221761	Acutely Activated	Gch1
Inpp5d1	1.238e-07	0.397042	0.333	0.255	0.00399689	Acutely Activated	Inpp5d
Gata3	1.50675e-07	0.654044	0.258	0.188	0.00486455	Acutely Activated	Gata3
Batf1	1.83555e-07	0.639671	0.275	0.207	0.00592606	Acutely Activated	Batf
Uhrf2	2.82153e-07	0.570051	0.326	0.259	0.0091093	Acutely Activated	Uhrf2
Crem	3.35028e-07	0.362836	0.274	0.202	0.0108164	Acutely Activated	Crem
Smad7	4.12123e-07	0.441318	0.267	0.196	0.0133054	Acutely Activated	Smad7
Arrb2	5.13774e-07	0.437731	0.359	0.289	0.0165872	Acutely Activated	Arrb2
Ccr81	7.74619e-07	0.444944	0.293	0.223	0.0250086	Acutely Activated	Ccr8
Gpr65	3.42634e-06	0.359668	0.293	0.226	0.110619	Acutely Activated	Gpr65
Gm2a	7.60623e-06	0.566556	0.272	0.218	0.245567	Acutely Activated	Gm2a
Cox172	8.70136e-06	0.289046	0.531	0.479	0.280923	Acutely Activated	Cox17
Tnfrsf1b	9.03619e-06	0.546221	0.272	0.217	0.291733	Acutely Activated	Tnfrsf1b
Ccnl1	1.25372e-05	0.30862	0.422	0.363	0.404765	Acutely Activated	Ccnl1
Nab1	1.42034e-05	0.652931	0.254	0.2	0.458555	Acutely Activated	Nab1
Gmfg	1.66966e-05	0.328442	0.484	0.42	0.539051	Acutely Activated	Gmfg
Sub11	1.86665e-05	0.278636	0.734	0.693	0.602649	Acutely Activated	Sub1
Hmgb2	1.87882e-05	0.26861	0.63	0.571	0.606577	Acutely Activated	Hmgb2
Odc11	2.02811e-05	0.28512	0.463	0.409	0.654776	Acutely Activated	Odc1
Cst31	2.88654e-05	1.12918	0.369	0.317	0.93192	Acutely Activated	Cst3
Ubl3	3.24227e-05	0.331417	0.383	0.325	1	Acutely Activated	Ubl3
Sertad11	3.99885e-05	0.506083	0.3	0.247	1	Acutely Activated	Sertad1
Rbpj1	4.53989e-05	0.256829	0.36	0.294	1	Acutely Activated	Rbpj
Gramd1a	7.48157e-05	0.28179	0.313	0.256	1	Acutely Activated	Gramd1a
Pdcd12	0.000209091	0.503286	0.329	0.281	1	Acutely Activated	Pdcd1
Sqstm1	0.000389354	0.267737	0.575	0.527	1	Acutely Activated	Sqstm1
Cd441	0.000462214	0.372683	0.454	0.408	1	Acutely Activated	Cd44
Sema4d	0.000543991	0.364998	0.293	0.245	1	Acutely Activated	Sema4d
CAAA01147332.11	0.00175998	0.346757	0.27	0.229	1	Acutely Activated	CAAA01147332.1
Il21r2	0.00224122	0.256003	0.355	0.309	1	Acutely Activated	Il21r
Rhog	0.00399574	0.363983	0.439	0.412	1	Acutely Activated	Rhog
Rab21	0.00496294	0.29844	0.311	0.277	1	Acutely Activated	Rab21
Crlf21	0.00580444	0.29345	0.267	0.232	1	Acutely Activated	Crlf2
Klf2	0	3.36222	0.925	0.193	0	Naive	Klf2
S1pr1	0	3.42329	0.571	0.07	0	Naive	S1pr1
Ccr7	0	3.87727	0.485	0.045	0	Naive	Ccr7
Rasgrp2	7.92935e-227	2.56634	0.439	0.082	2.55999e-222	Naive	Rasgrp2
Klf3	1.24334e-219	2.32767	0.555	0.139	4.01411e-215	Naive	Klf3
Rflnb	3.71843e-175	2.74664	0.332	0.06	1.2005e-170	Naive	Rflnb
Atp1b3	3.56625e-157	1.825	0.727	0.327	1.15136e-152	Naive	Atp1b3
Tcf71	9.71291e-148	1.55893	0.697	0.279	3.13581e-143	Naive	Tcf7
Ripor2	2.30853e-138	1.77888	0.53	0.169	7.4531e-134	Naive	Ripor2
Gm83691	1.26748e-136	1.84023	0.573	0.202	4.09206e-132	Naive	Gm8369
Sidt1	5.57319e-132	2.53611	0.252	0.045	1.7993e-127	Naive	Sidt1
Il6ra	4.50062e-130	2.15883	0.336	0.077	1.45303e-125	Naive	Il6ra
Rasa3	5.81639e-122	1.80862	0.399	0.109	1.87782e-117	Naive	Rasa3
Gm2682	1.37176e-120	1.9779	0.382	0.103	4.42873e-116	Naive	Gm2682
Slamf61	3.84051e-120	1.83172	0.399	0.111	1.23991e-115	Naive	Slamf6
Crlf3	1.05002e-111	1.53911	0.62	0.268	3.39e-107	Naive	Crlf3
Il7r1	4.69344e-99	1.3262	0.717	0.386	1.51528e-94	Naive	Il7r
Dusp10	1.83759e-98	1.76433	0.444	0.158	5.93265e-94	Naive	Dusp10
Dgka1	5.48034e-98	1.39874	0.58	0.243	1.76933e-93	Naive	Dgka
Rps20	3.95042e-91	0.705075	0.978	0.921	1.27539e-86	Naive	Rps20
Rplp01	4.78478e-88	0.637526	0.975	0.929	1.54477e-83	Naive	Rplp0
Rps19	1.24872e-83	0.671	0.975	0.904	4.03149e-79	Naive	Rps19
Lef1	1.89865e-81	1.68393	0.342	0.109	6.12978e-77	Naive	Lef1
Ass11	2.66727e-81	1.37343	0.55	0.248	8.61129e-77	Naive	Ass1
Tagap1	2.90219e-76	1.40447	0.444	0.171	9.36971e-72	Naive	Tagap
Rps16	2.59296e-74	0.49877	0.984	0.943	8.37136e-70	Naive	Rps16
Rps27a	6.25706e-74	0.478256	0.975	0.937	2.02009e-69	Naive	Rps27a
Rps81	1.14641e-73	0.515684	0.984	0.946	3.7012e-69	Naive	Rps8
Rps3a1	5.21518e-73	0.502768	0.987	0.939	1.68372e-68	Naive	Rps3a1
Rpl18	1.05265e-71	0.489188	0.984	0.934	3.39849e-67	Naive	Rpl18
Nsg21	1.56291e-70	1.64234	0.256	0.073	5.04585e-66	Naive	Nsg2
Rps10	2.44621e-69	0.472762	0.978	0.936	7.89759e-65	Naive	Rps10
Rps24	7.82864e-69	0.48277	0.984	0.949	2.52748e-64	Naive	Rps24
Rps7	6.31772e-68	0.522603	0.976	0.932	2.03968e-63	Naive	Rps7
Rpl8	1.16745e-65	0.506964	0.987	0.928	3.76912e-61	Naive	Rpl8
Rps4x	1.52709e-64	0.492507	0.974	0.93	4.93022e-60	Naive	Rps4x
Stk38	1.9882e-64	1.26185	0.45	0.198	6.41891e-60	Naive	Stk38
Trat1	5.22098e-64	1.72413	0.269	0.085	1.68559e-59	Naive	Trat1
Rps27	2.20577e-63	0.521839	0.985	0.949	7.12134e-59	Naive	Rps27
Rpl10a	3.13816e-62	0.562148	0.966	0.87	1.01316e-57	Naive	Rpl10a
Rps5	5.20433e-61	0.464592	0.972	0.932	1.68022e-56	Naive	Rps5
Add3	3.02681e-59	1.29179	0.343	0.131	9.77204e-55	Naive	Add3
Rps28	5.62541e-59	0.595848	0.975	0.916	1.81616e-54	Naive	Rps28
Rps22	5.11137e-57	0.462584	0.983	0.929	1.65021e-52	Naive	Rps2
Rpl19	7.49856e-57	0.401906	0.984	0.948	2.42091e-52	Naive	Rpl19
Rpl32	7.87597e-57	0.458512	0.972	0.924	2.54276e-52	Naive	Rpl32
Rps261	2.47004e-56	0.513118	0.974	0.911	7.97451e-52	Naive	Rps26
Gramd31	4.33248e-56	1.15921	0.532	0.277	1.39874e-51	Naive	Gramd3
Rpl351	2.1851e-55	0.576615	0.958	0.876	7.05459e-51	Naive	Rpl35
Klhl6	2.89469e-55	1.35195	0.301	0.11	9.34552e-51	Naive	Klhl6
Rpl12	2.17713e-54	0.597776	0.943	0.838	7.02887e-50	Naive	Rpl12
Rpl29	2.19696e-54	0.478043	0.968	0.899	7.09289e-50	Naive	Rpl29
Rps3	3.48984e-53	0.410446	0.98	0.929	1.1267e-48	Naive	Rps3
Rpl18a	2.9238e-52	0.400363	0.989	0.948	9.43948e-48	Naive	Rpl18a
Rpl30	4.73549e-50	0.394605	0.984	0.94	1.52885e-45	Naive	Rpl30
Rpl23	6.52706e-50	0.423024	0.983	0.947	2.10726e-45	Naive	Rpl23
Rpl281	4.10505e-47	0.491863	0.964	0.895	1.32531e-42	Naive	Rpl28
Rps18	6.08356e-47	0.517434	0.948	0.853	1.96408e-42	Naive	Rps18
Eef1b21	6.26856e-47	0.56899	0.921	0.765	2.0238e-42	Naive	Eef1b2
Rpl21	2.37809e-46	0.419287	0.978	0.935	7.67766e-42	Naive	Rpl21
Rnf1381	2.87984e-46	1.08653	0.485	0.252	9.29755e-42	Naive	Rnf138
Rpl13a	4.14793e-46	0.405323	0.974	0.922	1.33916e-41	Naive	Rpl13a
Rplp1	3.42373e-45	0.407282	0.98	0.941	1.10535e-40	Naive	Rplp1
Rps291	3.7842e-45	0.550998	0.972	0.945	1.22173e-40	Naive	Rps29
Fau	6.19446e-45	0.322609	0.988	0.964	1.99988e-40	Naive	Fau
Rpl13	2.5691e-44	0.378591	0.988	0.948	8.29435e-40	Naive	Rpl13
Bin21	5.15423e-44	0.877204	0.633	0.388	1.66404e-39	Naive	Bin2
Ier21	5.63998e-43	0.734854	0.749	0.523	1.82087e-38	Naive	Ier2
Fam107b	1.29738e-42	0.699469	0.808	0.586	4.18858e-38	Naive	Fam107b
S1pr4	2.04588e-42	1.14205	0.367	0.17	6.60511e-38	Naive	S1pr4
Rpl151	2.1062e-42	0.454157	0.948	0.876	6.79987e-38	Naive	Rpl15
Ifi27l2a1	2.44525e-42	0.719948	0.787	0.552	7.8945e-38	Naive	Ifi27l2a
Zc3hav11	5.45886e-42	0.856499	0.601	0.367	1.76239e-37	Naive	Zc3hav1
Rplp2	1.86851e-41	0.379747	0.97	0.922	6.03249e-37	Naive	Rplp2
Rpl24	6.53147e-41	0.41787	0.959	0.896	2.10869e-36	Naive	Rpl24
Cytip	7.8165e-41	0.653929	0.762	0.509	2.52356e-36	Naive	Cytip
Rpl34	4.4205e-39	0.342478	0.975	0.934	1.42716e-34	Naive	Rpl34
Tmsb10	6.12478e-39	0.37402	0.985	0.927	1.97739e-34	Naive	Tmsb10
Rpl22l11	1.52749e-38	0.620065	0.84	0.642	4.93151e-34	Naive	Rpl22l1
Naca1	1.7168e-38	0.504084	0.93	0.815	5.5427e-34	Naive	Naca
Itga41	1.2466e-37	0.82533	0.565	0.344	4.02464e-33	Naive	Itga4
Rpl6	7.16414e-37	0.382173	0.979	0.929	2.31294e-32	Naive	Rpl6
Pim11	1.10125e-36	0.6689	0.676	0.445	3.55537e-32	Naive	Pim1
Rpl39	1.26087e-36	0.415795	0.974	0.921	4.07073e-32	Naive	Rpl39
Rpsa1	8.85155e-36	0.319132	0.989	0.951	2.85772e-31	Naive	Rpsa
Ppp1r15a1	3.7324e-35	0.575529	0.807	0.578	1.20501e-30	Naive	Ppp1r15a
Vps37b1	6.85063e-35	0.604844	0.676	0.448	2.21173e-30	Naive	Vps37b
Itgb11	1.4227e-34	0.979901	0.621	0.45	4.59319e-30	Naive	Itgb1
Ms4a6b1	2.83504e-34	0.586562	0.745	0.525	9.15293e-30	Naive	Ms4a6b
Ets11	5.77436e-34	0.546202	0.827	0.611	1.86425e-29	Naive	Ets1
Rps23	7.001e-34	0.365837	0.967	0.916	2.26027e-29	Naive	Rps23
Limd21	5.24254e-33	0.602402	0.754	0.555	1.69255e-28	Naive	Limd2
Rps21	6.77773e-33	0.357295	0.98	0.935	2.18819e-28	Naive	Rps21
Rpl36	1.65433e-32	0.336124	0.978	0.924	5.341e-28	Naive	Rpl36
Rpl11	2.59381e-32	0.316084	0.984	0.933	8.37411e-28	Naive	Rpl11
Rpl35a	4.50435e-32	0.363471	0.964	0.916	1.45423e-27	Naive	Rpl35a
Rps14	6.25286e-32	0.332074	0.97	0.926	2.01874e-27	Naive	Rps14
Rpl22	1.01899e-31	0.379389	0.955	0.874	3.28982e-27	Naive	Rpl22
Hsp90ab11	1.11337e-31	0.438306	0.978	0.924	3.59452e-27	Naive	Hsp90ab1
Tsc22d32	1.34772e-31	0.624399	0.715	0.493	4.35111e-27	Naive	Tsc22d3
Rack1	1.5107e-31	0.403838	0.945	0.841	4.87729e-27	Naive	Rack1
Rpl33	2.61775e-31	0.373737	0.967	0.893	8.45141e-27	Naive	Rpl3
Rps9	2.62074e-31	0.320669	0.982	0.937	8.46106e-27	Naive	Rps9
Xrn2	5.70407e-31	0.848034	0.44	0.254	1.84156e-26	Naive	Xrn2
Nme21	3.54345e-30	0.555641	0.77	0.582	1.144e-25	Naive	Nme2
Foxp11	4.54091e-30	0.784685	0.448	0.257	1.46603e-25	Naive	Foxp1
Tcp11l2	5.10091e-30	1.24989	0.273	0.129	1.64683e-25	Naive	Tcp11l2
Klf61	1.9774e-29	0.55866	0.823	0.649	6.38402e-25	Naive	Klf6
Tpt1	6.59991e-29	0.259144	0.987	0.963	2.13078e-24	Naive	Tpt1
Tob1	4.28046e-28	0.964521	0.312	0.159	1.38195e-23	Naive	Tob1
Pnrc11	7.06571e-28	0.381382	0.923	0.808	2.28116e-23	Naive	Pnrc1
Rpl7	1.06718e-27	0.360219	0.947	0.872	3.44539e-23	Naive	Rpl7
Stk4	2.2101e-27	0.698368	0.497	0.307	7.1353e-23	Naive	Stk4
Rps61	2.33062e-27	0.381247	0.913	0.824	7.52442e-23	Naive	Rps6
Rpl26	3.22797e-27	0.346012	0.955	0.891	1.04215e-22	Naive	Rpl26
Rpl36a1	4.07532e-27	0.443715	0.914	0.825	1.31572e-22	Naive	Rpl36a
Emb	3.47528e-26	0.504127	0.7	0.506	1.12199e-21	Naive	Emb
Rpl4	7.17707e-26	0.374325	0.902	0.771	2.31712e-21	Naive	Rpl4
Rpl37	1.04115e-25	0.281914	0.976	0.939	3.36137e-21	Naive	Rpl37
Ablim1	2.53634e-25	0.639837	0.474	0.293	8.18859e-21	Naive	Ablim1
Rps15a1	3.12685e-25	0.291828	0.976	0.93	1.0095e-20	Naive	Rps15a
Rps13	7.40927e-25	0.291387	0.971	0.935	2.39208e-20	Naive	Rps13
Ms4a4b1	7.77701e-25	0.366516	0.852	0.643	2.51081e-20	Naive	Ms4a4b
Kif21b	8.22628e-25	0.858681	0.305	0.158	2.65585e-20	Naive	Kif21b
Rpl17	8.32666e-25	0.375365	0.962	0.899	2.68826e-20	Naive	Rpl17
Cdc42se1	1.63161e-24	0.781466	0.391	0.228	5.26766e-20	Naive	Cdc42se1
Prkcq	1.74566e-24	0.765517	0.336	0.18	5.63585e-20	Naive	Prkcq
Gmfg1	3.45283e-24	0.546557	0.616	0.414	1.11475e-19	Naive	Gmfg
Jund1	4.12826e-24	0.409711	0.952	0.88	1.33281e-19	Naive	Jund
Stat5b	6.76204e-24	0.776995	0.271	0.136	2.18313e-19	Naive	Stat5b
Smc41	1.75557e-23	0.905795	0.336	0.19	5.66785e-19	Naive	Smc4
Hspa8	2.7721e-23	0.352243	0.963	0.924	8.94973e-19	Naive	Hspa8
Pycard1	3.21295e-23	0.937202	0.345	0.199	1.0373e-18	Naive	Pycard
Cdkn1b	4.78443e-23	0.666304	0.46	0.289	1.54465e-18	Naive	Cdkn1b
Rpl5	8.87239e-23	0.385662	0.906	0.806	2.86445e-18	Naive	Rpl5
Foxo1	1.55814e-22	0.706011	0.354	0.202	5.03044e-18	Naive	Foxo1
Hmgb21	9.25181e-22	0.516618	0.719	0.567	2.98695e-17	Naive	Hmgb2
Ubc	1.09695e-21	0.387176	0.91	0.803	3.54151e-17	Naive	Ubc
Stk17b1	2.63723e-21	0.38377	0.808	0.636	8.51429e-17	Naive	Stk17b
Arhgap15	4.29096e-21	0.624297	0.427	0.263	1.38534e-16	Naive	Arhgap15
Cd53	8.39275e-21	0.500559	0.651	0.466	2.7096e-16	Naive	Cd53
Nsa21	1.09438e-20	0.466881	0.748	0.59	3.53322e-16	Naive	Nsa2
Rps121	3.42477e-20	0.279997	0.966	0.911	1.10569e-15	Naive	Rps12
Rps15	4.04557e-20	0.366584	0.873	0.751	1.30611e-15	Naive	Rps15
Rnf125	5.1618e-20	0.535437	0.441	0.276	1.66649e-15	Naive	Rnf125
Rgcc1	8.16053e-20	0.676207	0.441	0.289	2.63463e-15	Naive	Rgcc
Npm11	2.03925e-19	0.359788	0.843	0.718	6.58372e-15	Naive	Npm1
Grk6	3.23384e-19	0.700012	0.304	0.172	1.04405e-14	Naive	Grk6
Adgre5	3.57545e-19	0.541401	0.604	0.431	1.15434e-14	Naive	Adgre5
Gpcpd1	4.18103e-19	0.683091	0.281	0.156	1.34985e-14	Naive	Gpcpd1
Kbtbd11	6.80722e-19	0.765402	0.276	0.152	2.19771e-14	Naive	Kbtbd11
Cited2	7.61021e-19	0.632722	0.608	0.442	2.45695e-14	Naive	Cited2
Gimap61	7.77893e-19	0.4495	0.676	0.492	2.51143e-14	Naive	Gimap6
Cox7a2l	9.48302e-19	0.483189	0.612	0.44	3.06159e-14	Naive	Cox7a2l
Flna	1.04124e-18	0.701453	0.403	0.256	3.36164e-14	Naive	Flna
Vsir2	2.5271e-18	0.575338	0.431	0.277	8.15875e-14	Naive	Vsir
Tgif12	3.83892e-18	0.702682	0.322	0.189	1.2394e-13	Naive	Tgif1
Txnip	7.45732e-18	0.745667	0.526	0.377	2.4076e-13	Naive	Txnip
Cnp	1.26926e-17	0.624972	0.333	0.198	4.09779e-13	Naive	Cnp
Lsp11	1.77036e-17	0.453261	0.802	0.669	5.7156e-13	Naive	Lsp1
Gpr1321	1.85218e-17	0.480193	0.468	0.303	5.97978e-13	Naive	Gpr132
Srpk11	2.01804e-17	0.552441	0.388	0.244	6.51523e-13	Naive	Srpk1
Mcl11	2.4601e-17	0.29696	0.728	0.569	7.94244e-13	Naive	Mcl1
Eif3f	2.48146e-17	0.322069	0.872	0.771	8.01138e-13	Naive	Eif3f
Cnot6l	3.87492e-17	0.775058	0.279	0.162	1.25102e-12	Naive	Cnot6l
Selenop	6.06846e-17	0.743156	0.276	0.158	1.9592e-12	Naive	Selenop
Retreg1	1.21674e-16	0.65123	0.326	0.198	3.92823e-12	Naive	Retreg1
Macf11	1.2216e-16	0.425956	0.47	0.315	3.94394e-12	Naive	Macf1
Nfatc3	1.23896e-16	0.537186	0.384	0.243	3.99999e-12	Naive	Nfatc3
Srsf5	1.71286e-16	0.420515	0.672	0.511	5.52997e-12	Naive	Srsf5
Tspan131	3.08788e-16	0.695195	0.468	0.341	9.96923e-12	Naive	Tspan13
Wdr261	4.03039e-16	0.616625	0.313	0.188	1.30121e-11	Naive	Wdr26
Gas5	4.11926e-16	0.385896	0.699	0.551	1.3299e-11	Naive	Gas5
Ezr	7.66292e-16	0.595338	0.51	0.366	2.47398e-11	Naive	Ezr
Atp11b	1.18995e-15	0.512699	0.325	0.198	3.84175e-11	Naive	Atp11b
Ccnl11	3.45529e-15	0.414225	0.509	0.359	1.11554e-10	Naive	Ccnl1
Arid4a	4.51804e-15	0.536211	0.343	0.215	1.45865e-10	Naive	Arid4a
Eif3h	6.67181e-15	0.330707	0.766	0.639	2.15399e-10	Naive	Eif3h
Rps25	9.26414e-15	0.313598	0.844	0.704	2.99093e-10	Naive	Rps25
Rpl36al	1.36695e-14	0.298297	0.865	0.735	4.4132e-10	Naive	Rpl36al
Samhd1	2.39732e-14	0.484027	0.528	0.386	7.73976e-10	Naive	Samhd1
Ube2d2a	2.79485e-14	0.478722	0.515	0.379	9.02318e-10	Naive	Ube2d2a
Snhg1	2.92862e-14	0.586553	0.32	0.202	9.45506e-10	Naive	Snhg1
Utrn1	3.01382e-14	0.426229	0.359	0.229	9.7301e-10	Naive	Utrn
Saraf	3.09419e-14	0.361744	0.664	0.533	9.98961e-10	Naive	Saraf
Rpl14	3.16867e-14	0.255441	0.951	0.871	1.023e-09	Naive	Rpl14
Dnajb12	3.77927e-14	0.387118	0.614	0.459	1.22014e-09	Naive	Dnajb1
Tra2b	3.93759e-14	0.331563	0.749	0.607	1.27125e-09	Naive	Tra2b
Rexo2	6.1008e-14	0.493061	0.41	0.276	1.96964e-09	Naive	Rexo2
Dock21	9.69777e-14	0.437894	0.506	0.36	3.13093e-09	Naive	Dock2
Ifi203	1.11875e-13	0.329512	0.469	0.322	3.6119e-09	Naive	Ifi203
Peli1	1.15098e-13	0.417296	0.469	0.324	3.71595e-09	Naive	Peli1
Hsp90aa1	1.42022e-13	0.361963	0.77	0.634	4.58517e-09	Naive	Hsp90aa1
Srsf61	1.43672e-13	0.604667	0.271	0.166	4.63846e-09	Naive	Srsf6
Itgb7	1.53421e-13	0.385138	0.609	0.45	4.95321e-09	Naive	Itgb7
Socs31	1.80912e-13	0.528202	0.295	0.183	5.84074e-09	Naive	Socs3
Oser1	2.05944e-13	0.651136	0.262	0.158	6.64891e-09	Naive	Oser1
Gch11	2.22015e-13	0.529022	0.317	0.202	7.16774e-09	Naive	Gch1
Phf20l1	3.32704e-13	0.463355	0.446	0.316	1.07414e-08	Naive	Phf20l1
Msn	4.10645e-13	0.273094	0.81	0.662	1.32577e-08	Naive	Msn
Arhgap45	4.33577e-13	0.354262	0.616	0.448	1.3998e-08	Naive	Arhgap45
Gm26740	4.7044e-13	0.417518	0.297	0.184	1.51882e-08	Naive	Gm26740
Arl4c	4.88873e-13	0.516138	0.369	0.245	1.57833e-08	Naive	Arl4c
Ifrd11	4.977e-13	0.286459	0.631	0.477	1.60683e-08	Naive	Ifrd1
Cct6a	6.71348e-13	0.955644	0.362	0.249	2.16745e-08	Naive	Cct6a
Epc11	1.22348e-12	0.469467	0.334	0.219	3.95001e-08	Naive	Epc1
Hspe11	1.34632e-12	0.359192	0.576	0.44	4.3466e-08	Naive	Hspe1
Ppp2r2a	5.25801e-12	0.460102	0.269	0.167	1.69755e-07	Naive	Ppp2r2a
Dgkz1	6.84262e-12	0.510642	0.28	0.176	2.20914e-07	Naive	Dgkz
Rpl311	7.71689e-12	0.326867	0.738	0.623	2.4914e-07	Naive	Rpl31
Ccm2	8.62542e-12	0.471532	0.32	0.208	2.78472e-07	Naive	Ccm2
Slfn1	8.9314e-12	0.393696	0.292	0.183	2.8835e-07	Naive	Slfn1
Frmd8	1.10163e-11	0.678527	0.264	0.167	3.55661e-07	Naive	Frmd8
Rbm381	1.31134e-11	0.504107	0.292	0.186	4.23367e-07	Naive	Rbm38
Trbc21	1.52501e-11	0.361935	0.445	0.316	4.9235e-07	Naive	Trbc2
Cmas	1.80584e-11	0.516324	0.269	0.17	5.83015e-07	Naive	Cmas
Gna131	3.41962e-11	0.453784	0.544	0.42	1.10403e-06	Naive	Gna13
Znrf2	6.01264e-11	0.519126	0.279	0.179	1.94118e-06	Naive	Znrf2
Rpl10-ps3	6.79234e-11	0.655795	0.391	0.3	2.19291e-06	Naive	Rpl10-ps3
Clint1	6.87447e-11	0.325359	0.559	0.427	2.21942e-06	Naive	Clint1
Resf1	7.19539e-11	0.55856	0.292	0.191	2.32303e-06	Naive	Resf1
Rcsd1	1.12424e-10	0.337518	0.301	0.194	3.6296e-06	Naive	Rcsd1
Siah2	1.66901e-10	0.512556	0.272	0.176	5.38839e-06	Naive	Siah2
Klk8	2.49049e-10	0.570046	0.256	0.164	8.04055e-06	Naive	Klk8
Gltp1	2.70384e-10	0.442507	0.38	0.275	8.72935e-06	Naive	Gltp
Uba52	2.96272e-10	0.441753	0.806	0.725	9.56514e-06	Naive	Uba52
Camk4	3.57527e-10	0.439959	0.284	0.186	1.15428e-05	Naive	Camk4
Clk11	3.59299e-10	0.329669	0.495	0.373	1.16e-05	Naive	Clk1
Rps171	3.93723e-10	0.280403	0.707	0.578	1.27114e-05	Naive	Rps17
Smchd1	7.21556e-10	0.397964	0.284	0.186	2.32954e-05	Naive	Smchd1
Sun2	7.34929e-10	0.371876	0.33	0.224	2.37272e-05	Naive	Sun2
4930523C07Rik	8.49363e-10	0.409712	0.387	0.274	2.74217e-05	Naive	4930523C07Rik
Elf1	1.27666e-09	0.290384	0.568	0.439	4.1217e-05	Naive	Elf1
Taf7	1.28214e-09	0.431428	0.281	0.185	4.1394e-05	Naive	Taf7
Kras1	1.36096e-09	0.461183	0.324	0.224	4.39387e-05	Naive	Kras
Pdcd4	1.62019e-09	0.323879	0.539	0.417	5.23077e-05	Naive	Pdcd4
Taf1d	1.66419e-09	0.446257	0.371	0.269	5.37284e-05	Naive	Taf1d
Map4k4	1.7128e-09	0.334124	0.306	0.207	5.52977e-05	Naive	Map4k4
Dnm2	1.91045e-09	0.342877	0.369	0.259	6.16788e-05	Naive	Dnm2
Tspan321	2.66719e-09	0.450908	0.275	0.181	8.61102e-05	Naive	Tspan32
Rpl9-ps61	2.67239e-09	0.61322	0.412	0.334	8.6278e-05	Naive	Rpl9-ps6
Arid5a	2.88607e-09	0.309612	0.378	0.268	9.31768e-05	Naive	Arid5a
Smap11	3.31987e-09	0.354178	0.503	0.391	0.000107182	Naive	Smap1
Rhog1	4.13964e-09	0.324279	0.538	0.407	0.000133648	Naive	Rhog
Arhgef1	5.45549e-09	0.266679	0.543	0.422	0.00017613	Naive	Arhgef1
Ube2h1	5.60452e-09	0.360176	0.345	0.244	0.000180942	Naive	Ube2h
Crip11	7.36686e-09	0.290333	0.787	0.693	0.000237839	Naive	Crip1
Cblb2	8.12671e-09	0.317078	0.351	0.25	0.000262371	Naive	Cblb
Atp2b11	1.04809e-08	0.259471	0.491	0.384	0.000338377	Naive	Atp2b1
Srsf7	2.95644e-08	0.278495	0.567	0.448	0.000954485	Naive	Srsf7
Gm10076	3.62653e-08	0.548767	0.478	0.408	0.00117082	Naive	Gm10076
Wsb1	3.68456e-08	0.436293	0.275	0.188	0.00118956	Naive	Wsb1
Tlk1	3.91203e-08	0.333701	0.287	0.199	0.001263	Naive	Tlk1
Sfpq	3.99844e-08	0.282095	0.598	0.472	0.0012909	Naive	Sfpq
Zfp622	4.05539e-08	0.40222	0.276	0.19	0.00130928	Naive	Zfp622
Hint1	4.35484e-08	0.257679	0.649	0.545	0.00140596	Naive	Hint1
Kpna4	4.43586e-08	0.282025	0.491	0.382	0.00143212	Naive	Kpna4
Eif3e	6.17293e-08	0.295499	0.538	0.441	0.00199293	Naive	Eif3e
1810026B05Rik	6.37186e-08	0.280457	0.513	0.396	0.00205716	Naive	1810026B05Rik
Snhg12	7.35512e-08	0.354614	0.284	0.196	0.0023746	Naive	Snhg12
1810058I24Rik	9.97188e-08	0.391526	0.371	0.276	0.00321942	Naive	1810058I24Rik
Wasf21	1.20613e-07	0.330858	0.38	0.287	0.003894	Naive	Wasf2
Spn	1.29485e-07	0.347842	0.258	0.176	0.00418043	Naive	Spn
Eef1g1	1.37103e-07	0.320543	0.532	0.441	0.00442638	Naive	Eef1g
Rp9	1.46515e-07	0.318513	0.353	0.258	0.00473023	Naive	Rp9
Evl1	1.93549e-07	0.383529	0.317	0.231	0.00624873	Naive	Evl
Rsrc2	2.64102e-07	0.326481	0.396	0.302	0.00852654	Naive	Rsrc2
Hnrnpa11	2.68802e-07	0.257459	0.565	0.451	0.00867828	Naive	Hnrnpa1
Tnks2	2.95671e-07	0.364281	0.306	0.222	0.00954574	Naive	Tnks2
Pdcd10	3.69886e-07	0.350248	0.376	0.286	0.0119418	Naive	Pdcd10
P2ry10	3.96074e-07	0.363953	0.256	0.179	0.0127873	Naive	P2ry10
Bcl101	4.35835e-07	0.373481	0.273	0.196	0.0140709	Naive	Bcl10
Tpr	6.63609e-07	0.334876	0.518	0.422	0.0214246	Naive	Tpr
Glud1	1.12677e-06	0.267641	0.425	0.33	0.0363779	Naive	Glud1
Gpx1	1.14944e-06	0.285244	0.531	0.429	0.0371096	Naive	Gpx1
Irf11	1.23092e-06	0.296922	0.408	0.314	0.0397401	Naive	Irf1
Gm2a1	1.40268e-06	0.300136	0.297	0.217	0.0452856	Naive	Gm2a
Dnajc8	1.71763e-06	0.274892	0.404	0.313	0.0554537	Naive	Dnajc8
Gm11808	1.77906e-06	0.286219	0.522	0.428	0.0574371	Naive	Gm11808
Ssh21	1.78499e-06	0.355976	0.341	0.256	0.0576285	Naive	Ssh2
Nek71	1.98375e-06	0.366224	0.255	0.183	0.0640453	Naive	Nek7
Acp5	2.45098e-06	0.349581	0.277	0.203	0.0791297	Naive	Acp5
Ptbp1	3.29072e-06	0.252768	0.374	0.281	0.106241	Naive	Ptbp1
Zdhhc20	3.52462e-06	0.359789	0.291	0.214	0.113792	Naive	Zdhhc20
Gtf2b	4.05726e-06	0.323305	0.273	0.2	0.130989	Naive	Gtf2b
Tuba4a	4.20758e-06	0.27792	0.306	0.225	0.135842	Naive	Tuba4a
Sfr1	7.11162e-06	0.265929	0.412	0.324	0.229599	Naive	Sfr1
Cacybp1	7.1867e-06	0.290202	0.314	0.236	0.232022	Naive	Cacybp
Esyt21	7.49812e-06	0.26169	0.313	0.233	0.242077	Naive	Esyt2
Nrbp1	1.14072e-05	0.281252	0.272	0.199	0.368281	Naive	Nrbp1
Pnisr1	1.16024e-05	0.266862	0.271	0.199	0.374585	Naive	Pnisr
Dnajc7	4.76586e-05	0.285496	0.308	0.238	1	Naive	Dnajc7
Gramd1a1	5.73257e-05	0.258358	0.33	0.256	1	Naive	Gramd1a
Ube2a	6.29281e-05	0.275177	0.259	0.195	1	Naive	Ube2a
Eif4e21	9.61226e-05	0.364323	0.251	0.191	1	Naive	Eif4e2
Eif3l1	0.000162206	0.321967	0.254	0.197	1	Naive	Eif3l
Tmem176b	0	3.79432	0.888	0.091	0	Th17	Tmem176b
Tmem176a	0	4.0532	0.828	0.069	0	Th17	Tmem176a
Ramp11	0	2.41883	0.671	0.152	0	Th17	Ramp1
Actn2	0	3.80044	0.554	0.049	0	Th17	Actn2
Il17a	0	5.45538	0.441	0.014	0	Th17	Il17a
Lmo4	0	3.07893	0.497	0.088	0	Th17	Lmo4
Serpinb1a	0	3.30151	0.447	0.041	0	Th17	Serpinb1a
Pxdc1	0	4.32193	0.415	0.028	0	Th17	Pxdc1
Il17re	0	4.9515	0.389	0.012	0	Th17	Il17re
Ccr6	0	3.85492	0.392	0.028	0	Th17	Ccr6
Hlf	0	3.05842	0.402	0.044	0	Th17	Hlf
Aqp3	0	2.9301	0.33	0.03	0	Th17	Aqp3
Rorc	0	4.02131	0.304	0.017	0	Th17	Rorc
Ckb	5.39974e-306	1.52182	0.664	0.162	1.74331e-301	Th17	Ckb
Ltb4r1	6.17968e-301	2.74404	0.342	0.041	1.99511e-296	Th17	Ltb4r1
Ramp3	1.05401e-294	3.16086	0.505	0.103	3.40286e-290	Th17	Ramp3
Smox	3.12999e-270	2.29179	0.476	0.093	1.01052e-265	Th17	Smox
Capg	6.40977e-216	1.57308	0.837	0.367	2.06939e-211	Th17	Capg
Tmem64	5.14884e-206	1.90249	0.616	0.196	1.6623e-201	Th17	Tmem64
Krt83	5.95805e-163	2.20717	0.35	0.078	1.92356e-158	Th17	Krt83
Furin	1.40136e-155	1.85231	0.419	0.112	4.52428e-151	Th17	Furin
Sdc4	9.19631e-143	1.58561	0.309	0.067	2.96903e-138	Th17	Sdc4
Emb1	9.73845e-135	1.46782	0.849	0.494	3.14406e-130	Th17	Emb
Rexo21	2.41314e-133	1.40008	0.629	0.26	7.79081e-129	Th17	Rexo2
Ccr4	2.64934e-111	1.93341	0.266	0.063	8.5534e-107	Th17	Ccr4
Gpx11	2.0288e-99	1.12882	0.742	0.415	6.54998e-95	Th17	Gpx1
Itm2b	4.79659e-99	0.67396	0.99	0.872	1.54858e-94	Th17	Itm2b
Gclc	1.96281e-98	1.5955	0.324	0.096	6.33693e-94	Th17	Gclc
Znrf1	2.06209e-96	1.09324	0.656	0.316	6.65746e-92	Th17	Znrf1
Rora2	3.68846e-96	0.998592	0.696	0.354	1.19082e-91	Th17	Rora
Cd164	1.86862e-94	1.42834	0.636	0.313	6.03285e-90	Th17	Cd164
Cxcr62	1.36743e-93	0.985074	0.794	0.459	4.41473e-89	Th17	Cxcr6
Ikzf31	1.16276e-90	1.2371	0.568	0.256	3.75397e-86	Th17	Ikzf3
Rgcc2	2.31717e-87	1.40507	0.58	0.278	7.48098e-83	Th17	Rgcc
Cpd	4.35138e-87	1.29105	0.3	0.09	1.40484e-82	Th17	Cpd
Cpm	1.19928e-86	1.57172	0.281	0.082	3.87186e-82	Th17	Cpm
Sptssa	1.28384e-86	1.16478	0.621	0.311	4.14487e-82	Th17	Sptssa
Oaz1	7.01278e-85	0.608662	0.977	0.862	2.26408e-80	Th17	Oaz1
Dgat1	4.77359e-83	1.47358	0.309	0.099	1.54115e-78	Th17	Dgat1
Icos	9.51677e-82	1.25339	0.747	0.489	3.07249e-77	Th17	Icos
Cwc25	1.23503e-81	2.0363	0.326	0.114	3.98729e-77	Th17	Cwc25
Ero1l	1.30437e-81	1.23077	0.349	0.12	4.21116e-77	Th17	Ero1l
Crmp1	4.73585e-81	1.66025	0.256	0.074	1.52897e-76	Th17	Crmp1
S100a41	6.59089e-81	0.829425	0.849	0.57	2.12787e-76	Th17	S100a4
Timp21	8.19044e-79	1.23923	0.322	0.107	2.64428e-74	Th17	Timp2
Il7r2	2.45976e-73	0.85909	0.695	0.383	7.94134e-69	Th17	Il7r
Lat	1.11757e-69	0.728763	0.883	0.708	3.60806e-65	Th17	Lat
Rplp02	1.63584e-68	0.455977	0.992	0.927	5.28132e-64	Th17	Rplp0
Odc12	4.66776e-68	1.29172	0.664	0.396	1.50699e-63	Th17	Odc1
Itgb71	5.23983e-66	0.754613	0.74	0.439	1.69168e-61	Th17	Itgb7
Eprs	6.44164e-66	1.45795	0.444	0.207	2.07968e-61	Th17	Eprs
D16Ertd472e	2.87824e-65	1.20595	0.492	0.24	9.29241e-61	Th17	D16Ertd472e
Il18r1	2.42654e-59	0.84205	0.443	0.197	7.83407e-55	Th17	Il18r1
Aebp2	4.77156e-59	0.825488	0.522	0.259	1.5405e-54	Th17	Aebp2
Ppia	5.66769e-58	0.386792	0.992	0.933	1.82981e-53	Th17	Ppia
Rgs101	8.13101e-57	0.815731	0.604	0.329	2.6251e-52	Th17	Rgs10
Atp5md	1.24732e-53	0.889813	0.809	0.565	4.02698e-49	Th17	Atp5md
Fosl21	3.50027e-53	1.06082	0.431	0.213	1.13006e-48	Th17	Fosl2
Tiparp	1.19298e-52	1.07197	0.368	0.163	3.85153e-48	Th17	Tiparp
Nebl	1.25674e-52	1.12427	0.26	0.096	4.05738e-48	Th17	Nebl
Satb1	3.67881e-52	1.08595	0.297	0.118	1.1877e-47	Th17	Satb1
Gpr1322	2.50013e-51	0.974629	0.534	0.297	8.07168e-47	Th17	Gpr132
Pi4k2a	3.57062e-51	1.18548	0.251	0.092	1.15277e-46	Th17	Pi4k2a
Pde4b1	1.69851e-50	0.751593	0.542	0.287	5.48365e-46	Th17	Pde4b
Prdx61	1.84553e-49	0.954408	0.766	0.538	5.95829e-45	Th17	Prdx6
Plp2	5.53986e-49	0.818926	0.401	0.185	1.78854e-44	Th17	Plp2
Thy11	6.78555e-49	0.515378	0.894	0.737	2.19072e-44	Th17	Thy1
Mbd2	1.19395e-48	0.670295	0.74	0.469	3.85468e-44	Th17	Mbd2
Ifngr1	6.23143e-48	0.581014	0.819	0.575	2.01182e-43	Th17	Ifngr1
Ucp21	3.6934e-47	0.579103	0.948	0.84	1.19241e-42	Th17	Ucp2
Ppp1cc	4.06619e-47	1.01049	0.683	0.446	1.31277e-42	Th17	Ppp1cc
Nme22	1.42825e-46	0.555161	0.841	0.575	4.6111e-42	Th17	Nme2
Smco41	4.02567e-46	0.742489	0.457	0.225	1.29969e-41	Th17	Smco4
Maf1	2.88046e-45	0.658857	0.594	0.34	9.29956e-41	Th17	Maf
Ap3s1	4.20624e-45	0.806945	0.406	0.193	1.35799e-40	Th17	Ap3s1
Stk24	7.73477e-45	0.776852	0.533	0.295	2.49717e-40	Th17	Stk24
Cyb5a	9.4643e-45	0.846573	0.47	0.248	3.05555e-40	Th17	Cyb5a
Klf4	1.71701e-44	1.30551	0.267	0.111	5.54337e-40	Th17	Klf4
Rpl352	3.50722e-44	0.393771	0.983	0.874	1.13231e-39	Th17	Rpl35
Tmsb4x	4.68475e-44	0.373379	0.991	0.969	1.51247e-39	Th17	Tmsb4x
Acat1	1.15049e-43	0.869021	0.332	0.149	3.71436e-39	Th17	Acat1
Camk2n1	2.84131e-43	0.685987	0.395	0.185	9.17318e-39	Th17	Camk2n1
Cox7c	1.14856e-42	0.529912	0.898	0.708	3.70814e-38	Th17	Cox7c
Selenop1	2.84947e-42	0.997252	0.334	0.153	9.19952e-38	Th17	Selenop
Sec11c	5.73841e-42	0.718031	0.564	0.327	1.85265e-37	Th17	Sec11c
H2afz1	6.57362e-42	0.661641	0.816	0.573	2.12229e-37	Th17	H2afz
Cdkn1a1	1.14108e-40	1.02518	0.29	0.13	3.68397e-36	Th17	Cdkn1a
Ndufs5	1.34942e-40	0.684299	0.472	0.248	4.3566e-36	Th17	Ndufs5
Grap2	3.34597e-40	0.638817	0.454	0.24	1.08025e-35	Th17	Grap2
Eif4e3	8.04829e-40	0.968153	0.269	0.114	2.59839e-35	Th17	Eif4e3
Arhgap31	6.47565e-39	0.774709	0.371	0.184	2.09066e-34	Th17	Arhgap31
Ndufa41	7.9507e-39	0.466996	0.725	0.466	2.56688e-34	Th17	Ndufa4
Rgs12	8.10235e-39	0.790892	0.79	0.63	2.61584e-34	Th17	Rgs1
Gstp1	2.49583e-38	0.621136	0.697	0.456	8.05779e-34	Th17	Gstp1
Psap	4.23033e-38	0.363815	0.707	0.448	1.36576e-33	Th17	Psap
H2afy	1.26616e-37	0.564593	0.734	0.497	4.08779e-33	Th17	H2afy
D8Ertd738e	5.40107e-37	0.724965	0.709	0.49	1.74374e-32	Th17	D8Ertd738e
Crem1	1.1685e-36	1.09273	0.37	0.196	3.77252e-32	Th17	Crem
Cd96	6.37358e-36	0.700403	0.384	0.193	2.05771e-31	Th17	Cd96
Jmy	1.693e-35	1.0099	0.252	0.11	5.46585e-31	Th17	Jmy
Rps210	2.30016e-34	0.297554	0.99	0.927	7.42606e-30	Th17	Rps2
Rasgrp1	2.8016e-34	0.604597	0.44	0.238	9.04498e-30	Th17	Rasgrp1
Rbm3	2.96974e-34	0.476118	0.89	0.713	9.5878e-30	Th17	Rbm3
1810058I24Rik1	3.26439e-34	0.672826	0.474	0.268	1.05391e-29	Th17	1810058I24Rik
Prr13	3.42242e-34	0.486099	0.783	0.546	1.10493e-29	Th17	Prr13
Tmem2561	4.45473e-33	0.705918	0.333	0.165	1.43821e-28	Th17	Tmem256
Ndufv3	6.7563e-33	0.423386	0.683	0.438	2.18127e-28	Th17	Ndufv3
Smap2	7.66933e-33	0.778607	0.413	0.227	2.47604e-28	Th17	Smap2
Wbp1	9.60647e-33	0.723267	0.352	0.181	3.10145e-28	Th17	Wbp1
Clint11	1.07467e-32	0.495658	0.661	0.419	3.46957e-28	Th17	Clint1
Ppp1r14b1	1.44143e-32	0.57796	0.408	0.218	4.65365e-28	Th17	Ppp1r14b
Rps4x1	3.4741e-32	0.283312	0.99	0.929	1.12161e-27	Th17	Rps4x
Rps262	6.27483e-32	0.284271	0.989	0.909	2.02583e-27	Th17	Rps26
Rps11	8.64103e-32	0.28417	0.993	0.927	2.78976e-27	Th17	Rps11
Dap1	9.41598e-32	0.75987	0.393	0.214	3.03995e-27	Th17	Dap
Slamf1	1.91182e-31	0.595887	0.383	0.202	6.1723e-27	Th17	Slamf1
Clcn3	3.14531e-31	0.796417	0.261	0.121	1.01546e-26	Th17	Clcn3
Hnrnpll1	3.75557e-31	0.631017	0.333	0.169	1.21249e-26	Th17	Hnrnpll
Fth12	4.38343e-31	0.344389	0.993	0.951	1.41519e-26	Th17	Fth1
Mrps5	4.68882e-31	0.812288	0.26	0.121	1.51379e-26	Th17	Mrps5
Surf4	7.21667e-31	0.658658	0.368	0.195	2.3299e-26	Th17	Surf4
Cdk11b	1.18203e-30	1.16344	0.501	0.313	3.8162e-26	Th17	Cdk11b
Ybx11	1.19624e-30	0.424553	0.897	0.696	3.86205e-26	Th17	Ybx1
2026-03-02	1.52882e-30	0.659365	0.385	0.208	4.93578e-26	Th17	2026-03-02
Saraf1	1.73058e-30	0.548031	0.747	0.526	5.58719e-26	Th17	Saraf
Timm23	1.98882e-30	0.651991	0.474	0.278	6.42089e-26	Th17	Timm23
Nr4a33	3.03052e-30	0.872161	0.407	0.237	9.78403e-26	Th17	Nr4a3
Rpl321	3.86816e-30	0.279059	0.992	0.922	1.24884e-25	Th17	Rpl32
Cstb	7.85096e-30	0.983124	0.42	0.24	2.53468e-25	Th17	Cstb
Gm2a2	9.38302e-30	0.499678	0.395	0.21	3.02931e-25	Th17	Gm2a
Rheb	1.50032e-29	0.714158	0.416	0.234	4.84377e-25	Th17	Rheb
Arf5	2.26866e-29	0.466223	0.789	0.569	7.32438e-25	Th17	Arf5
Nfkb12	4.49282e-29	0.469023	0.518	0.313	1.45051e-24	Th17	Nfkb1
Prdx11	5.10943e-29	0.5308	0.617	0.396	1.64958e-24	Th17	Prdx1
Abhd17a	5.85045e-29	0.564591	0.462	0.268	1.88882e-24	Th17	Abhd17a
Arpc31	6.01028e-29	0.532466	0.867	0.703	1.94042e-24	Th17	Arpc3
Ssr41	1.18404e-28	0.521777	0.58	0.368	3.82266e-24	Th17	Ssr4
Ppp1r11	1.83243e-28	0.609478	0.443	0.259	5.91601e-24	Th17	Ppp1r11
Rps201	1.88293e-28	0.264697	0.989	0.92	6.07904e-24	Th17	Rps20
Impdh2	3.72701e-28	0.875036	0.298	0.153	1.20327e-23	Th17	Impdh2
Tcp11l21	1.0221e-27	0.851226	0.262	0.128	3.29985e-23	Th17	Tcp11l2
Tob22	2.25731e-27	0.961786	0.406	0.244	7.28772e-23	Th17	Tob2
Ube2j1	4.48518e-27	0.83409	0.355	0.199	1.44804e-22	Th17	Ube2j1
Smpdl3a1	5.02054e-27	0.434981	0.591	0.375	1.62088e-22	Th17	Smpdl3a
Sit11	5.11159e-27	0.614278	0.419	0.24	1.65028e-22	Th17	Sit1
Ldha	5.50656e-27	0.423628	0.843	0.646	1.77779e-22	Th17	Ldha
Rps51	5.8955e-27	0.25856	0.992	0.93	1.90336e-22	Th17	Rps5
Tbca	7.18861e-27	0.440868	0.628	0.395	2.32084e-22	Th17	Tbca
Jun	8.68795e-27	0.417149	0.593	0.39	2.8049e-22	Th17	Jun
Rps281	1.29504e-26	0.278441	0.988	0.914	4.18105e-22	Th17	Rps28
Impa1	2.50958e-26	0.660298	0.255	0.124	8.10217e-22	Th17	Impa1
Manf	2.58562e-26	0.559066	0.461	0.274	8.34767e-22	Th17	Manf
Tmem123	3.41832e-26	0.525425	0.379	0.211	1.10361e-21	Th17	Tmem123
Ncor1	6.5149e-26	0.425194	0.709	0.509	2.10334e-21	Th17	Ncor1
Scp2	9.31043e-26	0.446185	0.557	0.348	3.00587e-21	Th17	Scp2
Podnl1	1.11648e-25	0.648112	0.266	0.132	3.60455e-21	Th17	Podnl1
Nfil31	2.70376e-25	0.597584	0.304	0.161	8.7291e-21	Th17	Nfil3
Rpl10a1	7.08015e-25	0.290047	0.975	0.868	2.28583e-20	Th17	Rpl10a
Vamp4	8.87683e-25	0.565909	0.323	0.173	2.86589e-20	Th17	Vamp4
Tgfbr2	9.78805e-25	0.45694	0.508	0.309	3.16007e-20	Th17	Tgfbr2
Serpinb6a	1.00953e-24	0.684848	0.266	0.135	3.25926e-20	Th17	Serpinb6a
Zfp36l12	1.15292e-24	0.422938	0.805	0.593	3.7222e-20	Th17	Zfp36l1
Bcl2a1d2	1.8307e-24	0.591533	0.478	0.296	5.91042e-20	Th17	Bcl2a1d
Diaph1	2.82588e-24	0.371434	0.422	0.244	9.12336e-20	Th17	Diaph1
Pkp3	3.09409e-24	0.54193	0.465	0.288	9.98926e-20	Th17	Pkp3
Lgals12	8.98263e-24	0.251804	0.831	0.638	2.90004e-19	Th17	Lgals1
Drap11	1.04891e-23	0.396147	0.525	0.321	3.38641e-19	Th17	Drap1
Got1	1.38847e-23	0.990356	0.356	0.217	4.48267e-19	Th17	Got1
Rps292	1.4809e-23	0.255287	0.995	0.943	4.7811e-19	Th17	Rps29
St3gal6	1.50911e-23	0.587796	0.291	0.154	4.87217e-19	Th17	St3gal6
Rpl36a2	1.58041e-23	0.307622	0.956	0.821	5.10234e-19	Th17	Rpl36a
Tle5	1.69634e-23	0.308559	0.934	0.762	5.47664e-19	Th17	Tle5
Gch12	1.70295e-23	0.702216	0.345	0.199	5.49797e-19	Th17	Gch1
Vps37b2	2.1289e-23	1.02973	0.57	0.452	6.87317e-19	Th17	Vps37b
Ell21	2.14251e-23	0.771851	0.305	0.169	6.9171e-19	Th17	Ell2
Myl12a	2.80278e-23	0.391273	0.848	0.672	9.04877e-19	Th17	Myl12a
Churc1	4.79549e-23	0.504321	0.362	0.207	1.54822e-18	Th17	Churc1
Snrpd3	7.85523e-23	0.474102	0.5	0.315	2.53606e-18	Th17	Snrpd3
Selenof	9.86242e-23	0.40503	0.633	0.423	3.18408e-18	Th17	Selenof
Slc3a2	1.13986e-22	0.460383	0.55	0.359	3.68005e-18	Th17	Slc3a2
Cnbp	1.27859e-22	0.363902	0.895	0.762	4.12794e-18	Th17	Cnbp
Pgk11	2.11206e-22	0.420119	0.488	0.3	6.8188e-18	Th17	Pgk1
Med10	2.11427e-22	0.602799	0.384	0.231	6.82591e-18	Th17	Med10
Rpl141	2.59889e-22	0.295833	0.986	0.868	8.39053e-18	Th17	Rpl14
Rnh1	9.44926e-22	0.462449	0.388	0.229	3.05069e-17	Th17	Rnh1
Rps191	1.33323e-21	0.255478	0.986	0.903	4.30434e-17	Th17	Rps19
Pmepa1	1.43235e-21	0.682263	0.317	0.182	4.62434e-17	Th17	Pmepa1
Rnf1661	2.68622e-21	0.452564	0.428	0.262	8.67245e-17	Th17	Rnf166
Tspo	2.83129e-21	0.309672	0.811	0.583	9.14081e-17	Th17	Tspo
Isy1	2.94272e-21	0.72523	0.393	0.248	9.50058e-17	Th17	Isy1
Tmem160	3.32574e-21	0.412488	0.422	0.253	1.07371e-16	Th17	Tmem160
Cox6a1	3.59574e-21	0.311471	0.738	0.516	1.16088e-16	Th17	Cox6a1
Eno1	5.87915e-21	0.56551	0.5	0.341	1.89808e-16	Th17	Eno1
Foxo11	6.12105e-21	0.633278	0.342	0.201	1.97618e-16	Th17	Foxo1
Cox141	7.42476e-21	0.40905	0.424	0.255	2.39708e-16	Th17	Cox14
Ostf11	7.89654e-21	0.439737	0.575	0.382	2.5494e-16	Th17	Ostf1
Rftn1	7.90683e-21	0.515931	0.291	0.158	2.55272e-16	Th17	Rftn1
Mdfic	8.16599e-21	0.425614	0.259	0.136	2.63639e-16	Th17	Mdfic
Mier1	9.45439e-21	0.492654	0.407	0.248	3.05235e-16	Th17	Mier1
Polr2l	1.01966e-20	0.524679	0.324	0.185	3.29196e-16	Th17	Polr2l
Mpc1	1.12829e-20	0.392536	0.408	0.243	3.64267e-16	Th17	Mpc1
Dnajb6	1.1339e-20	0.727321	0.521	0.353	3.66079e-16	Th17	Dnajb6
Nop101	1.18325e-20	0.363709	0.556	0.359	3.82012e-16	Th17	Nop10
Atp5h	1.27719e-20	0.314309	0.894	0.7	4.12342e-16	Th17	Atp5h
Fam129a	1.58826e-20	0.357116	0.297	0.162	5.1277e-16	Th17	Fam129a
Cish1	1.83855e-20	0.383347	0.492	0.314	5.93576e-16	Th17	Cish
Slc38a1	2.07917e-20	0.362709	0.367	0.215	6.71262e-16	Th17	Slc38a1
Cox5a	2.10016e-20	0.367446	0.726	0.516	6.78038e-16	Th17	Cox5a
Cytip1	2.75494e-20	0.467917	0.683	0.511	8.89432e-16	Th17	Cytip
Spcs2	3.47074e-20	0.401612	0.626	0.431	1.12053e-15	Th17	Spcs2
Mien1	4.59729e-20	0.41147	0.411	0.249	1.48423e-15	Th17	Mien1
Atp5mpl	4.75551e-20	0.305043	0.692	0.485	1.53532e-15	Th17	Atp5mpl
Tagln21	7.03096e-20	0.280731	0.864	0.667	2.26995e-15	Th17	Tagln2
Tax1bp1	7.56245e-20	0.332465	0.627	0.427	2.44154e-15	Th17	Tax1bp1
Anapc13	8.82093e-20	0.438786	0.293	0.163	2.84784e-15	Th17	Anapc13
Gpr1831	1.26493e-19	0.442188	0.47	0.3	4.08382e-15	Th17	Gpr183
Smdt1	1.33382e-19	0.356742	0.502	0.319	4.30624e-15	Th17	Smdt1
Tmed2	1.82034e-19	0.323971	0.627	0.419	5.87697e-15	Th17	Tmed2
Cox6c	2.16448e-19	0.286364	0.886	0.677	6.98802e-15	Th17	Cox6c
Ssna1	3.22521e-19	0.462653	0.296	0.168	1.04126e-14	Th17	Ssna1
Lax1	3.45214e-19	0.412533	0.265	0.143	1.11452e-14	Th17	Lax1
Ppib	4.26517e-19	0.310506	0.799	0.597	1.37701e-14	Th17	Ppib
Tecr1	4.41441e-19	0.348215	0.589	0.395	1.42519e-14	Th17	Tecr
2026-09-01	7.81145e-19	0.302556	0.828	0.64	2.52193e-14	Th17	2026-09-01
Dnajc3	8.53161e-19	0.367253	0.518	0.339	2.75443e-14	Th17	Dnajc3
Uba521	1.06269e-18	0.496378	0.872	0.72	3.4309e-14	Th17	Uba52
Nme11	1.15657e-18	0.347143	0.492	0.315	3.73397e-14	Th17	Nme1
Rpl121	1.87364e-18	0.259089	0.958	0.836	6.04905e-14	Th17	Rpl12
Bola2	3.53156e-18	0.356938	0.474	0.305	1.14016e-13	Th17	Bola2
Mrpl231	3.89548e-18	0.418393	0.383	0.235	1.25766e-13	Th17	Mrpl23
Ifrd12	7.22649e-18	0.38204	0.642	0.475	2.33307e-13	Th17	Ifrd1
Fkbp3	9.22334e-18	0.345484	0.612	0.424	2.97776e-13	Th17	Fkbp3
Ndufc1	1.19103e-17	0.300081	0.359	0.214	3.84525e-13	Th17	Ndufc1
Pkm1	1.26195e-17	0.272274	0.819	0.621	4.07419e-13	Th17	Pkm
Nedd8	1.28432e-17	0.315577	0.567	0.382	4.14642e-13	Th17	Nedd8
Higd2a	1.35338e-17	0.370395	0.379	0.231	4.36938e-13	Th17	Higd2a
BC031181	1.80476e-17	0.380904	0.472	0.308	5.82667e-13	Th17	BC031181
Gm100761	2.03573e-17	0.617539	0.525	0.404	6.57235e-13	Th17	Gm10076
Ier5l2	2.88385e-17	0.479424	0.318	0.191	9.31051e-13	Th17	Ier5l
Micos131	4.58467e-17	0.379657	0.432	0.274	1.48016e-12	Th17	Micos13
Pdia61	8.58983e-17	0.334231	0.376	0.232	2.77323e-12	Th17	Pdia6
Kbtbd111	1.015e-16	0.742273	0.259	0.152	3.27692e-12	Th17	Kbtbd11
Rab1b	1.02836e-16	0.300779	0.433	0.273	3.32005e-12	Th17	Rab1b
Ormdl3	1.94386e-16	0.445434	0.258	0.146	6.27575e-12	Th17	Ormdl3
Atp5g11	2.12033e-16	0.278105	0.587	0.396	6.84549e-12	Th17	Atp5g1
Tma71	2.60047e-16	0.303523	0.755	0.566	8.39562e-12	Th17	Tma7
Fbl1	2.67728e-16	0.345137	0.413	0.262	8.6436e-12	Th17	Fbl
Psmb3	4.01793e-16	0.30084	0.693	0.493	1.29719e-11	Th17	Psmb3
Tnfsf112	4.48344e-16	0.639106	0.376	0.246	1.44748e-11	Th17	Tnfsf11
Isca1	5.89225e-16	0.422637	0.258	0.149	1.90231e-11	Th17	Isca1
Bsg	5.96048e-16	0.435889	0.477	0.325	1.92434e-11	Th17	Bsg
Arl2bp	8.01782e-16	0.346341	0.361	0.223	2.58855e-11	Th17	Arl2bp
Arid5a1	9.20759e-16	0.298352	0.413	0.264	2.97267e-11	Th17	Arid5a
Sik1	9.62812e-16	0.444607	0.268	0.156	3.10844e-11	Th17	Sik1
Lsm4	1.045e-15	0.336761	0.497	0.337	3.37377e-11	Th17	Lsm4
Cd40lg2	1.16611e-15	0.433372	0.654	0.489	3.76479e-11	Th17	Cd40lg
Ndufb1-ps	1.27943e-15	0.310867	0.651	0.468	4.13063e-11	Th17	Ndufb1-ps
Rpn2	1.32487e-15	0.324565	0.456	0.296	4.27736e-11	Th17	Rpn2
Wdr83os1	1.34728e-15	0.334251	0.474	0.311	4.34969e-11	Th17	Wdr83os
Pdia4	1.36988e-15	0.377541	0.285	0.168	4.42266e-11	Th17	Pdia4
Ssrp11	1.42383e-15	0.350391	0.364	0.227	4.59682e-11	Th17	Ssrp1
Sugt1	1.694e-15	0.375421	0.398	0.254	5.46909e-11	Th17	Sugt1
Lpxn	1.74169e-15	0.436482	0.352	0.221	5.62306e-11	Th17	Lpxn
Wbp2	1.75757e-15	0.325383	0.366	0.228	5.6743e-11	Th17	Wbp2
Akr1a1	2.07183e-15	0.288834	0.535	0.362	6.6889e-11	Th17	Akr1a1
Skp1a	2.19151e-15	0.263717	0.563	0.388	7.07528e-11	Th17	Skp1a
Nrip11	2.51431e-15	0.253509	0.439	0.288	8.11745e-11	Th17	Nrip1
Emd	2.57556e-15	0.393732	0.348	0.219	8.31521e-11	Th17	Emd
Bola31	2.8712e-15	0.34279	0.303	0.181	9.26965e-11	Th17	Bola3
Ptbp11	3.12613e-15	0.314877	0.426	0.277	1.00927e-10	Th17	Ptbp1
Ndufa1	3.4247e-15	0.432564	0.575	0.4	1.10567e-10	Th17	Ndufa1
Lsm71	3.53374e-15	0.411473	0.322	0.198	1.14087e-10	Th17	Lsm7
Smim14	3.59511e-15	0.323356	0.309	0.186	1.16068e-10	Th17	Smim14
Cib1	3.8101e-15	0.430871	0.286	0.171	1.23009e-10	Th17	Cib1
Lta4h	3.87803e-15	0.36905	0.29	0.173	1.25202e-10	Th17	Lta4h
Bccip	4.51584e-15	0.360972	0.273	0.16	1.45794e-10	Th17	Bccip
Rpl312	4.5343e-15	0.260705	0.807	0.617	1.4639e-10	Th17	Rpl31
Txndc171	4.80825e-15	0.442429	0.356	0.225	1.55234e-10	Th17	Txndc17
Dpm31	4.99489e-15	0.253604	0.434	0.278	1.6126e-10	Th17	Dpm3
Bex3	5.59198e-15	0.3418	0.336	0.208	1.80537e-10	Th17	Bex3
Park7	5.85932e-15	0.259943	0.61	0.422	1.89168e-10	Th17	Park7
Ddost	5.94505e-15	0.302416	0.487	0.323	1.91936e-10	Th17	Ddost
Tesc	5.96772e-15	0.301155	0.344	0.214	1.92668e-10	Th17	Tesc
Ndufb10	6.02454e-15	0.304109	0.521	0.348	1.94502e-10	Th17	Ndufb10
Ppp1ca	7.32223e-15	0.284656	0.804	0.621	2.36398e-10	Th17	Ppp1ca
Snx17	9.10952e-15	0.379841	0.262	0.155	2.94101e-10	Th17	Snx17
Tomm20	9.90228e-15	0.294617	0.496	0.327	3.19695e-10	Th17	Tomm20
Dad11	1.00958e-14	0.275869	0.81	0.617	3.25943e-10	Th17	Dad1
Cope	1.17193e-14	0.277196	0.47	0.311	3.78359e-10	Th17	Cope
H2-Ke6	1.28118e-14	0.372063	0.307	0.186	4.13627e-10	Th17	H2-Ke6
Scamp2	1.29878e-14	0.260649	0.272	0.159	4.19312e-10	Th17	Scamp2
Emc10	1.46258e-14	0.287092	0.452	0.299	4.72194e-10	Th17	Emc10
Selenot	1.49421e-14	0.269624	0.367	0.232	4.82404e-10	Th17	Selenot
Ppp2ca	1.58988e-14	0.270223	0.603	0.422	5.13292e-10	Th17	Ppp2ca
Micos101	1.78742e-14	0.313421	0.45	0.3	5.77069e-10	Th17	Micos10
Pole4	1.83183e-14	0.305234	0.444	0.291	5.91406e-10	Th17	Pole4
Ddrgk1	1.8425e-14	0.302592	0.368	0.231	5.94852e-10	Th17	Ddrgk1
Bcl2a1b2	1.97517e-14	0.302014	0.651	0.498	6.37684e-10	Th17	Bcl2a1b
Rpl10-ps31	2.06643e-14	0.642383	0.4	0.298	6.67146e-10	Th17	Rpl10-ps3
Pgls	2.33056e-14	0.285976	0.427	0.279	7.5242e-10	Th17	Pgls
Map4k41	3.36545e-14	0.317666	0.328	0.205	1.08653e-09	Th17	Map4k4
Phb	5.20005e-14	0.356504	0.262	0.155	1.67884e-09	Th17	Phb
Snrpd21	5.33395e-14	0.262272	0.499	0.336	1.72207e-09	Th17	Snrpd2
Klk81	5.54718e-14	0.424891	0.27	0.162	1.79091e-09	Th17	Klk8
Cct6a1	7.05178e-14	0.49556	0.371	0.247	2.27667e-09	Th17	Cct6a
Gadd45b1	7.18538e-14	0.358489	0.577	0.436	2.3198e-09	Th17	Gadd45b
Rex1bd	7.23425e-14	0.298269	0.346	0.219	2.33558e-09	Th17	Rex1bd
Tbcb	7.55072e-14	0.272936	0.339	0.213	2.43775e-09	Th17	Tbcb
Erh	8.23348e-14	0.523974	0.28	0.175	2.65818e-09	Th17	Erh
Tnfrsf1b1	9.52372e-14	0.346442	0.331	0.213	3.07473e-09	Th17	Tnfrsf1b
Ptp4a1.1	9.71808e-14	0.413169	0.287	0.177	3.13748e-09	Th17	Ptp4a1.1
Chd91	9.90985e-14	0.327811	0.257	0.154	3.1994e-09	Th17	Chd9
Ubald22	9.9527e-14	0.688882	0.493	0.375	3.21323e-09	Th17	Ubald2
Vdac11	1.06983e-13	0.270485	0.341	0.214	3.45394e-09	Th17	Vdac1
Sec61b	1.28592e-13	0.256753	0.698	0.512	4.15158e-09	Th17	Sec61b
Rassf1	1.36586e-13	0.502848	0.251	0.151	4.40966e-09	Th17	Rassf1
Ubl31	1.37792e-13	0.362486	0.461	0.32	4.4486e-09	Th17	Ubl3
Gng21	1.38981e-13	0.260131	0.505	0.345	4.487e-09	Th17	Gng2
Cdc37	1.70561e-13	0.262006	0.563	0.39	5.50656e-09	Th17	Cdc37
Trappc2l	1.93039e-13	0.380222	0.262	0.159	6.23228e-09	Th17	Trappc2l
Atp5d1	2.00327e-13	0.268946	0.756	0.584	6.46755e-09	Th17	Atp5d
Slc25a41	2.19743e-13	0.306954	0.322	0.203	7.0944e-09	Th17	Slc25a4
Ubl5	2.42728e-13	0.25203	0.758	0.579	7.83647e-09	Th17	Ubl5
Psma71	2.43049e-13	0.276966	0.557	0.393	7.84685e-09	Th17	Psma7
Skil1	3.01638e-13	0.302804	0.344	0.225	9.73838e-09	Th17	Skil
Phlda12	4.652e-13	0.355972	0.373	0.252	1.5019e-08	Th17	Phlda1
Naa38	4.79116e-13	0.290354	0.284	0.175	1.54683e-08	Th17	Naa38
Pet100	5.67098e-13	0.283307	0.312	0.197	1.83088e-08	Th17	Pet100
Eif3i1	5.68554e-13	0.257898	0.595	0.418	1.83558e-08	Th17	Eif3i
Nop53	6.3424e-13	0.455706	0.456	0.313	2.04764e-08	Th17	Nop53
Mpc2	6.47754e-13	0.259157	0.396	0.26	2.09127e-08	Th17	Mpc2
Prelid1	1.73588e-12	0.253152	0.562	0.395	5.60429e-08	Th17	Prelid1
1110008P14Rik1	1.86284e-12	0.292671	0.355	0.231	6.01417e-08	Th17	1110008P14Rik
Cenpx	1.94919e-12	0.33897	0.354	0.232	6.29297e-08	Th17	Cenpx
Gstp31	3.68329e-12	0.33879	0.268	0.166	1.18915e-07	Th17	Gstp3
Herpud1	3.92402e-12	0.285072	0.265	0.164	1.26687e-07	Th17	Herpud1
Anapc11	3.93981e-12	0.318745	0.379	0.253	1.27197e-07	Th17	Anapc11
Ciao2a1	4.96338e-12	0.272439	0.313	0.2	1.60243e-07	Th17	Ciao2a
Eif4e	5.24637e-12	0.343919	0.252	0.155	1.69379e-07	Th17	Eif4e
Gpx4	5.6005e-12	0.27664	0.727	0.561	1.80812e-07	Th17	Gpx4
Pop5	7.2934e-12	0.333007	0.319	0.208	2.35467e-07	Th17	Pop5
Card19	1.15176e-11	0.259515	0.291	0.184	3.71844e-07	Th17	Card19
Pycard2	1.17734e-11	0.288503	0.31	0.2	3.80105e-07	Th17	Pycard
Hsd17b101	1.24553e-11	0.316715	0.277	0.174	4.0212e-07	Th17	Hsd17b10
Sdf2	1.57095e-11	0.293463	0.256	0.159	5.0718e-07	Th17	Sdf2
Dnajc19	1.93425e-11	0.253631	0.303	0.195	6.24472e-07	Th17	Dnajc19
Ppp1r16b	1.99442e-11	0.258884	0.269	0.17	6.439e-07	Th17	Ppp1r16b
Laptm4a	1.97424e-10	0.344286	0.438	0.313	6.37384e-06	Th17	Laptm4a
Znrd11	2.96491e-10	0.349633	0.268	0.175	9.57222e-06	Th17	Znrd1
Ciao2b	4.69961e-10	0.260583	0.294	0.193	1.51727e-05	Th17	Ciao2b
Etfa1	4.83906e-10	0.265062	0.265	0.172	1.56229e-05	Th17	Etfa
Flt3l	5.1705e-10	0.252904	0.294	0.193	1.6693e-05	Th17	Flt3l
Aprt1	5.33806e-10	0.252878	0.443	0.314	1.72339e-05	Th17	Aprt
Tgif13	1.3478e-09	0.271773	0.283	0.19	4.35139e-05	Th17	Tgif1
Oga	1.51493e-09	0.306204	0.268	0.179	4.89094e-05	Th17	Oga
Txnl11	1.69821e-09	0.554451	0.344	0.247	5.48266e-05	Th17	Txnl1
Nr4a11	1.97129e-09	0.355943	0.546	0.433	6.36432e-05	Th17	Nr4a1
Selenoh	2.24827e-09	0.272292	0.255	0.166	7.25853e-05	Th17	Selenoh
Pim12	2.38031e-09	0.277464	0.56	0.45	7.68483e-05	Th17	Pim1
Lsm5	7.00564e-09	0.260907	0.337	0.233	0.000226177	Th17	Lsm5
Gtf2b1	7.2664e-09	0.396014	0.29	0.198	0.000234596	Th17	Gtf2b
Tnf1	1.84927e-07	0.272719	0.307	0.219	0.00597035	Th17	Tnf
Rpl9-ps62	1.24299e-06	0.298787	0.414	0.333	0.0401301	Th17	Rpl9-ps6
Foxp3	0	5.86774	0.688	0.015	0	Treg	Foxp3
Tnfrsf41	0	3.13136	0.85	0.24	0	Treg	Tnfrsf4
Tnfrsf9	0	4.84973	0.54	0.048	0	Treg	Tnfrsf9
Klrg1	0	5.62811	0.365	0.013	0	Treg	Klrg1
Il2ra	1.1081e-306	3.65934	0.481	0.067	3.57749e-302	Treg	Il2ra
Ikzf21	1.43571e-291	2.95502	0.662	0.142	4.63519e-287	Treg	Ikzf2
Itgae	3.02135e-265	4.08559	0.25	0.018	9.75443e-261	Treg	Itgae
Cd74	6.95178e-251	0.614803	0.382	0.048	2.24438e-246	Treg	Cd74
Ncmap	1.14502e-231	3.47109	0.254	0.022	3.69669e-227	Treg	Ncmap
Tnfrsf181	1.64072e-207	2.26346	0.827	0.35	5.29705e-203	Treg	Tnfrsf18
Arl5a	5.33755e-200	2.97786	0.471	0.096	1.72323e-195	Treg	Arl5a
Itgav1	2.24028e-171	2.31683	0.558	0.149	7.23274e-167	Treg	Itgav
Areg1	3.26226e-169	2.92905	0.383	0.072	1.05322e-164	Treg	Areg
Cd831	1.5108e-164	3.07763	0.343	0.059	4.87763e-160	Treg	Cd83
Izumo1r1	9.0492e-140	2.12653	0.525	0.151	2.92153e-135	Treg	Izumo1r
Capg1	1.25332e-139	1.62956	0.798	0.379	4.04634e-135	Treg	Capg
Glrx1	2.68154e-136	2.12255	0.687	0.293	8.65736e-132	Treg	Glrx
Ctla42	4.56329e-134	1.75707	0.843	0.433	1.47326e-129	Treg	Ctla4
Dusp41	6.82456e-119	2.34764	0.383	0.095	2.20331e-114	Treg	Dusp4
Zfp36l13	2.60312e-117	1.56888	0.897	0.594	8.40418e-113	Treg	Zfp36l1
Tigit2	1.70539e-103	1.69106	0.654	0.276	5.50586e-99	Treg	Tigit
Ephx11	4.08349e-103	2.35351	0.31	0.072	1.31835e-98	Treg	Ephx1
Sdc41	6.60358e-100	2.09794	0.31	0.072	2.13197e-95	Treg	Sdc4
Tent5a	1.31052e-99	2.93167	0.297	0.069	4.231e-95	Treg	Tent5a
Rgs161	9.24551e-95	1.9326	0.46	0.151	2.98491e-90	Treg	Rgs16
Pim13	8.47043e-93	1.42952	0.781	0.443	2.73468e-88	Treg	Pim1
Nrip12	4.26216e-80	1.64432	0.599	0.285	1.37604e-75	Treg	Nrip1
H2afz2	3.59528e-74	1.96214	0.801	0.578	1.16074e-69	Treg	H2afz
Cd811	7.0086e-73	1.78078	0.308	0.088	2.26273e-68	Treg	Cd81
Hopx1	3.13807e-72	2.23256	0.608	0.323	1.01313e-67	Treg	Hopx
N4bp1	7.6417e-72	1.84566	0.351	0.113	2.46712e-67	Treg	N4bp1
Bmyc	1.0233e-71	2.54519	0.289	0.084	3.30374e-67	Treg	Bmyc
Mmd	3.32998e-71	2.29969	0.25	0.064	1.07508e-66	Treg	Mmd
Ighm1	2.87049e-68	1.62601	0.504	0.225	9.26737e-64	Treg	Ighm
Ass12	4.965e-65	1.50395	0.537	0.252	1.60295e-60	Treg	Ass1
Nfkbia2	2.03148e-61	1.02741	0.881	0.71	6.55862e-57	Treg	Nfkbia
Ccr82	5.82798e-60	1.5928	0.481	0.216	1.88156e-55	Treg	Ccr8
Sdf41	1.10875e-59	1.22513	0.744	0.507	3.57959e-55	Treg	Sdf4
Srgn2	3.64363e-56	0.820137	0.966	0.852	1.17635e-51	Treg	Srgn
Odc13	3.88103e-54	1.37916	0.659	0.402	1.25299e-49	Treg	Odc1
Bcl3	9.65652e-54	1.76639	0.281	0.093	3.11761e-49	Treg	Bcl3
Samsn11	5.24679e-53	1.13262	0.675	0.41	1.69393e-48	Treg	Samsn1
Fgl2	1.55054e-52	1.65246	0.426	0.186	5.0059e-48	Treg	Fgl2
Pglyrp1	7.9987e-52	0.910097	0.429	0.185	2.58238e-47	Treg	Pglyrp1
Cmtm71	1.98625e-51	1.38662	0.473	0.228	6.41262e-47	Treg	Cmtm7
Stx111	1.14017e-50	1.76561	0.261	0.084	3.68104e-46	Treg	Stx11
H2-K11	2.32689e-50	0.532134	0.98	0.929	7.51236e-46	Treg	H2-K1
Ptprcap2	3.89153e-49	0.81421	0.806	0.588	1.25638e-44	Treg	Ptprcap
Gata31	5.27884e-49	1.52623	0.408	0.183	1.70427e-44	Treg	Gata3
Cd2	1.44241e-47	0.862015	0.825	0.616	4.65681e-43	Treg	Cd2
Gadd45b2	8.97506e-47	0.940683	0.685	0.435	2.8976e-42	Treg	Gadd45b
Hacd3	1.84784e-46	1.45943	0.316	0.121	5.96575e-42	Treg	Hacd3
Skil2	1.10185e-45	1.34956	0.457	0.223	3.55733e-41	Treg	Skil
Ramp12	3.57783e-45	1.18841	0.396	0.174	1.1551e-40	Treg	Ramp1
Snx18	5.79404e-45	1.65247	0.33	0.135	1.87061e-40	Treg	Snx18
Ttc39c	6.13787e-45	1.39965	0.365	0.157	1.98161e-40	Treg	Ttc39c
Mif4gd1	2.64911e-44	1.34522	0.452	0.222	8.55265e-40	Treg	Mif4gd
Rel2	1.12451e-43	1.4825	0.436	0.216	3.63048e-39	Treg	Rel
Rgs102	3.59558e-42	1.05203	0.577	0.336	1.16083e-37	Treg	Rgs10
Itm2c1	3.78765e-42	1.04977	0.602	0.369	1.22284e-37	Treg	Itm2c
Cd271	4.51435e-41	1.22897	0.377	0.165	1.45746e-36	Treg	Cd27
Syngr21	1.42204e-40	1.33692	0.452	0.242	4.59106e-36	Treg	Syngr2
Fam129a1	3.23656e-40	1.41906	0.361	0.163	1.04492e-35	Treg	Fam129a
Gem1	5.10371e-40	1.6212	0.289	0.115	1.64773e-35	Treg	Gem
Rgs21	6.17247e-40	1.21517	0.569	0.342	1.99278e-35	Treg	Rgs2
Crem2	6.59705e-40	1.42368	0.403	0.198	2.12986e-35	Treg	Crem
Tspan322	1.19158e-39	1.19547	0.387	0.177	3.84701e-35	Treg	Tspan32
Crlf22	1.6885e-39	1.19399	0.442	0.226	5.45131e-35	Treg	Crlf2
Tgif14	4.28357e-39	1.20766	0.395	0.188	1.38295e-34	Treg	Tgif1
Shisa51	7.29935e-39	0.584817	0.941	0.83	2.3566e-34	Treg	Shisa5
Ly6e	3.16681e-38	0.562867	0.946	0.855	1.02241e-33	Treg	Ly6e
Camk2n11	1.54092e-37	1.26464	0.392	0.19	4.97484e-33	Treg	Camk2n1
Pmepa11	9.83477e-37	1.15119	0.383	0.182	3.17515e-32	Treg	Pmepa1
Gm2a3	1.32274e-36	1.27433	0.418	0.212	4.27048e-32	Treg	Gm2a
Tnfrsf1b2	3.00674e-36	1.17174	0.419	0.212	9.70727e-32	Treg	Tnfrsf1b
Sdhaf11	3.0638e-34	1.4739	0.297	0.131	9.89148e-30	Treg	Sdhaf1
Traf12	2.46698e-33	1.15869	0.507	0.305	7.96464e-29	Treg	Traf1
Nfil32	4.25579e-33	1.1572	0.346	0.162	1.37398e-28	Treg	Nfil3
Ifrd13	5.89832e-33	1.08223	0.649	0.478	1.90427e-28	Treg	Ifrd1
Tspan132	6.31685e-33	0.968399	0.546	0.339	2.0394e-28	Treg	Tspan13
Fam110a	6.80708e-32	1.49131	0.263	0.111	2.19767e-27	Treg	Fam110a
Cish2	1.0269e-31	0.816161	0.543	0.316	3.31534e-27	Treg	Cish
Il10ra	1.59021e-31	1.3546	0.274	0.117	5.13398e-27	Treg	Il10ra
Ubl32	4.68039e-31	1.02268	0.52	0.321	1.51107e-26	Treg	Ubl3
Pdcd13	7.74432e-31	0.846256	0.489	0.275	2.50025e-26	Treg	Pdcd1
Jund2	1.84182e-30	0.648393	0.938	0.881	5.94632e-26	Treg	Jund
S100a101	1.94586e-30	0.606741	0.873	0.773	6.28221e-26	Treg	S100a10
Ifi27l2a2	2.90323e-30	0.65687	0.763	0.556	9.37309e-26	Treg	Ifi27l2a
Ddit41	4.20595e-30	1.23881	0.408	0.22	1.35789e-25	Treg	Ddit4
Slc9a3r1	4.25188e-30	0.985868	0.55	0.355	1.37272e-25	Treg	Slc9a3r1
Nfkbiz1	9.55537e-30	1.21486	0.457	0.269	3.08495e-25	Treg	Nfkbiz
Dusp12	1.28888e-29	0.634036	0.868	0.722	4.16115e-25	Treg	Dusp1
Nfkb13	4.39671e-29	0.988607	0.512	0.318	1.41948e-24	Treg	Nfkb1
Itgb72	4.86191e-29	0.737338	0.656	0.449	1.56967e-24	Treg	Itgb7
Ndfip11	6.64301e-29	0.526309	0.892	0.797	2.14469e-24	Treg	Ndfip1
Gpx41	1.06407e-28	0.718243	0.729	0.564	3.43536e-24	Treg	Gpx4
Il2rb1	1.30058e-27	0.695989	0.617	0.393	4.19892e-23	Treg	Il2rb
Cyb5a1	1.96243e-26	0.899864	0.434	0.254	6.33572e-22	Treg	Cyb5a
Gbp7	6.36518e-26	1.27269	0.282	0.134	2.055e-21	Treg	Gbp7
Camk41	1.03482e-25	1.05585	0.349	0.184	3.34091e-21	Treg	Camk4
Arhgap311	1.50085e-25	1.0196	0.356	0.188	4.8455e-21	Treg	Arhgap31
Nt5e	2.18496e-25	1.32156	0.259	0.12	7.05414e-21	Treg	Nt5e
H2-D11	1.8077e-24	0.341077	0.989	0.936	5.83617e-20	Treg	H2-D1
Mrps61	3.52689e-24	1.34395	0.333	0.179	1.13866e-19	Treg	Mrps6
Icam11	5.86674e-24	1.39626	0.251	0.118	1.89408e-19	Treg	Icam1
Fam107b1	6.8467e-24	0.695975	0.747	0.59	2.21046e-19	Treg	Fam107b
Rbm382	3.50888e-23	1.15816	0.338	0.185	1.13284e-18	Treg	Rbm38
Psen2	7.89698e-23	1.0246	0.334	0.182	2.54954e-18	Treg	Psen2
Ptma	9.09958e-23	0.405385	0.951	0.912	2.9378e-18	Treg	Ptma
Il2rg	1.84414e-22	0.506362	0.84	0.69	5.9538e-18	Treg	Il2rg
Tank1	5.07757e-22	0.950968	0.292	0.149	1.63929e-17	Treg	Tank
Peli11	5.68155e-22	0.832819	0.494	0.325	1.83429e-17	Treg	Peli1
Mapkapk21	9.9276e-22	1.12269	0.321	0.175	3.20512e-17	Treg	Mapkapk2
Mdh1	9.93375e-22	0.804052	0.542	0.382	3.20711e-17	Treg	Mdh1
H2-Q71	1.02338e-21	0.584022	0.804	0.658	3.30397e-17	Treg	H2-Q7
Ctla2a1	1.16134e-21	0.967077	0.535	0.365	3.7494e-17	Treg	Ctla2a
Nr4a12	2.0895e-21	0.946102	0.595	0.433	6.74596e-17	Treg	Nr4a1
Limd22	8.48836e-21	0.519404	0.723	0.558	2.74047e-16	Treg	Limd2
Birc31	9.29914e-21	1.20945	0.269	0.138	3.00223e-16	Treg	Birc3
Ltb3	1.27034e-20	0.698755	0.729	0.592	4.10128e-16	Treg	Ltb
Ell22	2.41462e-20	1.00051	0.312	0.171	7.7956e-16	Treg	Ell2
Maf2	5.05632e-20	0.754959	0.517	0.349	1.63243e-15	Treg	Maf
Tox1	1.32967e-19	0.836417	0.318	0.172	4.29285e-15	Treg	Tox
Ifngr11	1.96689e-19	0.583608	0.757	0.583	6.3501e-15	Treg	Ifngr1
Serpinb6a1	2.22139e-19	1.07378	0.264	0.138	7.17176e-15	Treg	Serpinb6a
Igflr1	3.77553e-19	1.06622	0.276	0.146	1.21893e-14	Treg	Igflr1
H2-Q61	3.89722e-19	0.56152	0.633	0.461	1.25822e-14	Treg	H2-Q6
Rora3	4.7238e-19	0.856976	0.525	0.368	1.52508e-14	Treg	Rora
AW1120101	5.7621e-19	0.614916	0.838	0.723	1.86029e-14	Treg	AW112010
Hif1a1	6.17216e-19	0.537331	0.613	0.441	1.99268e-14	Treg	Hif1a
D16Ertd472e1	9.40862e-19	0.857683	0.401	0.249	3.03757e-14	Treg	D16Ertd472e
Foxo12	1.66594e-18	0.965531	0.344	0.203	5.37849e-14	Treg	Foxo1
Ehd1	4.92963e-18	0.986609	0.25	0.128	1.59153e-13	Treg	Ehd1
Hcls1	3.85574e-17	0.677898	0.468	0.313	1.24483e-12	Treg	Hcls1
Retreg11	1.27474e-16	0.880274	0.328	0.199	4.1155e-12	Treg	Retreg1
Serinc3	1.34301e-16	0.70306	0.569	0.418	4.3359e-12	Treg	Serinc3
Mxd1	1.58811e-16	0.958014	0.264	0.145	5.1272e-12	Treg	Mxd1
Lbh1	6.35805e-16	0.767264	0.361	0.222	2.0527e-11	Treg	Lbh
Ier5l3	1.39826e-15	0.548194	0.326	0.194	4.51428e-11	Treg	Ier5l
Reep51	2.00437e-15	0.562545	0.537	0.383	6.47112e-11	Treg	Reep5
Tgfb12	4.51633e-15	0.702453	0.465	0.331	1.4581e-10	Treg	Tgfb1
Il21r3	4.8172e-15	0.635829	0.454	0.306	1.55523e-10	Treg	Il21r
Jak22	5.04777e-15	0.751177	0.372	0.239	1.62967e-10	Treg	Jak2
Isy11	5.38124e-15	0.813642	0.385	0.251	1.73733e-10	Treg	Isy1
Spty2d1	9.38574e-15	0.929334	0.292	0.173	3.03019e-10	Treg	Spty2d1
Wnk11	1.00316e-14	0.670071	0.434	0.304	3.2387e-10	Treg	Wnk1
Spcs21	1.40354e-14	0.583547	0.563	0.437	4.53134e-10	Treg	Spcs2
Prkar1a	1.50107e-14	0.549735	0.626	0.481	4.84619e-10	Treg	Prkar1a
Cldnd1	1.73757e-14	0.989467	0.25	0.141	5.60973e-10	Treg	Cldnd1
Tmem1231	1.86669e-14	0.907048	0.339	0.216	6.02662e-10	Treg	Tmem123
CAAA01147332.12	2.76708e-14	0.706145	0.359	0.226	8.93352e-10	Treg	CAAA01147332.1
Ythdc11	2.91588e-14	0.691451	0.548	0.408	9.41392e-10	Treg	Ythdc1
Ptp4a21	3.14222e-14	0.502955	0.618	0.482	1.01447e-09	Treg	Ptp4a2
Sat1	4.50155e-14	0.646024	0.478	0.336	1.45333e-09	Treg	Sat1
Map1lc3b	6.46904e-14	0.57722	0.604	0.469	2.08853e-09	Treg	Map1lc3b
Arid5b1	6.63877e-14	0.853142	0.266	0.154	2.14333e-09	Treg	Arid5b
Plaat31	8.62829e-14	0.631687	0.458	0.322	2.78564e-09	Treg	Plaat3
Sik11	1.08827e-13	1.16963	0.266	0.158	3.51349e-09	Treg	Sik1
Cyth41	1.37123e-13	0.702112	0.406	0.278	4.427e-09	Treg	Cyth4
Gpx12	1.81839e-13	0.312304	0.566	0.429	5.87066e-09	Treg	Gpx1
Tmem641	1.90214e-13	0.663045	0.344	0.216	6.14107e-09	Treg	Tmem64
Gpr651	3.20161e-13	0.782199	0.349	0.224	1.03364e-08	Treg	Gpr65
Phlda13	4.17165e-13	0.70642	0.378	0.254	1.34682e-08	Treg	Phlda1
Gimap71	4.31303e-13	0.748276	0.326	0.206	1.39246e-08	Treg	Gimap7
Smad71	4.54427e-13	0.757373	0.315	0.196	1.46712e-08	Treg	Smad7
Ubald23	4.86441e-13	0.835231	0.488	0.378	1.57047e-08	Treg	Ubald2
Map2k31	4.88068e-13	0.857661	0.277	0.167	1.57573e-08	Treg	Map2k3
Samhd11	6.72646e-13	0.59838	0.52	0.388	2.17164e-08	Treg	Samhd1
Agfg11	8.29795e-13	0.969642	0.289	0.181	2.67899e-08	Treg	Agfg1
Rhoh2	1.03604e-12	0.596867	0.452	0.312	3.34485e-08	Treg	Rhoh
Cd371	1.8094e-12	0.398133	0.698	0.562	5.84164e-08	Treg	Cd37
Icos1	1.88243e-12	0.454407	0.651	0.499	6.07744e-08	Treg	Icos
Cd51	2.99301e-12	0.323742	0.644	0.483	9.66294e-08	Treg	Cd5
Mapkapk31	3.5357e-12	0.741836	0.284	0.174	1.1415e-07	Treg	Mapkapk3
Zfp361	3.80444e-12	0.387088	0.636	0.51	1.22826e-07	Treg	Zfp36
Cebpb3	5.78979e-12	0.442162	0.579	0.446	1.86923e-07	Treg	Cebpb
Rpl411	6.21434e-12	0.305342	0.943	0.919	2.0063e-07	Treg	Rpl41
Vim1	6.5476e-12	0.406512	0.819	0.712	2.11389e-07	Treg	Vim
Glmp	1.0995e-11	0.690904	0.359	0.242	3.54975e-07	Treg	Glmp
Stat11	1.1537e-11	0.77993	0.426	0.312	3.72471e-07	Treg	Stat1
Dad12	1.16769e-11	0.503568	0.728	0.624	3.76988e-07	Treg	Dad1
Batf2	1.25363e-11	0.782959	0.318	0.207	4.04735e-07	Treg	Batf
Cast	1.2753e-11	0.670182	0.365	0.247	4.11732e-07	Treg	Cast
Igtp	1.4407e-11	0.89268	0.25	0.15	4.65129e-07	Treg	Igtp
Snx20	1.56926e-11	0.674959	0.341	0.224	5.06634e-07	Treg	Snx20
Slc25a31	1.66957e-11	0.464792	0.705	0.607	5.39022e-07	Treg	Slc25a3
Tmbim41	2.09606e-11	0.730242	0.287	0.182	6.76712e-07	Treg	Tmbim4
Actg1	2.2907e-11	0.278267	0.967	0.951	7.39552e-07	Treg	Actg1
Rilpl21	2.80356e-11	0.720813	0.254	0.154	9.05129e-07	Treg	Rilpl2
Rps6ka1	3.06501e-11	0.832787	0.276	0.175	9.89538e-07	Treg	Rps6ka1
Stat31	3.82919e-11	0.708252	0.421	0.308	1.23625e-06	Treg	Stat3
Ctss1	5.04382e-11	0.619764	0.364	0.25	1.6284e-06	Treg	Ctss
Nr3c1	6.09006e-11	0.548008	0.491	0.37	1.96618e-06	Treg	Nr3c1
Ctsb1	6.76332e-11	0.478992	0.586	0.478	2.18354e-06	Treg	Ctsb
Elf11	7.00374e-11	0.572736	0.548	0.441	2.26116e-06	Treg	Elf1
Cisd21	7.35875e-11	0.835135	0.292	0.194	2.37577e-06	Treg	Cisd2
Pkm2	8.63553e-11	0.372828	0.708	0.629	2.78798e-06	Treg	Pkm
Lmnb11	8.92538e-11	0.599777	0.375	0.259	2.88156e-06	Treg	Lmnb1
Jpt1	9.63345e-11	0.394223	0.591	0.452	3.11016e-06	Treg	Jpt1
Cyba1	1.18344e-10	0.342522	0.765	0.651	3.82074e-06	Treg	Cyba
Smpdl3a2	1.3236e-10	0.480155	0.501	0.383	4.27325e-06	Treg	Smpdl3a
Rac1	1.53599e-10	0.438577	0.617	0.512	4.95895e-06	Treg	Rac1
M6pr1	1.8269e-10	0.586072	0.418	0.308	5.89815e-06	Treg	M6pr
Ap3b1	3.33747e-10	0.827413	0.259	0.167	1.0775e-05	Treg	Ap3b1
Uqcr111	4.00567e-10	0.444749	0.462	0.348	1.29323e-05	Treg	Uqcr11
Plp21	4.20999e-10	0.682318	0.295	0.194	1.35919e-05	Treg	Plp2
Ncf4	5.28273e-10	0.669673	0.256	0.161	1.70553e-05	Treg	Ncf4
Nfkbid1	1.06123e-09	0.730812	0.395	0.29	3.42618e-05	Treg	Nfkbid
Cytip2	1.17936e-09	0.391583	0.625	0.517	3.80756e-05	Treg	Cytip
Tpm4	1.18478e-09	0.557622	0.347	0.243	3.82508e-05	Treg	Tpm4
Vgll41	1.39013e-09	0.726621	0.328	0.227	4.48804e-05	Treg	Vgll4
Coro1b1	1.55058e-09	0.464254	0.444	0.332	5.00606e-05	Treg	Coro1b
Ppp1r16b1	1.56886e-09	0.642614	0.266	0.172	5.06506e-05	Treg	Ppp1r16b
Cdc42se2	1.69241e-09	0.598517	0.349	0.244	5.46395e-05	Treg	Cdc42se2
Ghitm1	1.85989e-09	0.457833	0.463	0.355	6.00464e-05	Treg	Ghitm
Rps27l	1.89173e-09	0.714523	0.29	0.196	6.10745e-05	Treg	Rps27l
Abracl2	2.20602e-09	0.453111	0.524	0.411	7.12215e-05	Treg	Abracl
Pnrc12	2.65199e-09	0.305072	0.891	0.81	8.56194e-05	Treg	Pnrc1
Pkp31	2.75137e-09	0.577901	0.4	0.295	8.8828e-05	Treg	Pkp3
Arf4	2.75918e-09	0.467448	0.587	0.485	8.908e-05	Treg	Arf4
Ypel31	3.10279e-09	0.403086	0.61	0.497	0.000100173	Treg	Ypel3
Psme12	4.35625e-09	0.3796	0.692	0.604	0.000140641	Treg	Psme1
Pak2	5.72182e-09	0.367377	0.584	0.465	0.000184729	Treg	Pak2
Gnb2	5.872e-09	0.387716	0.657	0.564	0.000189577	Treg	Gnb2
Aup1	6.05857e-09	0.484706	0.512	0.409	0.000195601	Treg	Aup1
Akap131	6.57993e-09	0.30404	0.698	0.596	0.000212433	Treg	Akap13
Atp5g21	1.28118e-08	0.293861	0.759	0.692	0.00041363	Treg	Atp5g2
Atp2b12	1.32318e-08	0.43528	0.496	0.385	0.000427187	Treg	Atp2b1
Aopep2	1.43708e-08	0.481736	0.352	0.247	0.000463961	Treg	Aopep
Gstp32	1.66435e-08	0.681123	0.254	0.168	0.000537337	Treg	Gstp3
Junb1	1.69442e-08	0.309225	0.949	0.887	0.000547042	Treg	Junb
Zfp6221	1.71518e-08	0.685231	0.282	0.191	0.000553746	Treg	Zfp622
Spint2	1.80772e-08	0.416272	0.351	0.248	0.000583623	Treg	Spint2
Ube2j11	1.82978e-08	0.664594	0.294	0.205	0.000590745	Treg	Ube2j1
Ptpn71	1.87793e-08	0.459489	0.285	0.189	0.000606289	Treg	Ptpn7
Nr4a34	2.35196e-08	0.432263	0.341	0.244	0.00075933	Treg	Nr4a3
Itm2b1	2.4318e-08	0.315808	0.936	0.877	0.000785107	Treg	Itm2b
Ppib1	2.66722e-08	0.294668	0.698	0.605	0.000861113	Treg	Ppib
Sh3bgrl1	3.34391e-08	0.52363	0.281	0.189	0.00107958	Treg	Sh3bgrl
Csrnp11	3.55324e-08	0.486516	0.392	0.289	0.00114716	Treg	Csrnp1
Ciao2b1	3.63023e-08	0.5715	0.287	0.196	0.00117202	Treg	Ciao2b
Hilpda1	4.11321e-08	0.696152	0.258	0.175	0.00132795	Treg	Hilpda
Mea11	4.15498e-08	0.582635	0.308	0.217	0.00134143	Treg	Mea1
H13	4.30435e-08	0.505153	0.419	0.328	0.00138966	Treg	H13
Ptms1	5.31687e-08	0.559363	0.289	0.201	0.00171655	Treg	Ptms
Snx31	6.08259e-08	0.374992	0.527	0.428	0.00196377	Treg	Snx3
Trac1	6.08458e-08	0.329489	0.499	0.385	0.00196441	Treg	Trac
Grb2	6.10243e-08	0.49844	0.471	0.373	0.00197017	Treg	Grb2
Rnf1251	7.42377e-08	0.566575	0.377	0.28	0.00239677	Treg	Rnf125
Fosl22	9.72907e-08	0.557429	0.312	0.222	0.00314103	Treg	Fosl2
BC004004	1.02004e-07	0.610543	0.259	0.176	0.00329319	Treg	BC004004
Morf4l1	1.15988e-07	0.31543	0.69	0.596	0.00374468	Treg	Morf4l1
Tpr1	1.24768e-07	0.400123	0.517	0.423	0.00402814	Treg	Tpr
Atp5d2	1.56447e-07	0.300874	0.67	0.591	0.00505089	Treg	Atp5d
Rnaset2b2	1.6874e-07	0.471768	0.369	0.273	0.00544779	Treg	Rnaset2b
Gnai2	2.24474e-07	0.263332	0.821	0.761	0.00724715	Treg	Gnai2
Snx2	2.3643e-07	0.474167	0.266	0.183	0.00763315	Treg	Snx2
Ddx39b1	2.44806e-07	0.421311	0.452	0.355	0.00790355	Treg	Ddx39b
Edf11	2.51068e-07	0.37412	0.587	0.512	0.00810571	Treg	Edf1
Slc50a1	2.66581e-07	0.447802	0.331	0.242	0.00860655	Treg	Slc50a1
Arid4a1	2.72168e-07	0.49007	0.305	0.218	0.00878693	Treg	Arid4a
Gstp11	2.85326e-07	0.355231	0.576	0.466	0.00921176	Treg	Gstp1
Npc21	3.38389e-07	0.346036	0.615	0.535	0.0109249	Treg	Npc2
Got11	3.5983e-07	0.651233	0.302	0.222	0.0116171	Treg	Got1
Sin3b	3.94692e-07	0.424764	0.378	0.289	0.0127426	Treg	Sin3b
Pigx	5.08553e-07	0.633956	0.261	0.182	0.0164186	Treg	Pigx
Cnbp1	5.17703e-07	0.266528	0.83	0.767	0.016714	Treg	Cnbp
Gabarap1	5.24509e-07	0.312583	0.659	0.567	0.0169338	Treg	Gabarap
Lamtor4	6.19279e-07	0.408967	0.325	0.236	0.0199934	Treg	Lamtor4
Nop531	7.20971e-07	0.353251	0.416	0.318	0.0232766	Treg	Nop53
Ppp1r15a2	7.72102e-07	0.271652	0.68	0.586	0.0249273	Treg	Ppp1r15a
Cotl1	7.8642e-07	0.267979	0.693	0.608	0.0253896	Treg	Cotl1
P2ry101	8.39704e-07	0.67314	0.258	0.18	0.0271098	Treg	P2ry10
Sri1	8.56983e-07	0.354684	0.545	0.459	0.0276677	Treg	Sri
Il7r3	8.95353e-07	0.26498	0.514	0.398	0.0289065	Treg	Il7r
Rnaset2a1	9.4541e-07	0.566651	0.378	0.301	0.0305226	Treg	Rnaset2a
Rap1b	1.08231e-06	0.292976	0.718	0.618	0.0349423	Treg	Rap1b
Apobec31	1.10521e-06	0.431229	0.378	0.282	0.0356818	Treg	Apobec3
Sqstm11	1.7619e-06	0.382618	0.604	0.527	0.0568831	Treg	Sqstm1
Grap	1.78629e-06	0.36559	0.436	0.338	0.0576705	Treg	Grap
Anxa11	1.83307e-06	0.419216	0.325	0.238	0.0591807	Treg	Anxa11
Serp1	2.02268e-06	0.492995	0.33	0.248	0.0653023	Treg	Serp1
Metap21	2.40753e-06	0.498577	0.328	0.246	0.0777271	Treg	Metap2
Smc42	2.67028e-06	0.560058	0.268	0.195	0.08621	Treg	Smc4
Zfp706	2.85989e-06	0.45053	0.403	0.32	0.0923317	Treg	Zfp706
Ube2b	2.94185e-06	0.394918	0.524	0.453	0.0949776	Treg	Ube2b
Zc3h151	3.03587e-06	0.50775	0.392	0.312	0.0980131	Treg	Zc3h15
Slamf11	3.05385e-06	0.380746	0.294	0.21	0.0985935	Treg	Slamf1
Tmem1601	3.16775e-06	0.412609	0.344	0.26	0.102271	Treg	Tmem160
Kdelr1	3.46514e-06	0.539037	0.313	0.237	0.111872	Treg	Kdelr1
Prkch1	3.47731e-06	0.332077	0.506	0.411	0.112265	Treg	Prkch
Itpkb	3.94435e-06	0.349731	0.439	0.351	0.127343	Treg	Itpkb
Smco42	4.07981e-06	0.522934	0.316	0.236	0.131717	Treg	Smco4
Prpf40a	5.1498e-06	0.385118	0.32	0.24	0.166261	Treg	Prpf40a
Rheb1	5.44623e-06	0.505878	0.318	0.242	0.175832	Treg	Rheb
Runx11	6.51662e-06	0.40041	0.354	0.269	0.210389	Treg	Runx1
Zdhhc201	6.75201e-06	0.42411	0.292	0.215	0.217989	Treg	Zdhhc20
Bex31	8.22129e-06	0.479129	0.289	0.212	0.265424	Treg	Bex3
Lrp101	8.90192e-06	0.328893	0.421	0.335	0.287399	Treg	Lrp10
Itpr2	8.94366e-06	0.428265	0.266	0.193	0.288746	Treg	Itpr2
1971-09-01	1.07204e-05	0.402838	0.463	0.385	0.346109	Treg	2026-09-07
Rcsd11	1.08668e-05	0.41034	0.271	0.196	0.350836	Treg	Rcsd1
Cdkn1b1	1.11646e-05	0.388307	0.374	0.294	0.360448	Treg	Cdkn1b
Ergic31	1.12571e-05	0.506563	0.269	0.199	0.363436	Treg	Ergic3
Arf61	1.33915e-05	0.263896	0.568	0.483	0.432344	Treg	Arf6
Leprotl1	1.34853e-05	0.309553	0.605	0.52	0.435372	Treg	Leprotl1
Tut4	1.85225e-05	0.425651	0.378	0.299	0.597998	Treg	Tut4
Ssr42	2.35295e-05	0.366554	0.457	0.377	0.759649	Treg	Ssr4
Mrpl521	2.37437e-05	0.335346	0.545	0.472	0.766567	Treg	Mrpl52
Dnajc1	2.50963e-05	0.350513	0.3	0.227	0.810233	Treg	Dnajc1
Vamp81	3.0024e-05	0.306254	0.483	0.397	0.969324	Treg	Vamp8
2026-06-01	3.00429e-05	0.335607	0.478	0.399	0.969937	Treg	Jun
Sema4d1	3.09071e-05	0.342148	0.321	0.245	0.997836	Treg	Sema4d
Ppp2ca1	3.3197e-05	0.325103	0.511	0.43	1	Treg	Ppp2ca
Tob23	3.46844e-05	0.388698	0.325	0.25	1	Treg	Tob2
Rhof	3.47103e-05	0.39807	0.276	0.204	1	Treg	Rhof
Ywhae	4.21769e-05	0.342909	0.385	0.307	1	Treg	Ywhae
Rhog2	5.28863e-05	0.286272	0.485	0.411	1	Treg	Rhog
Per11	6.92576e-05	0.381163	0.325	0.255	1	Treg	Per1
Pet1001	7.35681e-05	0.393631	0.266	0.202	1	Treg	Pet100
Chmp2a	7.7252e-05	0.368972	0.38	0.31	1	Treg	Chmp2a
Txndc172	8.47318e-05	0.404871	0.297	0.23	1	Treg	Txndc17
Esd1	8.75114e-05	0.341622	0.339	0.265	1	Treg	Esd
Kxd1	9.5993e-05	0.465623	0.253	0.19	1	Treg	Kxd1
Cdk2ap21	9.97537e-05	0.403187	0.542	0.474	1	Treg	Cdk2ap2
Snrpe1	0.00011307	0.301413	0.542	0.469	1	Treg	Snrpe
Tpi11	0.000159804	0.434078	0.254	0.194	1	Treg	Tpi1
Dnajc81	0.000171139	0.358809	0.385	0.315	1	Treg	Dnajc8
1810026B05Rik1	0.000174729	0.301941	0.473	0.398	1	Treg	1810026B05Rik
Eprs1	0.00019346	0.387336	0.282	0.218	1	Treg	Eprs
B3gnt21	0.000200612	0.372418	0.3	0.238	1	Treg	B3gnt2
Ldha1	0.000243856	0.272455	0.71	0.655	1	Treg	Ldha
R3hdm4	0.000249994	0.299915	0.31	0.243	1	Treg	R3hdm4
Rbbp71	0.00025173	0.368247	0.312	0.249	1	Treg	Rbbp7
Kpna41	0.000277018	0.301534	0.45	0.384	1	Treg	Kpna4
Rasgrp11	0.000283433	0.33766	0.316	0.247	1	Treg	Rasgrp1
Cab391	0.000301847	0.323737	0.312	0.246	1	Treg	Cab39
Lsm8	0.000306828	0.453213	0.263	0.207	1	Treg	Lsm8
Prdx12	0.000322111	0.285646	0.462	0.408	1	Treg	Prdx1
Tmem179b1	0.000328641	0.334275	0.331	0.266	1	Treg	Tmem179b
Zdhhc18	0.000338369	0.329746	0.362	0.293	1	Treg	Zdhhc18
Mxd41	0.000348026	0.376722	0.334	0.27	1	Treg	Mxd4
Rab11a	0.000356894	0.455002	0.263	0.207	1	Treg	Rab11a
St131	0.000368938	0.358806	0.325	0.267	1	Treg	St13
Pbxip1	0.000380298	0.311379	0.31	0.246	1	Treg	Pbxip1
[truncated: 5,686 more rows]

## Sheet: NTvslungIFN_response.markers
	p_val	avg_log2FC	pct.1	pct.2	p_val_adj
Ctla4	2.19039e-05	-1.47703	0.311	0.65	0.707168
Tbc1d2b	0.000186398	4.21349	0.164	0.01	1
Cited2	0.00033078	-1.72634	0.246	0.5	1
Ddx5	0.0003382	-0.604651	0.951	0.97	1
Bcl2	0.000470558	2.54171	0.279	0.08	1
Xcl1	0.000517083	2.26807	0.311	0.1	1
Chchd3	0.000845419	1.95197	0.246	0.06	1
Tnrc6c	0.00091385	2.08855	0.262	0.07	1
Clec2d	0.00107479	0.977278	0.59	0.34	1
Hspd1	0.00127427	-1.77812	0.164	0.39	1
Dnaja1	0.00128813	-0.81261	0.623	0.78	1
2310033P09Rik	0.00141365	2.02698	0.197	0.04	1
Arl4c	0.0014751	1.38616	0.459	0.23	1
Ly6c2	0.00156561	1.75744	0.361	0.16	1
Kcmf1	0.00161875	-2.54448	0.033	0.22	1
E4f1	0.00162624	3.64286	0.148	0.02	1
Tnfrsf1a	0.00215238	2.71844	0.164	0.03	1
Eps15l1	0.00235742	-5.27702	0	0.14	1
Twf2	0.00249071	1.35233	0.311	0.11	1
Tpra1	0.0027069	2.27042	0.18	0.04	1
Adam19	0.0028076	1.3741	0.377	0.17	1
Lcor	0.00281523	2.20561	0.164	0.03	1
Gadd45b	0.00282509	-0.83841	0.311	0.52	1
Spata5l1	0.00301659	4.01561	0.115	0.01	1
Mosmo	0.00310862	3.27968	0.115	0.01	1
Ifnar2	0.00354202	1.21487	0.361	0.17	1
Tob1	0.00360834	-3.9588	0.016	0.16	1
Rbm3	0.00361771	0.633306	0.803	0.69	1
Sec62	0.00362118	0.808253	0.557	0.35	1
Gtf3c3	0.00381333	5.39618	0.082	0	1
Zfp26	0.00381333	4.8068	0.082	0	1
Itgae	0.00381333	4.78866	0.082	0	1
Agap2	0.00387802	2.10481	0.23	0.07	1
Pmepa1	0.00392844	1.37639	0.361	0.17	1
Hmgb2	0.00393986	0.730077	0.77	0.53	1
Hmgn2	0.00416818	1.07574	0.459	0.25	1
Ythdf3	0.00430392	1.46515	0.197	0.05	1
Pak1ip1	0.0043066	1.3686	0.246	0.08	1
Hspa5	0.00453983	-0.31049	0.738	0.85	1
Wrn	0.00493332	2.44284	0.131	0.02	1
Dusp4	0.00493332	2.00364	0.131	0.02	1
Cap1	0.00504123	-0.915014	0.295	0.52	1
1500011B03Rik	0.00506256	2.38221	0.131	0.02	1
Xpo7	0.00533027	2.77143	0.131	0.02	1
Spint2	0.00571468	-1.60936	0.115	0.3	1
Nfkbia	0.00583964	-0.557118	0.639	0.79	1
Taok1	0.00598277	2.25588	0.164	0.04	1
Btg1	0.00606419	-0.43628	0.967	0.96	1
Cox16	0.00612675	1.17272	0.361	0.16	1
Synj2bp	0.00623061	-3.14394	0.016	0.15	1
Tuba1a	0.0062656	-0.948299	0.164	0.37	1
Xist	0.0065521	0.944724	0.541	0.35	1
Rpl13a	0.00681206	0.258988	0.984	0.98	1
Samhd1	0.00699267	-0.655932	0.77	0.84	1
Irgm1	0.00712176	0.939388	0.475	0.29	1
Polr3f	0.00730677	3.35057	0.098	0.01	1
Pdk1	0.00741912	1.41382	0.164	0.04	1
Nsmce1	0.00741912	2.29684	0.164	0.04	1
Ccl5	0.0075129	0.216505	0.705	0.45	1
1700056E22Rik	0.00752508	3.90274	0.098	0.01	1
Ostm1	0.00752508	3.17117	0.098	0.01	1
Kin	0.00760497	-4.86685	0	0.11	1
Dmtf1	0.00760497	-4.80952	0	0.11	1
Thumpd3	0.00774923	3.27164	0.098	0.01	1
D430042O09Rik	0.00774923	3.52633	0.098	0.01	1
Dnajb12	0.00774923	3.21978	0.098	0.01	1
Dpysl2	0.00774923	3.50192	0.098	0.01	1
Nup50	0.00783077	2.01153	0.197	0.06	1
1600014C10Rik	0.00795189	1.08802	0.426	0.24	1
Gstt2	0.00821555	3.06694	0.098	0.01	1
Nap1l1	0.00829462	1.13297	0.426	0.23	1
Mrgbp	0.00860124	1.73972	0.164	0.04	1
Hspa1a	0.00896505	0.623932	0.541	0.33	1
Tapbp	0.00909492	-0.73048	0.508	0.65	1
Tmem87b	0.00992677	4.52386	0.066	0	1
Pmf1	0.00992677	5.07386	0.066	0	1
Akirin2	0.00992677	4.76186	0.066	0	1
Pdik1l	0.00992677	5.01089	0.066	0	1
Tmem156	0.00992677	4.90707	0.066	0	1
Cyren	0.00992677	4.45606	0.066	0	1
Tmem176a	0.00992677	5.19024	0.066	0	1
Fam168a	0.00992677	4.60185	0.066	0	1
Trim5	0.00992677	4.53787	0.066	0	1
2510046G10Rik	0.00992677	4.48247	0.066	0	1
E030030I06Rik	0.00992677	4.58536	0.066	0	1
Gdf11	0.00992677	4.83961	0.066	0	1
G6pc3	0.00992677	4.90841	0.066	0	1
Msra	0.00992677	4.79325	0.066	0	1
Fam118a	0.00992677	4.39832	0.066	0	1
Tbc1d22a	0.00992677	4.93176	0.066	0	1
Zfp944	0.00992677	4.95386	0.066	0	1
Cyp4f16	0.00992677	4.46045	0.066	0	1
Supt3	0.00992677	4.87664	0.066	0	1
Btrc	0.00992677	4.77106	0.066	0	1
Mia3	0.0102155	-1.42886	0.049	0.2	1
S100a6	0.0105144	-0.727898	0.623	0.76	1
Gpr171	0.0106966	0.939729	0.295	0.12	1
Rpia	0.0111977	-4.47903	0	0.1	1
Sgf29	0.0111977	-4.53538	0	0.1	1
Nsg2	0.0111977	-5.02132	0	0.1	1
Hcfc1r1	0.0115535	1.68988	0.23	0.09	1
Abi3	0.0115641	2.32727	0.115	0.02	1
Prr13	0.0117727	-0.634765	0.443	0.64	1
Trat1	0.0118775	1.62753	0.213	0.08	1
Larp4b	0.012165	1.32983	0.246	0.1	1
Cds2	0.0126057	2.07755	0.164	0.05	1
Sumo1	0.0126359	-0.787728	0.311	0.48	1
Ogdh	0.0126491	-1.89597	0.066	0.21	1
Rc3h1	0.0127684	2.21739	0.115	0.02	1
Jak3	0.0128012	-2.00449	0.049	0.19	1
Acp1	0.0130655	1.97555	0.148	0.04	1
Rasgrp1	0.0131444	1.3742	0.311	0.16	1
Oasl1	0.0132157	2.28163	0.131	0.03	1
Ramp3	0.0132157	2.32262	0.131	0.03	1
Ptpn11	0.0133579	-2.75694	0.049	0.18	1
Eif6	0.0135495	1.11179	0.361	0.18	1
Traf3ip3	0.0137745	1.36358	0.246	0.1	1
Chchd7	0.0138098	1.85646	0.213	0.08	1
Pole4	0.0139792	-0.849083	0.18	0.37	1
Tsc22d3	0.0139984	-0.801485	0.426	0.62	1
Ezr	0.0140418	-1.03566	0.295	0.44	1
Ifit3b	0.0140948	1.14646	0.574	0.39	1
Fosl2	0.0141289	1.38428	0.311	0.15	1
H2-D1	0.0141573	-0.306245	1	1	1
Vps4a	0.0143153	-2.6812	0.016	0.13	1
Fuca1	0.0144313	2.27172	0.164	0.05	1
Srek1	0.0145772	-1.8695	0.033	0.16	1
Grap	0.0146782	-1.06875	0.246	0.42	1
Tspyl1	0.0147103	1.72926	0.164	0.05	1
Mfsd10	0.0147661	1.93554	0.131	0.03	1
Ube2h	0.0148877	-1.58083	0.131	0.29	1
Junb	0.0152109	-0.35144	0.885	0.98	1
Rbm34	0.0153942	1.81272	0.148	0.04	1
Crebrf	0.0154026	1.06886	0.295	0.14	1
Myg1	0.0154299	1.85538	0.131	0.03	1
Socs2	0.0154979	1.93595	0.18	0.06	1
Parp11	0.0158744	1.26258	0.164	0.05	1
Scamp3	0.0159315	-1.09176	0.148	0.32	1
Aopep	0.0159336	1.10719	0.377	0.21	1
Elovl5	0.0160836	1.56429	0.197	0.07	1
Fundc2	0.0161492	1.03678	0.328	0.16	1
Ifngr1	0.0162137	0.60855	0.754	0.6	1
Hnrnpc	0.0163057	1.29605	0.328	0.17	1
Ccng2	0.0163573	2.12679	0.148	0.04	1
Dennd1c	0.0164171	-1.54549	0.066	0.21	1
Rps20	0.0164291	0.240631	0.967	0.99	1
Cbfa2t2	0.0164732	-4.88838	0	0.09	1
Endod1	0.0164732	-4.16877	0	0.09	1
Nol11	0.0164732	-4.63094	0	0.09	1
Ccdc167	0.0164732	-4.70304	0	0.09	1
H2-T24	0.0164732	-4.64991	0	0.09	1
Nfkbie	0.0164913	-1.45628	0.082	0.23	1
Cdc42ep3	0.016951	-0.535016	0.098	0.26	1
Dpm1	0.0169678	0.603307	0.426	0.23	1
Ewsr1	0.0169763	0.797494	0.475	0.28	1
Elof1	0.0170285	1.63719	0.148	0.04	1
Heatr6	0.0170285	1.86039	0.148	0.04	1
Mvb12a	0.0170765	-1.46647	0.098	0.25	1
Arglu1	0.0171682	-1.30535	0.131	0.29	1
Tgs1	0.0175056	1.38324	0.197	0.07	1
Acd	0.0177237	1.64405	0.148	0.04	1
Sgms1	0.0177237	-3.78694	0.016	0.12	1
Thy1	0.0182704	-0.601865	0.803	0.87	1
Eny2	0.0183387	0.829869	0.279	0.12	1
Ar	0.0184477	1.38487	0.164	0.05	1
Bmp2k	0.0186677	4.29599	0.082	0.01	1
Edc4	0.0186677	3.58193	0.082	0.01	1
Nipsnap1	0.0186677	3.24855	0.082	0.01	1
Arl3	0.0186677	3.34856	0.082	0.01	1
Ppp1r3f	0.0186677	3.37066	0.082	0.01	1
1700123O20Rik	0.0187938	1.54125	0.164	0.05	1
Atp6v1e1	0.0189245	1.59046	0.246	0.11	1
Nosip	0.0190469	1.1283	0.311	0.16	1
Cct3	0.0191081	0.727273	0.328	0.16	1
Gch1	0.0191415	-1.98502	0.115	0.25	1
A930005H10Rik	0.0192074	2.82988	0.082	0.01	1
Tmem176b	0.0192074	4.58784	0.082	0.01	1
4933412E12Rik	0.0192074	3.59165	0.082	0.01	1
Mpp7	0.0192074	3.17819	0.082	0.01	1
mt-Co1	0.0192768	0.233009	0.951	0.95	1
Arid1b	0.019503	1.01729	0.164	0.05	1
Cpsf2	0.0196813	-2.63049	0.049	0.17	1
Tspyl3	0.0197606	3.41466	0.082	0.01	1
Zmym6	0.0197606	2.92181	0.082	0.01	1
Dffb	0.0203277	2.54316	0.082	0.01	1
Wdr6	0.0203277	3.00792	0.082	0.01	1
Pno1	0.0203566	-2.50591	0.016	0.12	1
B4galnt1	0.0205857	-0.519984	0.311	0.51	1
Eya2	0.020909	2.87606	0.082	0.01	1
Nf1	0.020909	2.79811	0.082	0.01	1
Mapk8	0.020909	2.61093	0.082	0.01	1
Exoc3	0.0209917	1.32931	0.164	0.05	1
Tmed2	0.0213879	0.57722	0.492	0.32	1
Dap3	0.0215852	1.35468	0.23	0.1	1
Tfam	0.0215856	-2.19132	0.016	0.12	1
Ms4a4b	0.022047	-0.332618	0.902	0.99	1
Nudt21	0.0222493	1.14875	0.311	0.17	1
Sgk1	0.0231136	-2.20407	0.049	0.17	1
Elob	0.0232355	0.527753	0.672	0.56	1
Pde4d	0.0232399	1.49338	0.23	0.1	1
Rbis	0.0233228	0.670656	0.328	0.18	1
Rpl36a	0.0233797	0.334655	0.967	0.91	1
Use1	0.0237787	1.01608	0.262	0.12	1
Vim	0.0238021	-0.572511	0.738	0.8	1
Mrpl30	0.024143	-0.777072	0.23	0.41	1
Atp6v0c	0.0242022	0.978411	0.525	0.38	1
Elp1	0.0242307	-4.47926	0	0.08	1
5830432E09Rik	0.0242307	-4.32441	0	0.08	1
Ireb2	0.0242307	-4.62567	0	0.08	1
Ccdc6	0.0242307	-4.50053	0	0.08	1
Erlec1	0.0242307	-4.32064	0	0.08	1
Trav9-1	0.0242307	-5.10255	0	0.08	1
Cops3	0.0242307	2.46009	0.098	0.02	1
Smdt1	0.0246418	0.715213	0.426	0.26	1
Il18bp	0.0248197	3.02558	0.098	0.02	1
Npc2	0.0248927	0.675515	0.721	0.61	1
Pum1	0.0250347	-1.20081	0.033	0.15	1
Rsu1	0.0250431	1.10035	0.279	0.14	1
Cd48	0.0251833	0.758872	0.426	0.26	1
Fam129a	0.0254134	1.70808	0.197	0.08	1
Ss18l2	0.0254211	2.27755	0.098	0.02	1
Pdlim1	0.0254211	2.76387	0.098	0.02	1
Chfr	0.0255626	-1.80968	0.082	0.21	1
Atp5j	0.0257234	0.450919	0.705	0.56	1
Zfp212	0.026035	2.36962	0.098	0.02	1
Tada3	0.026035	2.30648	0.098	0.02	1
Nr2c2ap	0.026035	2.8632	0.098	0.02	1
Bdh1	0.026035	2.43617	0.098	0.02	1
Mms19	0.026035	2.18466	0.098	0.02	1
Lsm1	0.0260656	2.13323	0.164	0.06	1
Il1rl2	0.0261417	4.26215	0.049	0	1
Eef1aknmt	0.0261417	4.29639	0.049	0	1
Nrarp	0.0261417	4.40949	0.049	0	1
Nek6	0.0261417	4.42665	0.049	0	1
Nanp	0.0261417	4.1878	0.049	0	1
Zfp267	0.0261417	4.05137	0.049	0	1
Nudt6	0.0261417	4.22367	0.049	0	1
Abhd18	0.0261417	5.48427	0.049	0	1
Them4	0.0261417	4.13248	0.049	0	1
Rorc	0.0261417	4.14546	0.049	0	1
Pigo	0.0261417	4.14781	0.049	0	1
Nmnat1	0.0261417	4.39638	0.049	0	1
Paxip1	0.0261417	5.23862	0.049	0	1
Gcc1	0.0261417	4.2237	0.049	0	1
Lancl2	0.0261417	4.08459	0.049	0	1
Zfp773	0.0261417	4.7331	0.049	0	1
BC024978	0.0261417	4.28619	0.049	0	1
Pold1	0.0261417	4.383	0.049	0	1
Hddc3	0.0261417	4.26598	0.049	0	1
Rnf141	0.0261417	4.47194	0.049	0	1
Cdc16	0.0261417	5.07896	0.049	0	1
Map1s	0.0261417	3.92717	0.049	0	1
Stxbp5	0.0261417	3.97031	0.049	0	1
Mettl25	0.0261417	4.52265	0.049	0	1
Wdr92	0.0261417	4.15846	0.049	0	1
Ehbp1	0.0261417	3.83249	0.049	0	1
Acyp2	0.0261417	3.81961	0.049	0	1
Tex2	0.0261417	4.26274	0.049	0	1
Map2k6	0.0261417	4.61272	0.049	0	1
Trmt5	0.0261417	3.94184	0.049	0	1
Ints9	0.0261417	3.93211	0.049	0	1
B3gnt5	0.0261417	4.557	0.049	0	1
Zfp952	0.0261417	3.6997	0.049	0	1
Unc5cl	0.0261417	4.56082	0.049	0	1
Ttc3	0.02621	-3.79756	0.016	0.11	1
BC051226	0.02621	-3.36495	0.016	0.11	1
Tmem256	0.0263663	1.5675	0.213	0.09	1
Dapk3	0.0266357	1.43185	0.197	0.08	1
Ncstn	0.0267303	-2.97765	0.016	0.11	1
Dpp8	0.0267303	2.28837	0.131	0.04	1
Il10rb	0.0270722	1.1057	0.262	0.13	1
Scaf1	0.0273015	2.11378	0.098	0.02	1
Zfp87	0.0273015	1.87929	0.098	0.02	1
Trim21	0.0276672	0.748973	0.23	0.1	1
Ppp1r7	0.0277978	-2.93458	0.016	0.11	1
Malsu1	0.0279026	-2.27669	0.049	0.16	1
Fyco1	0.0281679	2.58596	0.115	0.03	1
Anapc16	0.0281679	2.62088	0.115	0.03	1
Gle1	0.0283451	-3.17901	0.016	0.11	1
Gnas	0.0283916	0.458438	0.82	0.72	1
Anxa2	0.0284813	-0.884213	0.197	0.37	1
Slc26a2	0.0286208	1.62041	0.098	0.02	1
Lbr	0.0286212	-1.16739	0.115	0.26	1
Ctdp1	0.028771	2.14301	0.115	0.03	1
Fasl	0.0289479	0.844674	0.344	0.19	1
Zyx	0.0289599	-0.795739	0.213	0.39	1
Psmd11	0.028974	1.06106	0.246	0.11	1
Arhgef3	0.0291416	1.45782	0.18	0.07	1
Rgs16	0.0293879	-0.785455	0.033	0.14	1
Cnot3	0.0294678	-2.53932	0.016	0.11	1
Frat2	0.0294678	-2.43269	0.016	0.11	1
Gpkow	0.0294678	-2.89017	0.016	0.11	1
Emc2	0.0295429	-1.2931	0.066	0.19	1
Sf3a3	0.029699	-2.19712	0.066	0.18	1
Polr2g	0.0297	1.05727	0.262	0.13	1
Lypla2	0.0297443	-0.882817	0.197	0.37	1
Tmpo	0.0297832	-1.53718	0.082	0.21	1
Ddx23	0.029891	-1.70105	0.033	0.14	1
Thada	0.029891	1.99549	0.164	0.06	1
Gclc	0.0299182	2.07045	0.148	0.05	1
Kif5b	0.0299811	-0.996827	0.246	0.4	1
Tsr2	0.0299946	1.77755	0.098	0.02	1
Mynn	0.0300106	1.87844	0.115	0.03	1
Aspscr1	0.0300106	1.97848	0.115	0.03	1
Pip4k2a	0.0301782	-1.46589	0.115	0.25	1
Tut4	0.030315	0.67723	0.492	0.33	1
Dync1h1	0.0305718	0.747767	0.23	0.1	1
Pura	0.0305771	0.847096	0.279	0.13	1
Surf2	0.0306285	1.98771	0.131	0.04	1
Med7	0.0306475	2.91905	0.115	0.03	1
Herc6	0.031215	0.782865	0.574	0.38	1
Emb	0.0314073	-0.555428	0.328	0.51	1
Acp6	0.0314247	1.4636	0.098	0.02	1
Trbv13-1	0.0314451	-1.97048	0.033	0.14	1
Baz2b	0.0315726	1.56813	0.148	0.05	1
Mapkap1	0.0318283	-1.86743	0.016	0.11	1
Kti12	0.0318283	-2.20371	0.016	0.11	1
Cog8	0.0319382	1.35794	0.23	0.11	1
Ftl1	0.0321201	0.337517	0.836	0.74	1
Psmd1	0.0324431	1.96398	0.131	0.04	1
Dnajc21	0.0325997	1.06703	0.18	0.07	1
Ptpn6	0.032607	-2.1139	0.082	0.2	1
Dcaf13	0.0327186	1.39385	0.148	0.05	1
Nfat5	0.0327309	-3.10612	0.033	0.13	1
Emp3	0.0328945	-0.764446	0.361	0.51	1
Cops2	0.0330681	1.65184	0.164	0.06	1
Wdr61	0.0330681	1.34488	0.164	0.06	1
Bmt2	0.0330681	1.83583	0.131	0.04	1
Letm2	0.0330681	1.91022	0.131	0.04	1
Eri1	0.0330681	1.75782	0.131	0.04	1
Aftph	0.0332853	1.44263	0.246	0.12	1
Lats2	0.0333122	1.26295	0.115	0.03	1
Dek	0.0334205	1.0571	0.508	0.38	1
2610507B11Rik	0.0337034	1.8607	0.131	0.04	1
Kxd1	0.033847	1.16401	0.295	0.16	1
Txndc11	0.0340085	1.59219	0.115	0.03	1
Irf4	0.0341894	1.39951	0.164	0.06	1
Tinf2	0.0341894	1.40745	0.164	0.06	1
Rps29	0.0342624	0.315279	0.967	1	1
Taf15	0.0345031	0.749271	0.279	0.14	1
Ubb	0.0345593	0.187805	1	1	1
Arpp19	0.0347271	-0.624025	0.475	0.57	1
H2afx	0.0347622	-1.04493	0.033	0.14	1
Fryl	0.0349378	0.650814	0.279	0.14	1
Nus1	0.0350053	1.6072	0.131	0.04	1
Ccdc9	0.0351177	1.60783	0.148	0.05	1
Ecpas	0.0354386	1.46406	0.115	0.03	1
Wdr83	0.0354386	1.44971	0.115	0.03	1
Atp6ap1	0.0355172	-1.59062	0.098	0.22	1
Eed	0.0355313	-1.44897	0.082	0.21	1
Uimc1	0.0355313	-1.28222	0.082	0.21	1
Pfdn1	0.0356188	0.952596	0.262	0.13	1
B4galt3	0.0356711	-4.10403	0	0.07	1
Abcf2	0.0356711	-4.26858	0	0.07	1
Usp12	0.0356711	-4.00424	0	0.07	1
Cul4a	0.0356711	-4.27409	0	0.07	1
1600002K03Rik	0.0356711	-4.16961	0	0.07	1
Mllt6	0.0356711	-4.66823	0	0.07	1
Ddhd1	0.0356711	-4.25772	0	0.07	1
2025-03-06	0.0356711	-4.06665	0	0.07	1
Ano6	0.0356711	-3.87033	0	0.07	1
Slc35b2	0.0356711	-4.3596	0	0.07	1
Pqlc1	0.0356711	-4.18742	0	0.07	1
Ccdc86	0.0356711	-3.9615	0	0.07	1
Traf1	0.035791	-0.547212	0.295	0.46	1
Nol7	0.035849	0.654714	0.492	0.33	1
Ube2v2	0.0359323	1.58385	0.164	0.06	1
Esyt1	0.0359917	-1.23735	0.148	0.28	1
Casp8ap2	0.0363499	1.89111	0.131	0.04	1
Trim14	0.0365156	1.0568	0.246	0.12	1
Kbtbd2	0.0369197	0.960922	0.115	0.03	1
Ccdc174	0.0369766	1.25372	0.18	0.07	1
Mrpl16	0.0370141	1.24404	0.148	0.05	1
Zmat2	0.0370511	0.827694	0.328	0.17	1
Ggnbp2	0.0372214	-0.95885	0.23	0.38	1
Ifi213	0.0373347	0.515059	0.705	0.53	1
Gm42418	0.0376502	-0.437335	0.984	0.98	1
Snrpd3	0.037662	0.93214	0.328	0.18	1
Igf2r	0.0381459	1.13162	0.18	0.07	1
Pitpnb	0.0384491	1.36321	0.131	0.04	1
Pdlim2	0.0386239	1.13044	0.295	0.16	1
Galnt11	0.0386801	-3.33187	0.016	0.1	1
Cebpg	0.0386801	-3.58171	0.016	0.1	1
Pigf	0.0386801	-3.17734	0.016	0.1	1
Dtd1	0.0388037	-2.09799	0.033	0.13	1
Tmed4	0.0389971	1.24468	0.148	0.05	1
Zeb1	0.0391839	1.40355	0.23	0.11	1
Nktr	0.0394034	0.971833	0.344	0.2	1
Prpf4	0.0394362	-2.65276	0.016	0.1	1
Relch	0.0394605	-2.17581	0.033	0.13	1
Nras	0.0396461	0.469211	0.164	0.06	1
Gnl1	0.039821	1.94064	0.18	0.08	1
Ddx6	0.04039	-1.14613	0.148	0.28	1
Uba52	0.0404087	0.400743	0.934	0.83	1
Lrp10	0.040736	-1.00903	0.279	0.41	1
Cuta	0.0409845	1.07211	0.393	0.27	1
Ing1	0.0410365	1.52111	0.18	0.08	1
Orc4	0.0412075	-2.11955	0.049	0.15	1
Mau2	0.0414777	-0.996518	0.066	0.19	1
Pkn1	0.0415911	0.901013	0.246	0.12	1
Gars	0.0416221	1.08361	0.164	0.06	1
Cd2bp2	0.0417809	1.14954	0.148	0.05	1
Tgtp2	0.0421576	-0.645324	0.377	0.53	1
Tnfsf8	0.0424892	-2.02341	0.049	0.15	1
Mrps35	0.0424892	-2.04734	0.049	0.15	1
Ints8	0.0425871	-2.46137	0.016	0.1	1
Washc1	0.0425871	-2.61334	0.016	0.1	1
Tap2	0.0426045	-0.514224	0.475	0.64	1
Cdc42se2	0.0430185	0.68099	0.344	0.2	1
Eif3i	0.0431897	-1.00641	0.279	0.41	1
H2-T22	0.0438343	-0.418601	0.639	0.78	1
Zbtb25	0.0441556	1.65188	0.197	0.09	1
Zbtb8os	0.044873	-1.23528	0.049	0.16	1
Gpr65	0.0449967	-0.951414	0.131	0.26	1
Arpc1a	0.0451538	-1.92518	0.049	0.15	1
Zfp871	0.0455409	-0.94445	0.049	0.16	1
Gsk3a	0.0456096	-0.993922	0.066	0.18	1
Numa1	0.0456442	-1.31397	0.082	0.2	1
Eif2b4	0.0458081	-1.48941	0.033	0.13	1
Selenow	0.0458348	0.56542	0.836	0.79	1
Txn1	0.0462428	0.603415	0.607	0.5	1
Vps37b	0.0462428	0.939662	0.607	0.5	1
Sh2b1	0.0462448	-1.24269	0.066	0.18	1
Esd	0.0463168	-1.11943	0.18	0.31	1
Sod2	0.0468618	0.710399	0.279	0.14	1
Ehd3	0.0471633	1.25353	0.295	0.17	1
Gspt1	0.0472436	-1.79841	0.049	0.15	1
Lrwd1	0.0473766	3.15726	0.066	0.01	1
Rexo5	0.0473766	3.28149	0.066	0.01	1
Tnks	0.0473766	3.53475	0.066	0.01	1
Cln6	0.0473766	3.23757	0.066	0.01	1
Mrps27	0.0473766	3.72225	0.066	0.01	1
Phf7	0.0473766	3.01499	0.066	0.01	1
Sit1	0.0475711	-1.12718	0.148	0.28	1
Lamtor3	0.047717	1.95945	0.148	0.06	1
Secisbp2l	0.0481066	-1.09322	0.033	0.13	1
Pigp	0.0481066	-1.32779	0.033	0.13	1
Ccdc93	0.0486871	3.49331	0.066	0.01	1
Dennd4b	0.0486871	2.61542	0.066	0.01	1
Hist2h3b	0.0486871	2.52381	0.066	0.01	1
Iffo1	0.0486871	2.7888	0.066	0.01	1
Abhd13	0.0486871	2.85952	0.066	0.01	1
Oaz2	0.0486871	2.48682	0.066	0.01	1
Ano10	0.0486871	2.96353	0.066	0.01	1
Nup43	0.0486871	2.56132	0.066	0.01	1
Gm11707	0.0486871	2.78621	0.066	0.01	1
Net1	0.0486871	3.10467	0.066	0.01	1
Dusp1	0.0492816	-0.761072	0.705	0.8	1
Ppp2ca	0.0493421	-0.770207	0.262	0.4	1
Exosc10	0.0500025	1.86545	0.164	0.07	1
Ppip5k2	0.0500278	2.55006	0.066	0.01	1
Tm9sf4	0.0500278	2.79171	0.066	0.01	1
1500004A13Rik	0.0500278	2.41585	0.066	0.01	1
Rbm15	0.0500278	3.1529	0.066	0.01	1
Rab20	0.0500278	2.40644	0.066	0.01	1
Kif23	0.0500278	2.49469	0.066	0.01	1
Med23	0.0500278	2.31584	0.066	0.01	1
Zfp865	0.0507079	2.42697	0.066	0.01	1
Zfp639	0.0511603	-2.71259	0.033	0.12	1
Glyr1	0.0511603	-2.36362	0.033	0.12	1
Glipr1	0.0511921	1.29475	0.18	0.08	1
Pde7a	0.0512884	0.655217	0.459	0.31	1
4930522L14Rik	0.0513994	2.47872	0.066	0.01	1
Gt(ROSA)26Sor	0.0513994	2.47266	0.066	0.01	1
Ilf3	0.0513994	2.3688	0.066	0.01	1
Fam214a	0.0513994	2.06718	0.066	0.01	1
Med9	0.0513994	2.37227	0.066	0.01	1
Cenpv	0.0513994	1.67027	0.066	0.01	1
Milr1	0.0513994	2.36568	0.066	0.01	1
C1qtnf6	0.0513994	2.21982	0.066	0.01	1
Wdr7	0.0513994	1.9891	0.066	0.01	1
Fbxw4	0.0513994	2.20466	0.066	0.01	1
Cnih1	0.0520159	-2.78892	0.033	0.12	1
Ifi203	0.0522054	-0.460589	0.77	0.8	1
Cxcr4	0.0522393	-1.8103	0.066	0.17	1
Mrps7	0.0522393	-1.61483	0.066	0.17	1
Jund	0.0522924	-0.113685	0.77	0.9	1
Atp5d	0.0523292	-0.599283	0.443	0.57	1
Hadha	0.052338	1.53564	0.164	0.07	1
Slc39a13	0.052628	-4.04647	0	0.06	1
Ifi44	0.052628	-4.44672	0	0.06	1
Slc35d1	0.052628	-3.6537	0	0.06	1
Toe1	0.052628	-3.75976	0	0.06	1
2810454H06Rik	0.052628	-3.96176	0	0.06	1
Bckdha	0.052628	-4.52637	0	0.06	1
Cyfip1	0.052628	-4.11181	0	0.06	1
Dctpp1	0.052628	-4.1058	0	0.06	1
Afg3l1	0.052628	-4.442	0	0.06	1
Zc3h12d	0.052628	-4.0388	0	0.06	1
Vps26a	0.052628	-4.18913	0	0.06	1
Rnft1	0.052628	-3.79714	0	0.06	1
Timp2	0.052628	-3.71493	0	0.06	1
Arhgap5	0.052628	-3.9157	0	0.06	1
Nop16	0.052628	-3.85189	0	0.06	1
Tmem161b	0.052628	-4.28319	0	0.06	1
Eef2kmt	0.052628	-4.38995	0	0.06	1
Dzip3	0.052628	-4.03027	0	0.06	1
Slc29a1	0.052628	-4.35583	0	0.06	1
Ammecr1l	0.052628	-4.03123	0	0.06	1
Wbp1l	0.052628	-4.18118	0	0.06	1
Rhoc	0.0528024	1.87932	0.066	0.01	1
Rfc5	0.0528024	2.31162	0.066	0.01	1
Zfp146	0.0528024	2.20209	0.066	0.01	1
Tfdp1	0.0528024	1.29342	0.066	0.01	1
Gm16033	0.0528024	1.73179	0.066	0.01	1
Zfp942	0.0528024	1.63632	0.066	0.01	1
H2-Q4	0.0529141	0.326219	0.836	0.71	1
Dusp2	0.0530809	-0.582623	0.607	0.7	1
Ift20	0.0532158	-1.53466	0.098	0.21	1
Cul1	0.0533008	2.07857	0.131	0.05	1
Lyst	0.0534296	1.53933	0.279	0.17	1
Sash3	0.0536465	-0.855417	0.23	0.37	1
Nek7	0.0538306	1.48905	0.23	0.12	1
Acads	0.0539452	1.26479	0.164	0.07	1
Ythdf1	0.0542309	1.21664	0.18	0.08	1
Cotl1	0.0543571	-0.634739	0.508	0.66	1
Atp5md	0.0545359	0.461066	0.689	0.58	1
Tmem183a	0.0551509	1.90901	0.148	0.06	1
Oga	0.0551949	0.807661	0.197	0.09	1
Tmem259	0.0555587	-2.02728	0.033	0.12	1
Fam76b	0.0555933	1.47917	0.164	0.07	1
Hivep1	0.0560335	2.13051	0.148	0.06	1
Itgb1bp1	0.0561973	-1.42677	0.082	0.19	1
Prcc	0.0563468	2.46283	0.082	0.02	1
Arid3b	0.0563468	3.13344	0.082	0.02	1
Rnf19a	0.0564752	-1.92026	0.033	0.12	1
Eif3l	0.0567242	-1.54403	0.066	0.17	1
Btbd9	0.0569279	1.91115	0.148	0.06	1
Wdr12	0.0569894	-2.88017	0.016	0.09	1
Dmap1	0.0569894	-3.47901	0.016	0.09	1
Gigyf1	0.0569894	-3.705	0.016	0.09	1
B9d2	0.0569894	-3.31173	0.016	0.09	1
Ptcd2	0.0569894	-2.80153	0.016	0.09	1
Spindoc	0.0569894	-3.57085	0.016	0.09	1
Rnf20	0.0571823	0.729808	0.23	0.11	1
BE692007	0.0573019	-1.77988	0.098	0.2	1
Gps1	0.0574042	-1.8869	0.033	0.12	1
Anapc13	0.057502	0.920879	0.197	0.09	1
Kcnk5	0.0575183	2.70658	0.098	0.03	1
Bcl2l13	0.0576327	2.22683	0.082	0.02	1
Zfas1	0.0576627	-1.40156	0.082	0.19	1
Grina	0.0576696	-0.731444	0.295	0.43	1
Capg	0.0577024	-0.387357	0.246	0.42	1
Per1	0.0577952	-0.941902	0.131	0.26	1
Rpl36	0.0582285	0.233638	0.951	0.98	1
Atxn7	0.0583459	-1.95454	0.033	0.12	1
Tnrc6a	0.0584072	-1.02407	0.082	0.19	1
Nop53	0.0586959	-1.18447	0.213	0.33	1
Fkbp4	0.0587294	-0.927157	0.164	0.3	1
Zfp106	0.0587522	1.94361	0.148	0.06	1
Spry1	0.0587522	1.67886	0.148	0.06	1
Tdg	0.0589429	2.13149	0.082	0.02	1
Pin1	0.0589963	1.60059	0.131	0.05	1
Bscl2	0.0591597	1.09076	0.213	0.11	1
Ralgapb	0.0591964	-2.37533	0.016	0.09	1
Rab4a	0.0591964	-2.2852	0.016	0.09	1
Ecd	0.0593003	-1.86156	0.033	0.12	1
Rbm8a	0.0593462	0.959706	0.328	0.2	1
Tpp1	0.0595216	1.75371	0.115	0.04	1
Gtpbp2	0.0598887	1.1787	0.197	0.09	1
Cd86	0.0599107	1.16848	0.18	0.08	1
Cmip	0.0602777	2.12873	0.082	0.02	1
Tbcd	0.0602777	2.07572	0.082	0.02	1
Yif1b	0.0603262	-2.46724	0.016	0.09	1
Nars	0.0604207	-1.2375	0.131	0.24	1
2410004B18Rik	0.0612482	-0.710242	0.033	0.12	1
Fam50a	0.0614626	-1.98146	0.066	0.16	1
Polr2d	0.0614738	-2.3608	0.016	0.09	1
Phgdh	0.061525	-1.37075	0.066	0.17	1
Rit1	0.0616375	1.97613	0.082	0.02	1
Hist2h4	0.0616375	1.92109	0.082	0.02	1
Fuca2	0.0616375	1.92961	0.082	0.02	1
St6gal1	0.0616375	1.90068	0.082	0.02	1
Nudt22	0.0616375	1.97962	0.082	0.02	1
Ccnt1	0.0621103	-0.60681	0.131	0.26	1
Plac8	0.0621869	-1.25069	0.115	0.23	1
Trbv5	0.062274	2.14804	0.098	0.03	1
Faim	0.062274	2.19807	0.098	0.03	1
Naip2	0.062274	1.94109	0.098	0.03	1
2310039H08Rik	0.0626394	-2.53469	0.016	0.09	1
Ctsa	0.0627614	-0.988308	0.148	0.27	1
Rev1	0.0630225	1.90282	0.082	0.02	1
Bid	0.0630225	1.90551	0.082	0.02	1
Rnf157	0.0630225	2.23376	0.082	0.02	1
Ppp1r13b	0.0630225	1.96296	0.082	0.02	1
Mff	0.0630438	-1.17721	0.082	0.19	1
Mast3	0.0635124	2.09387	0.098	0.03	1
Gtf3c1	0.0635374	1.56662	0.164	0.07	1
Psap	0.0635998	-0.720728	0.344	0.45	1
Dmac2	0.0638233	-2.27942	0.016	0.09	1
Mad2l2	0.0639611	1.60973	0.115	0.04	1
Fam92a	0.0644332	1.57766	0.082	0.02	1
Cmtm3	0.0644332	1.59622	0.082	0.02	1
Cnpy2	0.0644332	1.91455	0.082	0.02	1
Ahsa1	0.0647186	-1.24693	0.148	0.26	1
Tmem109	0.0651127	1.68866	0.115	0.04	1
Fyb	0.0651612	0.512111	0.623	0.53	1
Smim8	0.0651882	1.34008	0.131	0.05	1
E2f4	0.0651982	0.762053	0.246	0.13	1
Sdhaf2	0.0654739	-0.962429	0.082	0.19	1
Paxx	0.0655236	1.33155	0.148	0.06	1
Izumo1r	0.0655995	-2.12706	0.082	0.18	1
Timm10	0.0658699	1.64021	0.082	0.02	1
Tmem38b	0.0658699	1.63888	0.082	0.02	1
St3gal2	0.0658699	1.58194	0.082	0.02	1
2810001G20Rik	0.0658699	1.75522	0.082	0.02	1
Rilpl2	0.0659035	-2.34435	0.049	0.14	1
Sap30bp	0.0659035	-1.4171	0.049	0.14	1
Timm17a	0.0659709	0.715276	0.246	0.13	1
Tmem248	0.0659709	0.830713	0.246	0.13	1
Rcn1	0.0660504	1.88402	0.098	0.03	1
Smad3	0.0660504	1.36991	0.098	0.03	1
Rab33b	0.0662464	-1.42069	0.016	0.09	1
Lactb	0.0662464	-1.76451	0.016	0.09	1
0610030E20Rik	0.0662705	1.36137	0.131	0.05	1
Nt5e	0.0662814	1.51761	0.115	0.04	1
Arfrp1	0.0668701	-1.73368	0.049	0.14	1
Rnaseh2c	0.0669198	-0.872954	0.148	0.27	1
Sar1a	0.0669972	1.0615	0.18	0.08	1
Hsph1	0.0672474	1.41556	0.443	0.32	1
Lin37	0.0673329	1.19974	0.082	0.02	1
Ccl25	0.0673329	1.57947	0.082	0.02	1
Slc25a30	0.0673329	1.28674	0.082	0.02	1
Tmem127	0.0673503	1.94543	0.098	0.03	1
Smpd1	0.0673503	1.66445	0.098	0.03	1
Sc5d	0.0673503	1.92288	0.098	0.03	1
Gid4	0.0673503	1.58842	0.098	0.03	1
Ppil4	0.0673577	1.27732	0.164	0.07	1
Pde3b	0.0674178	1.13951	0.279	0.17	1
D830025C05Rik	0.0674862	-1.52211	0.016	0.09	1
Polr2m	0.0675441	0.942523	0.262	0.15	1
Thrap3	0.0677376	0.658554	0.328	0.19	1
Ccdc12	0.0678082	0.768108	0.41	0.29	1
Smim4	0.0686164	1.45453	0.148	0.06	1
Fkbp2	0.0686164	1.35116	0.148	0.06	1
Asb2	0.0686509	-1.04466	0.098	0.21	1
Tor1b	0.0686713	2.08184	0.098	0.03	1
Mrpl46	0.0686713	1.76959	0.098	0.03	1
Parg	0.0686713	1.82817	0.098	0.03	1
Zc3h7a	0.0686713	1.62595	0.098	0.03	1
Fxn	0.0686713	1.56561	0.098	0.03	1
Cdk5rap1	0.0688225	1.45519	0.082	0.02	1
Acss2	0.0688225	1.62835	0.082	0.02	1
Edc3	0.0688225	1.34107	0.082	0.02	1
Poli	0.0688225	1.0372	0.082	0.02	1
Fyn	0.0693125	0.868774	0.508	0.36	1
Mrpl40	0.0693377	0.91264	0.164	0.07	1
Lin7c	0.0696736	0.550528	0.148	0.06	1
Tbl1xr1	0.0696736	1.22837	0.148	0.06	1
Lage3	0.06984	-1.63556	0.049	0.14	1
Capzb	0.0698865	-0.501882	0.59	0.68	1
Afg3l2	0.0698915	1.41733	0.115	0.04	1
Mrpl54	0.0699488	0.82475	0.246	0.13	1
Rtraf	0.070041	0.519043	0.492	0.35	1
5430405H02Rik	0.070339	1.36698	0.082	0.02	1
Ralgapa1	0.070339	1.13546	0.082	0.02	1
Bola3	0.0705233	0.873563	0.23	0.12	1
Pikfyve	0.0707182	3.3798	0.033	0	1
C130036L24Rik	0.0707182	3.23466	0.033	0	1
Tmem37	0.0707182	4.01101	0.033	0	1
Cd55	0.0707182	3.40867	0.033	0	1
Blzf1	0.0707182	3.49107	0.033	0	1
Pou2f1	0.0707182	3.81502	0.033	0	1
Tmem250-ps	0.0707182	3.62539	0.033	0	1
Mkks	0.0707182	4.04373	0.033	0	1
Stx16	0.0707182	4.02701	0.033	0	1
Zfp971	0.0707182	3.17373	0.033	0	1
E130311K13Rik	0.0707182	3.40038	0.033	0	1
Rapgef2	0.0707182	3.36775	0.033	0	1
Ecm1	0.0707182	3.3877	0.033	0	1
Ssx2ip	0.0707182	3.7488	0.033	0	1
Coq3	0.0707182	3.73364	0.033	0	1
Fam219a	0.0707182	3.92535	0.033	0	1
Gm13212	0.0707182	3.63083	0.033	0	1
Tacc3	0.0707182	3.13405	0.033	0	1
5730480H06Rik	0.0707182	4.06574	0.033	0	1
Zfp605	0.0707182	3.92791	0.033	0	1
Mvk	0.0707182	4.00359	0.033	0	1
Gm13842	0.0707182	3.28795	0.033	0	1
Ift81	0.0707182	3.91886	0.033	0	1
Zfp113	0.0707182	4.24588	0.033	0	1
Gpr146	0.0707182	3.27217	0.033	0	1
Iqce	0.0707182	4.03975	0.033	0	1
1110019D14Rik	0.0707182	3.65746	0.033	0	1
St3gal5	0.0707182	3.65959	0.033	0	1
Retsat	0.0707182	3.9964	0.033	0	1
2610306M01Rik	0.0707182	4.0653	0.033	0	1
Rad52	0.0707182	5.09202	0.033	0	1
Nat14	0.0707182	3.60711	0.033	0	1
Axl	0.0707182	3.3989	0.033	0	1
Zfp940	0.0707182	3.23962	0.033	0	1
Gm12764	0.0707182	3.97989	0.033	0	1
Ankrd27	0.0707182	2.54912	0.033	0	1
Fah	0.0707182	3.46597	0.033	0	1
Gdpd5	0.0707182	3.52919	0.033	0	1
Dnajb13	0.0707182	3.99961	0.033	0	1
Dkk3	0.0707182	4.02551	0.033	0	1
E430018J23Rik	0.0707182	3.67602	0.033	0	1
Gm16201	0.0707182	3.86398	0.033	0	1
Heatr3	0.0707182	3.58495	0.033	0	1
Tmed1	0.0707182	3.67648	0.033	0	1
Igsf9b	0.0707182	2.98798	0.033	0	1
Siae	0.0707182	3.60714	0.033	0	1
Tex9	0.0707182	4.38597	0.033	0	1
Myo5a	0.0707182	5.0704	0.033	0	1
4930579K19Rik	0.0707182	3.67785	0.033	0	1
Aste1	0.0707182	3.72319	0.033	0	1
Elp6	0.0707182	3.91672	0.033	0	1
Armt1	0.0707182	2.54912	0.033	0	1
Afg1l	0.0707182	3.32053	0.033	0	1
Dip2a	0.0707182	4.05842	0.033	0	1
Cbarp	0.0707182	3.41391	0.033	0	1
Apba3	0.0707182	4.1106	0.033	0	1
Vezt	0.0707182	3.6417	0.033	0	1
Tbc1d30	0.0707182	3.59051	0.033	0	1
Rnf41	0.0707182	3.34111	0.033	0	1
Osm	0.0707182	2.624	0.033	0	1
1700047K16Rik	0.0707182	3.8747	0.033	0	1
Dhrs7b	0.0707182	3.92101	0.033	0	1
Wrap53	0.0707182	4.6045	0.033	0	1
Gm45606	0.0707182	3.63663	0.033	0	1
Gm10392	0.0707182	3.8365	0.033	0	1
Tnfaip1	0.0707182	4.0618	0.033	0	1
Gm20234	0.0707182	3.6417	0.033	0	1
Hlf	0.0707182	2.89984	0.033	0	1
Cdc42ep4	0.0707182	4.01546	0.033	0	1
Tepsin	0.0707182	2.624	0.033	0	1
Oxld1	0.0707182	3.82392	0.033	0	1
Rfng	0.0707182	5.35441	0.033	0	1
Hs1bp3	0.0707182	4.1413	0.033	0	1
Nbas	0.0707182	4.63111	0.033	0	1
Wdr89	0.0707182	3.13405	0.033	0	1
Hspa2	0.0707182	3.78513	0.033	0	1
Med6	0.0707182	4.22091	0.033	0	1
Coq6	0.0707182	3.65464	0.033	0	1
Nrde2	0.0707182	3.94362	0.033	0	1
Hist1h1b	0.0707182	3.40974	0.033	0	1
Hist1h3d	0.0707182	3.55704	0.033	0	1
Zfp346	0.0707182	4.27118	0.033	0	1
Zfp729b	0.0707182	4.50179	0.033	0	1
Zfp65	0.0707182	3.99467	0.033	0	1
Ice1	0.0707182	3.7319	0.033	0	1
Zfp825	0.0707182	3.80475	0.033	0	1
Serf1	0.0707182	3.28951	0.033	0	1
1810062O18Rik	0.0707182	3.64879	0.033	0	1
Pnp2	0.0707182	4.12535	0.033	0	1
Trav3-1	0.0707182	3.82292	0.033	0	1
Trav10n	0.0707182	4.85555	0.033	0	1
Trav6n-6	0.0707182	4.03975	0.033	0	1
Trav14-1	0.0707182	3.95601	0.033	0	1
Trav5-4	0.0707182	4.32705	0.033	0	1
Homez	0.0707182	4.29892	0.033	0	1
Tpm3-rs7	0.0707182	3.5388	0.033	0	1
Tmtc4	0.0707182	3.7618	0.033	0	1
Gm49463	0.0707182	4.30354	0.033	0	1
Ttll1	0.0707182	3.80905	0.033	0	1
Tmem106c	0.0707182	3.91435	0.033	0	1
Tfap4	0.0707182	3.55098	0.033	0	1
1700007L15Rik	0.0707182	3.52082	0.033	0	1
Prdm15	0.0707182	3.69943	0.033	0	1
A630089N07Rik	0.0707182	3.75324	0.033	0	1
Zfp40	0.0707182	4.17191	0.033	0	1
Mmp25	0.0707182	3.28951	0.033	0	1
Tedc2	0.0707182	4.00937	0.033	0	1
Snhg9	0.0707182	4.00278	0.033	0	1
Gm26549	0.0707182	5.14873	0.033	0	1
Mdc1	0.0707182	3.32053	0.033	0	1
Enpp5	0.0707182	3.96817	0.033	0	1
Bambi	0.0707182	3.96138	0.033	0	1
Apbb3	0.0707182	4.33273	0.033	0	1
Ablim3	0.0707182	3.28951	0.033	0	1
Klc2	0.0707182	3.40038	0.033	0	1
Taf6l	0.0707182	3.77851	0.033	0	1
Fads1	0.0707182	3.4446	0.033	0	1
Tmem138	0.0707182	3.63592	0.033	0	1
Gm28347	0.0707182	4.07406	0.033	0	1
Tjp2	0.0707182	3.51186	0.033	0	1
Gm9895	0.0707182	3.52811	0.033	0	1
Mfsd13a	0.0707182	3.55094	0.033	0	1
Foxp3	0.0707182	5.0203	0.033	0	1
Ccdc22	0.0707182	2.93014	0.033	0	1
Tmsb15b2	0.0707182	4.03409	0.033	0	1
Kantr	0.0707182	3.13405	0.033	0	1
Ppp1r9b	0.0707488	1.35254	0.131	0.05	1
Adprh	0.0707951	-1.42759	0.082	0.18	1
Celf1	0.0708538	-1.3263	0.049	0.14	1
Parp14	0.0710012	0.453489	0.557	0.41	1
Mmadhc	0.0711302	1.09647	0.115	0.04	1
Rb1	0.0711302	0.850073	0.115	0.04	1
Cox17	0.0711713	-0.593537	0.426	0.55	1
Fmc1	0.0713651	0.971532	0.164	0.07	1
Sla2	0.0713732	0.580711	0.23	0.12	1
Ubap2	0.0713771	1.4875	0.098	0.03	1
Hdac3	0.0713771	1.52885	0.098	0.03	1
Tmed5	0.0721225	-1.05616	0.18	0.29	1
Cdk13	0.0722315	-1.28	0.098	0.2	1
Zfp574	0.0723867	1.34457	0.115	0.04	1
Dennd6a	0.0727624	1.40755	0.098	0.03	1
Rps3a1	0.0729901	-0.192371	0.984	0.99	1
Ubac1	0.0730794	1.25586	0.131	0.05	1
Dmac1	0.0730794	1.21213	0.131	0.05	1
Flot2	0.0736614	0.989043	0.115	0.04	1
Mef2d	0.0741697	1.3537	0.098	0.03	1
Tmem219	0.0741697	1.20267	0.098	0.03	1
Stk19	0.0741697	1.34128	0.098	0.03	1
Rev3l	0.074268	-2.31212	0.033	0.11	1
Dad1	0.0744282	-0.527844	0.492	0.6	1
Sf3b2	0.0744282	0.405933	0.475	0.33	1
Rex1bd	0.0746739	1.01089	0.262	0.15	1
Rnf145	0.0751621	0.755722	0.148	0.06	1
Ppt2	0.0754724	-1.93293	0.033	0.11	1
Crmp1	0.0755991	1.02942	0.098	0.03	1
Styx	0.0755991	1.0658	0.098	0.03	1
Ankrd11	0.0756083	0.69603	0.557	0.45	1
Ptpn1	0.0758357	-1.22041	0.18	0.29	1
AW112010	0.0760968	0.280445	0.951	0.96	1
Gm34006	0.0762659	0.987245	0.115	0.04	1
Cdkn2aip	0.0764998	1.01396	0.197	0.1	1
Babam2	0.0769121	0.813289	0.213	0.11	1
Cdc42se1	0.0769611	-0.977475	0.18	0.3	1
Psmd6	0.0771923	-1.40135	0.049	0.14	1
Ube2d1	0.077929	-1.78116	0.033	0.11	1
Comt	0.077929	-1.92284	0.033	0.11	1
Nbeal1	0.077969	-4.01623	0	0.05	1
Dnpep	0.077969	-3.81989	0	0.05	1
Nifk	0.077969	-3.84417	0	0.05	1
6530402F18Rik	0.077969	-4.32856	0	0.05	1
Plekho1	0.077969	-3.6265	0	0.05	1
Tet2	0.077969	-3.64083	0	0.05	1
Tmem245	0.077969	-3.65506	0	0.05	1
Grk4	0.077969	-3.4954	0	0.05	1
Lap3	0.077969	-3.76421	0	0.05	1
Slc15a4	0.077969	-4.02106	0	0.05	1
Cyth3	0.077969	-4.10271	0	0.05	1
Hipk2	0.077969	-3.85202	0	0.05	1
Trbv12-2	0.077969	-5.97627	0	0.05	1
Smyd5	0.077969	-3.8676	0	0.05	1
D830050J10Rik	0.077969	-3.73589	0	0.05	1
Xndc1	0.077969	-3.86847	0	0.05	1
Uros	0.077969	-3.19728	0	0.05	1
Haus8	0.077969	-3.86224	0	0.05	1
Tent4b	0.077969	-4.30073	0	0.05	1
D230025D16Rik	0.077969	-3.77059	0	0.05	1
Ift46	0.077969	-3.47196	0	0.05	1
Mto1	0.077969	-3.74423	0	0.05	1
P4htm	0.077969	-3.68408	0	0.05	1
Crtap	0.077969	-3.33349	0	0.05	1
Fig4	0.077969	-3.4764	0	0.05	1
Sirt6	0.077969	-3.69873	0	0.05	1
Klhdc1	0.077969	-4.22831	0	0.05	1
Zfp369	0.077969	-3.96069	0	0.05	1
Msh3	0.077969	-4.07901	0	0.05	1
Adck5	0.077969	-4.41806	0	0.05	1
Cdpf1	0.077969	-4.00894	0	0.05	1
Arid2	0.077969	-3.60657	0	0.05	1
Lztr1	0.077969	-4.25957	0	0.05	1
Lrrc58	0.077969	-3.67793	0	0.05	1
Dynlt1c	0.077969	-3.05539	0	0.05	1
Ring1	0.077969	-4.03151	0	0.05	1
Skiv2l	0.077969	-3.73527	0	0.05	1
Ly6g5b	0.077969	-3.54009	0	0.05	1
Ptprs	0.077969	-4.00757	0	0.05	1
Atl2	0.077969	-3.74144	0	0.05	1
Scgb1a1	0.077969	-4.04227	0	0.05	1
Tfe3	0.077969	-3.81216	0	0.05	1
G6pdx	0.077969	-3.43438	0	0.05	1
Pigx	0.0787194	-1.90544	0.098	0.19	1
Med29	0.078945	0.882569	0.115	0.04	1
Slmap	0.078945	0.999457	0.115	0.04	1
Stip1	0.0791276	-0.634861	0.148	0.27	1
Flna	0.0791523	-1.6151	0.148	0.25	1
Phkg2	0.0791815	0.98361	0.131	0.05	1
Arf4	0.0794082	-0.419445	0.541	0.67	1
Uqcrfs1	0.0795828	0.318141	0.41	0.25	1
Cntrl	0.0796766	-0.571807	0.164	0.29	1
Jpt1	0.0802982	-0.649942	0.393	0.52	1
Fam78a	0.0804503	-2.01228	0.033	0.11	1
Eif2b2	0.0807271	0.693982	0.279	0.16	1
Pld3	0.0811131	-0.940154	0.23	0.33	1
Tspo	0.0812711	-0.287723	0.672	0.77	1
Txlna	0.0817002	0.665767	0.115	0.04	1
Bcat2	0.0817002	0.83949	0.115	0.04	1
Tmem11	0.0817356	-1.59576	0.033	0.11	1
Dnajc9	0.0825014	-1.28381	0.066	0.16	1
Atox1	0.0826615	0.690511	0.426	0.29	1
Degs1	0.0828947	-0.863319	0.131	0.25	1
Crebzf	0.0830375	-1.69774	0.033	0.11	1
Fbxw11	0.0830375	-0.829415	0.033	0.11	1
Hbp1	0.0830375	-1.54226	0.033	0.11	1
Sirt7	0.0832945	-1.37751	0.164	0.26	1
Egr1	0.08373	0.65859	0.328	0.2	1
Azi2	0.0837425	-1.40434	0.115	0.22	1
Zfp622	0.0837425	-1.36281	0.115	0.22	1
Tesk1	0.0838678	-3.48529	0.016	0.08	1
Thap1	0.0838678	-3.19665	0.016	0.08	1
Rdm1	0.0838678	-3.04409	0.016	0.08	1
Smad5	0.0838678	-2.88261	0.016	0.08	1
Maff	0.0838678	-3.33893	0.016	0.08	1
Nde1	0.0838678	-3.09956	0.016	0.08	1
Chuk	0.0838678	-3.26407	0.016	0.08	1
Gpalpp1	0.0845328	0.455658	0.115	0.04	1
H2-T23	0.0849595	-0.202719	0.721	0.83	1
Rnf126	0.0851082	-1.97071	0.049	0.13	1
Bet1	0.0854471	-2.81707	0.016	0.08	1
Rarg	0.0854471	-2.65831	0.016	0.08	1
Rpl39	0.0854806	0.189262	0.951	0.98	1
Ptar1	0.0856916	-1.49528	0.033	0.11	1
Cxcl10	0.0859285	0.676573	0.246	0.13	1
mt-Nd3	0.0860463	-1.28832	0.131	0.23	1
Ran	0.0861219	-0.630696	0.377	0.5	1
Reep5	0.086151	-0.91465	0.213	0.34	1
Tubb5	0.086607	-0.569957	0.344	0.48	1
Snx6	0.0867776	1.09954	0.213	0.11	1
Fem1c	0.0868918	1.63169	0.18	0.09	1
Map1lc3a	0.0870442	-1.46474	0.033	0.11	1
Trim65	0.0870504	-2.50024	0.016	0.08	1
Ndufs7	0.0870762	-0.897031	0.164	0.28	1
Aqr	0.0874444	0.553276	0.115	0.04	1
Hmgb1	0.0875896	0.539208	0.672	0.61	1
Lsp1	0.0876867	-0.330188	0.689	0.78	1
Dpy30	0.087818	1.02605	0.213	0.11	1
Ufc1	0.087873	0.510658	0.246	0.13	1
Lims1	0.0879141	0.758869	0.262	0.15	1
Dennd4c	0.0880184	1.02052	0.18	0.09	1
Gm11808	0.0881829	-0.582257	0.328	0.44	1
Baz2a	0.088409	1.57885	0.164	0.08	1
Kdelr1	0.0884995	-0.99618	0.115	0.22	1
Farsb	0.0886778	-1.99223	0.016	0.08	1
Chst12	0.0886778	-2.31733	0.016	0.08	1
Ip6k2	0.0886778	-2.27689	0.016	0.08	1
Mndal	0.0891747	-0.353746	0.623	0.7	1
Ilf2	0.0891779	0.670186	0.23	0.12	1
Hspa1b	0.0894414	-0.0622246	0.607	0.44	1
Chtf8	0.0895113	-0.672549	0.082	0.18	1
Bclaf1	0.0895161	0.971461	0.344	0.23	1
Glipr2	0.0896999	0.705016	0.311	0.19	1
Cebpb	0.0898471	-0.25425	0.459	0.58	1
Ccdc50	0.0899821	1.22555	0.197	0.1	1
Ccpg1	0.0900876	-1.62544	0.049	0.13	1
Kat2a	0.0903297	-2.37271	0.016	0.08	1
Mboat1	0.0903297	-2.0192	0.016	0.08	1
Nol8	0.0903297	-2.11992	0.016	0.08	1
Srp14	0.0903389	0.826357	0.377	0.27	1
Rab10	0.0907113	-0.952251	0.197	0.31	1
Gemin7	0.0908155	1.37091	0.164	0.08	1
Brms1	0.0910938	0.829069	0.197	0.1	1
Brd2	0.0912199	0.445163	0.393	0.27	1
Nsfl1c	0.0917477	0.81071	0.262	0.15	1
Esyt2	0.0919834	0.936519	0.361	0.24	1
Topbp1	0.0920063	-1.80872	0.016	0.08	1
Secisbp2	0.0920063	-2.0452	0.016	0.08	1
Glo1	0.0922913	-1.11146	0.098	0.2	1
Rpa3	0.0926638	-1.70864	0.049	0.13	1
Tet3	0.0926638	1.45871	0.148	0.07	1
Ddt	0.0932744	1.16012	0.164	0.08	1
Amd1	0.0939739	-1.58133	0.049	0.13	1
Cdadc1	0.0940676	-1.24975	0.033	0.11	1
Arap2	0.0942139	-0.958725	0.164	0.28	1
Map2k1	0.094415	-1.09599	0.098	0.2	1
Kdm7a	0.0945238	1.30905	0.164	0.08	1
Cox8a	0.0949025	0.434752	0.77	0.69	1
Hspe1	0.0950071	-0.516904	0.492	0.61	1
Chmp4b	0.0952028	-0.344999	0.574	0.68	1
Dpm3	0.0953708	-1.11409	0.148	0.25	1
Pmpca	0.0954344	-1.725	0.016	0.08	1
Mast4	0.0954344	-1.82782	0.016	0.08	1
Ctsb	0.0956316	-0.575866	0.41	0.54	1
Gm2682	0.0958301	0.94407	0.23	0.13	1
Coa3	0.0959136	0.554677	0.295	0.18	1
Alg5	0.096238	-1.06019	0.066	0.16	1
Arf3	0.0965614	-0.97071	0.115	0.22	1
Frmd4b	0.0966386	-1.65129	0.049	0.13	1
Tbc1d9b	0.0966386	-1.58906	0.049	0.13	1
Nme1	0.0967554	-0.75781	0.23	0.34	1
Ppia	0.0967992	0.26631	0.984	0.93	1
Lsm7	0.0969025	0.874452	0.23	0.13	1
Sdcbp2	0.0970627	0.927949	0.164	0.08	1
Atp5l	0.0971251	0.530807	0.689	0.65	1
Arl6ip6	0.0971863	-1.58025	0.016	0.08	1
Oxsr1	0.0971863	-0.0064515	0.016	0.08	1
Ilk	0.0977488	0.594273	0.262	0.15	1
Flii	0.0979845	1.124	0.23	0.13	1
Dync1li1	0.0979935	-1.63188	0.049	0.13	1
Arid5a	0.0983092	-0.658294	0.246	0.36	1
Aarsd1	0.0983524	0.975473	0.164	0.08	1
Cpne3	0.098666	0.864823	0.246	0.14	1
Glrx5	0.0993091	-1.5534	0.066	0.15	1
Spop	0.100297	-1.20146	0.115	0.21	1
Gtf2f1	0.100749	1.26015	0.148	0.07	1
Bod1l	0.100951	1.29754	0.262	0.17	1
Pcbp1	0.101103	-0.402364	0.377	0.53	1
Pgd	0.101204	-0.791059	0.066	0.16	1
Rnf125	0.102061	-0.498921	0.213	0.35	1
Txnrd1	0.102149	-0.837078	0.049	0.13	1
Cyld	0.102158	-1.37357	0.098	0.2	1
AI837181	0.102986	0.653669	0.262	0.15	1
Cers4	0.103474	1.01983	0.213	0.12	1
Oxr1	0.103565	-1.18964	0.049	0.13	1
Itpr2	0.103638	0.310869	0.295	0.17	1
Ndufa9	0.103865	1.29944	0.197	0.11	1
Kcna3	0.103911	-2.2826	0.033	0.1	1
Rbck1	0.103958	0.504411	0.393	0.28	1
Icos	0.104654	-0.234549	0.459	0.58	1
Pkn2	0.104657	0.645328	0.262	0.16	1
Mrps16	0.104741	0.48507	0.344	0.22	1
Slc39a7	0.105061	-0.795462	0.066	0.16	1
Clk2	0.105061	0.923972	0.18	0.09	1
Scaf8	0.105061	0.897308	0.18	0.09	1
Cyfip2	0.105185	0.879136	0.279	0.18	1
Cenpx	0.105472	-0.907578	0.148	0.25	1
Mfsd14a	0.105854	-1.47436	0.066	0.15	1
Rpl38	0.105896	0.162263	0.967	0.99	1
Nfatc1	0.106291	-0.840386	0.213	0.33	1
Fam120a	0.106381	-2.07996	0.066	0.14	1
Cfdp1	0.106437	-1.0588	0.098	0.19	1
Znrd1	0.106642	-0.653646	0.164	0.29	1
Ubald2	0.107156	0.713944	0.541	0.45	1
2025-09-09	0.107301	-0.643016	0.328	0.44	1
Atxn2l	0.107334	-0.843195	0.131	0.23	1
Srrm2	0.107498	-0.346851	0.475	0.62	1
Nlrc5	0.10759	0.789114	0.279	0.17	1
Gmps	0.107696	0.92818	0.18	0.09	1
Senp7	0.107768	0.93178	0.164	0.08	1
Pmm2	0.107907	1.10815	0.148	0.07	1
Dctn4	0.108826	1.01001	0.197	0.11	1
Mak16	0.109169	0.937607	0.164	0.08	1
Rrp1	0.109271	-0.720513	0.279	0.38	1
Znfx1	0.110081	-1.06839	0.098	0.19	1
Becn1	0.110125	0.940052	0.246	0.16	1
2900097C17Rik	0.110584	-2.03167	0.033	0.1	1
Gpatch11	0.110584	-2.05862	0.033	0.1	1
Ube2i	0.110691	0.48892	0.59	0.49	1
Trmt112	0.110827	-0.246914	0.295	0.43	1
Dhps	0.111332	-1.23661	0.066	0.15	1
Trpv2	0.111332	-1.16189	0.066	0.15	1
Ak2	0.111376	0.984512	0.197	0.11	1
Cklf	0.111376	0.9452	0.197	0.11	1
Rpl27a	0.111657	-0.178998	0.967	0.98	1
Uqcrb	0.11167	0.524351	0.475	0.35	1
Snrpa1	0.112305	-2.02235	0.033	0.1	1
Eif2b5	0.112305	-1.93119	0.033	0.1	1
Serf2	0.112345	-0.25116	0.754	0.84	1
Eif5a	0.11257	0.403308	0.689	0.6	1
Tcp11l2	0.112736	-1.02893	0.066	0.15	1
Papola	0.112972	-0.90356	0.131	0.23	1
Ubqln1	0.113124	0.707775	0.18	0.09	1
Zcchc2	0.113192	0.942141	0.213	0.12	1
Srgn	0.113207	-0.210538	0.951	0.94	1
Bin1	0.113919	1.06207	0.148	0.07	1
Rnf44	0.11439	-1.18737	0.082	0.17	1
Rgs3	0.114514	0.776081	0.18	0.09	1
S100a4	0.114971	-0.382576	0.492	0.6	1
Gbp8	0.115246	-0.828285	0.23	0.33	1
Dapp1	0.115338	-0.761694	0.098	0.2	1
Ubap2l	0.115338	1.3379	0.213	0.13	1
Dazap2	0.115358	0.446925	0.656	0.61	1
AY036118	0.115675	-0.821327	0.705	0.73	1
Uqcrq	0.115682	-0.470551	0.311	0.43	1
Prrc2b	0.115736	-1.08918	0.082	0.17	1
Vav1	0.115736	-0.887812	0.082	0.17	1
Ifitm10	0.115898	1.25736	0.131	0.06	1
Tdp2	0.115898	0.971032	0.131	0.06	1
Vav3	0.115917	0.544598	0.18	0.09	1
Crem	0.115967	1.16398	0.279	0.18	1
Ythdc1	0.11624	-0.501098	0.377	0.48	1
Snhg6	0.116349	-3.32393	0	0.04	1
Dusp28	0.116349	-2.85035	0	0.04	1
Ralb	0.116349	-2.89024	0	0.04	1
Tmem9	0.116349	-2.9617	0	0.04	1
Ralgds	0.116349	-3.32774	0	0.04	1
Cry2	0.116349	-3.69881	0	0.04	1
Fahd2a	0.116349	-3.79824	0	0.04	1
Blcap	0.116349	-3.39907	0	0.04	1
Zfp831	0.116349	-3.14356	0	0.04	1
Plk4	0.116349	-3.42508	0	0.04	1
Otud7b	0.116349	-3.79204	0	0.04	1
Bcl9	0.116349	-2.888	0	0.04	1
Prmt6	0.116349	-3.80033	0	0.04	1
Frrs1	0.116349	-3.29861	0	0.04	1
Ubxn2b	0.116349	-3.51263	0	0.04	1
Fancg	0.116349	-3.25751	0	0.04	1
Gmeb1	0.116349	-3.42813	0	0.04	1
Gpatch3	0.116349	-3.46742	0	0.04	1
Clstn1	0.116349	-3.45776	0	0.04	1
Ugdh	0.116349	-3.60053	0	0.04	1
N4bp2	0.116349	-3.64157	0	0.04	1
Noa1	0.116349	-3.05119	0	0.04	1
Zfp932	0.116349	-3.44116	0	0.04	1
Sumf2	0.116349	-3.12033	0	0.04	1
Rabgef1	0.116349	-3.16693	0	0.04	1
Mcm7	0.116349	-2.92492	0	0.04	1
Daglb	0.116349	-3.75975	0	0.04	1
Aimp2	0.116349	-3.33593	0	0.04	1
Anxa4	0.116349	-3.36928	0	0.04	1
Bicra	0.116349	-3.39012	0	0.04	1
Erf	0.116349	-3.38805	0	0.04	1
Sipa1l3	0.116349	-3.77199	0	0.04	1
Sergef	0.116349	-3.70554	0	0.04	1
2310010J17Rik	0.116349	-3.11458	0	0.04	1
Prcp	0.116349	-3.31513	0	0.04	1
Rrm1	0.116349	-3.63698	0	0.04	1
Gm15503	0.116349	-3.58689	0	0.04	1
Cln8	0.116349	-3.18592	0	0.04	1
Gm17435	0.116349	-3.26119	0	0.04	1
Zfp821	0.116349	-3.19296	0	0.04	1
Mon1b	0.116349	-3.12525	0	0.04	1
Prdm10	0.116349	-4.27578	0	0.04	1
Dpagt1	0.116349	-3.31591	0	0.04	1
Sypl	0.116349	-4.08769	0	0.04	1
Fancm	0.116349	-3.45109	0	0.04	1
Ttll5	0.116349	-3.38465	0	0.04	1
Cdyl	0.116349	-3.53743	0	0.04	1
Zfp58	0.116349	-3.76957	0	0.04	1
Zfp738	0.116349	-3.24377	0	0.04	1
Flnb	0.116349	-3.49838	0	0.04	1
Nek4	0.116349	-3.5174	0	0.04	1
Txndc16	0.116349	-3.45504	0	0.04	1
Trav14n-3	0.116349	-4.38334	0	0.04	1
Prmt5	0.116349	-3.36647	0	0.04	1
Phf11d	0.116349	-4.13848	0	0.04	1
Cog3	0.116349	-3.39874	0	0.04	1
Tab1	0.116349	-3.26555	0	0.04	1
Zc3h7b	0.116349	-2.93151	0	0.04	1
Tbc1d23	0.116349	-3.52277	0	0.04	1
Zfp97	0.116349	-3.35294	0	0.04	1
Slc37a1	0.116349	-3.47357	0	0.04	1
Wdr4	0.116349	-3.18164	0	0.04	1
Cul2	0.116349	-3.04774	0	0.04	1
Ndst1	0.116349	-3.97473	0	0.04	1
Zfp407	0.116349	-3.28377	0	0.04	1
Yif1a	0.116349	-3.45776	0	0.04	1
Ppp2r5b	0.116349	-3.40699	0	0.04	1
Marveld1	0.116349	-2.95291	0	0.04	1
Sfxn2	0.116349	-3.17405	0	0.04	1
Mxd4	0.116403	0.847733	0.279	0.17	1
Smg7	0.116717	-1.79955	0.049	0.12	1
Anxa5	0.116957	0.758611	0.262	0.16	1
Il27ra	0.117543	0.72801	0.279	0.17	1
Atp8b4	0.11756	1.24501	0.131	0.06	1
Cpne1	0.117592	-1.51931	0.033	0.1	1
Tm2d3	0.117592	-1.7617	0.033	0.1	1
Trim11	0.117592	-1.04592	0.033	0.1	1
Cfl2	0.117592	-1.60195	0.033	0.1	1
Lsg1	0.117592	-1.40252	0.033	0.1	1
Calm3	0.118048	-0.293275	0.246	0.37	1
Cd226	0.118471	1.16642	0.295	0.2	1
Ube2n	0.118962	0.470539	0.361	0.23	1
Atp2c1	0.119154	-1.88865	0.049	0.12	1
Nudt5	0.119241	1.1822	0.131	0.06	1
Trim44	0.119385	3.34579	0.049	0.01	1
Mfge8	0.119385	2.77591	0.049	0.01	1
Vps33b	0.119385	2.75916	0.049	0.01	1
Zfp771	0.119385	2.63622	0.049	0.01	1
Ulk3	0.119385	2.78929	0.049	0.01	1
Zfp62	0.119385	3.36258	0.049	0.01	1
Cbx8	0.119385	2.75495	0.049	0.01	1
Dnaaf2	0.119385	2.65321	0.049	0.01	1
Gm10260	0.119385	2.51767	0.049	0.01	1
Trim23	0.119385	3.42621	0.049	0.01	1
Zswim8	0.119385	2.84551	0.049	0.01	1
Dnmbp	0.119385	2.5715	0.049	0.01	1
Dkkl1	0.119397	-1.4865	0.033	0.1	1
Tmem168	0.119397	1.33363	0.115	0.05	1
Camk2d	0.119622	0.55877	0.213	0.12	1
Pten	0.120501	-1.34989	0.148	0.23	1
Ago2	0.120663	-1.17377	0.131	0.22	1
Hist1h4d	0.120941	1.46604	0.131	0.06	1
Gprin3	0.121224	-1.54933	0.033	0.1	1
Apobec1	0.121224	-1.34671	0.033	0.1	1
Cuedc2	0.121224	-1.29771	0.033	0.1	1
Ppp2r2d	0.121224	2.04884	0.115	0.05	1
Dgat1	0.121224	1.44871	0.115	0.05	1
Cd200r4	0.121224	1.38286	0.115	0.05	1
Zfp53	0.121224	1.45748	0.115	0.05	1
P4hb	0.121256	0.506432	0.361	0.24	1
Tmem192	0.121783	-0.674314	0.115	0.22	1
Rpl29	0.121788	0.127694	0.967	0.94	1
Hnrnpa0	0.121937	0.547153	0.656	0.56	1
Set	0.122053	0.547914	0.541	0.44	1
Paip2b	0.122297	1.87273	0.098	0.04	1
Hsp90aa1	0.122305	0.44696	0.77	0.66	1
Trub2	0.122482	2.12848	0.049	0.01	1
Ptges2	0.122482	2.28995	0.049	0.01	1
Morrbid	0.122482	2.00563	0.049	0.01	1
Slx4ip	0.122482	2.38597	0.049	0.01	1
Kif16b	0.122482	2.07185	0.049	0.01	1
Cnbd2	0.122482	2.22909	0.049	0.01	1
Cass4	0.122482	2.15806	0.049	0.01	1
Vps45	0.122482	2.31063	0.049	0.01	1
Dpy19l4	0.122482	2.70169	0.049	0.01	1
Map3k7	0.122482	2.1104	0.049	0.01	1
Lrrc42	0.122482	2.04962	0.049	0.01	1
Slc4a2	0.122482	2.26811	0.049	0.01	1
Zfyve28	0.122482	2.18897	0.049	0.01	1
Rell1	0.122482	1.9401	0.049	0.01	1
Aasdh	0.122482	1.8909	0.049	0.01	1
Ddx51	0.122482	2.10098	0.049	0.01	1
Zfp777	0.122482	2.34531	0.049	0.01	1
4933406I18Rik	0.122482	2.18329	0.049	0.01	1
Dcun1d3	0.122482	2.30212	0.049	0.01	1
Nr2f6	0.122482	2.27504	0.049	0.01	1
Tipin	0.122482	2.47842	0.049	0.01	1
Selenom	0.122482	2.22018	0.049	0.01	1
Spata48	0.122482	2.17303	0.049	0.01	1
Fasn	0.122482	2.90247	0.049	0.01	1
Dtd2	0.122482	2.26902	0.049	0.01	1
Plekhg3	0.122482	2.65885	0.049	0.01	1
Gstz1	0.122482	2.59818	0.049	0.01	1
Tmem170b	0.122482	2.24662	0.049	0.01	1
Fgd3	0.122482	2.1315	0.049	0.01	1
Ercc8	0.122482	2.15716	0.049	0.01	1
Trav9-2	0.122482	2.45727	0.049	0.01	1
Ggact	0.122482	2.89447	0.049	0.01	1
Josd1	0.122482	2.53138	0.049	0.01	1
Racgap1	0.122482	2.06276	0.049	0.01	1
Mgrn1	0.122482	1.94606	0.049	0.01	1
Acat2	0.122482	2.15804	0.049	0.01	1
Zfp51	0.122482	2.54764	0.049	0.01	1
Clcf1	0.122482	2.22922	0.049	0.01	1
Tmem251	0.122659	1.07725	0.131	0.06	1
Nop9	0.122659	1.04229	0.131	0.06	1
Fbxw2	0.122743	0.783813	0.197	0.11	1
Tubgcp4	0.123351	-2.44661	0.016	0.07	1
Mpv17	0.123351	-2.86408	0.016	0.07	1
Nsun5	0.123351	-2.67704	0.016	0.07	1
Abtb1	0.123351	-2.46686	0.016	0.07	1
Sec23ip	0.123351	-2.93167	0.016	0.07	1
Dusp7	0.123351	-3.17274	0.016	0.07	1
Nudt16l1	0.123351	-3.44472	0.016	0.07	1
Tmem50a	0.123497	-0.331692	0.459	0.59	1
Cct4	0.123683	-0.783011	0.197	0.31	1
Rpl23a	0.123902	-0.320586	0.672	0.76	1
Igflr1	0.124146	-1.52943	0.049	0.12	1
Pim3	0.124146	-1.55547	0.049	0.12	1
Rcbtb2	0.124364	0.613812	0.295	0.19	1
Cers5	0.124397	0.987218	0.131	0.06	1
Taf5l	0.124943	-1.42351	0.033	0.1	1
Macf1	0.125526	0.502527	0.295	0.19	1
Etv6	0.125554	-1.33482	0.066	0.14	1
Dnajb2	0.125619	-2.22218	0.016	0.07	1
Tspan5	0.125619	-2.07134	0.016	0.07	1
Gphn	0.125619	-2.30811	0.016	0.07	1
Prr3	0.125619	-2.12484	0.016	0.07	1
Rpp38	0.125643	2.19068	0.049	0.01	1
Golga1	0.125643	1.90685	0.049	0.01	1
Taf4	0.125643	1.53105	0.049	0.01	1
Cad	0.125643	2.42551	0.049	0.01	1
Clock	0.125643	1.49881	0.049	0.01	1
Mafk	0.125643	3.02041	0.049	0.01	1
Umad1	0.125643	1.55917	0.049	0.01	1
Usp35	0.125643	1.91854	0.049	0.01	1
Zfp930	0.125643	2.35038	0.049	0.01	1
Gipc1	0.125643	2.01465	0.049	0.01	1
Lrrc1	0.125643	1.74618	0.049	0.01	1
Chst2	0.125643	1.94248	0.049	0.01	1
Pcbp4	0.125643	1.82153	0.049	0.01	1
Atp23	0.125643	1.9376	0.049	0.01	1
Krt10	0.125643	1.4761	0.049	0.01	1
Akr1c13	0.125643	2.09122	0.049	0.01	1
Hacl1	0.125643	1.36564	0.049	0.01	1
Mus81	0.125643	1.49079	0.049	0.01	1
Tab3	0.125643	2.10616	0.049	0.01	1
Zdhhc15	0.125643	2.27448	0.049	0.01	1
Tmem30a	0.125652	-1.09805	0.131	0.22	1
Dbi	0.1264	0.695892	0.295	0.2	1
Eif4e3	0.126681	0.976226	0.18	0.1	1
Zswim6	0.126836	0.77532	0.115	0.05	1
Tbca	0.126872	0.356034	0.459	0.33	1
Ifit2	0.127301	0.956601	0.328	0.24	1
Ndufs1	0.127921	-2.2655	0.016	0.07	1
Acad9	0.127921	-2.1128	0.016	0.07	1
Ttc5	0.127921	-1.79887	0.016	0.07	1
A430093F15Rik	0.127921	-2.21268	0.016	0.07	1
Fam8a1	0.12793	1.08508	0.131	0.06	1
Tnfsf10	0.128087	0.666418	0.262	0.17	1
Tbc1d10a	0.128168	-1.39863	0.082	0.16	1
Mapkapk2	0.128303	0.66675	0.23	0.13	1
Nfkb2	0.128457	1.70828	0.098	0.04	1
Plbd2	0.128751	-1.28269	0.033	0.1	1
Nfatc2ip	0.128751	-0.915307	0.033	0.1	1
Tmem60	0.128751	1.06947	0.115	0.05	1
D1Ertd622e	0.128866	0.987327	0.049	0.01	1
Mrps2	0.128866	1.29481	0.049	0.01	1
St3gal3	0.128866	1.17166	0.049	0.01	1
Ppcs	0.128866	1.85577	0.049	0.01	1
Tmem39b	0.128866	1.01468	0.049	0.01	1
Fam234b	0.128866	1.07602	0.049	0.01	1
Zfp954	0.128866	1.76202	0.049	0.01	1
Prr12	0.128866	1.92051	0.049	0.01	1
Ogfod1	0.128866	1.88765	0.049	0.01	1
Hmbs	0.128866	1.08777	0.049	0.01	1
Ublcp1	0.128866	1.54512	0.049	0.01	1
Cntrob	0.128866	1.64954	0.049	0.01	1
Haspin	0.128866	0.750571	0.049	0.01	1
Polg2	0.128866	1.63957	0.049	0.01	1
Dcaf4	0.128866	1.46247	0.049	0.01	1
Nqo2	0.128866	1.76235	0.049	0.01	1
Kctd9	0.128866	1.30327	0.049	0.01	1
Farp1	0.128866	1.45067	0.049	0.01	1
Ank	0.128866	1.19766	0.049	0.01	1
Zdhhc8	0.128866	1.48664	0.049	0.01	1
Pcnx3	0.128866	0.927771	0.049	0.01	1
Nt5c2	0.128866	1.17262	0.049	0.01	1
H2-K1	0.129116	-0.105152	1	1	1
Plagl2	0.129299	-1.60262	0.049	0.12	1
Psmb8	0.129495	-0.216943	0.902	0.95	1
Slamf1	0.129746	0.649558	0.344	0.24	1
Gmip	0.129798	-0.59285	0.098	0.19	1
Tfb2m	0.130228	2.58092	0.066	0.02	1
9830144P21Rik	0.130228	2.23483	0.066	0.02	1
Cpne7	0.130228	2.39204	0.066	0.02	1
Arf2	0.130228	2.15679	0.066	0.02	1
Ppih	0.130255	-1.96187	0.016	0.07	1
Npat	0.130255	-2.20424	0.016	0.07	1
Dcaf1	0.130255	-2.46525	0.016	0.07	1
Rwdd4a	0.130255	1.90604	0.082	0.03	1
Zadh2	0.130255	2.0466	0.082	0.03	1
Nr4a2	0.130318	-0.752167	0.262	0.39	1
Tspan31	0.130331	-1.05968	0.115	0.2	1
Dido1	0.13034	-1.59667	0.066	0.14	1
Rusc1	0.13034	-1.76379	0.066	0.14	1
Lgals9	0.130422	-0.472295	0.541	0.63	1
Nrp1	0.130692	-1.0852	0.066	0.15	1
Pcbp2	0.130823	0.713113	0.377	0.27	1
Neat1	0.131202	1.17288	0.213	0.13	1
Ppp3cc	0.131261	0.744584	0.279	0.18	1
Rbm6	0.131369	-0.615007	0.082	0.17	1
Gskip	0.13154	0.921828	0.131	0.06	1
Crebbp	0.132442	-0.848207	0.098	0.18	1
Svbp	0.132488	-1.16417	0.197	0.28	1
Golga2	0.132622	-1.69307	0.016	0.07	1
Fbxo3	0.132622	-1.88448	0.016	0.07	1
Foxj3	0.132622	-1.80473	0.016	0.07	1
Dck	0.132622	-1.75016	0.016	0.07	1
Taf6	0.132622	-1.91606	0.016	0.07	1
Adck2	0.132622	-2.25452	0.016	0.07	1
Asb7	0.132622	-1.95738	0.016	0.07	1
Rnf123	0.132622	-1.97771	0.016	0.07	1
Nle1	0.132622	-1.58543	0.016	0.07	1
Nudt14	0.132622	-1.68274	0.016	0.07	1
Cplane1	0.132622	-1.84261	0.016	0.07	1
Snx4	0.132622	-1.96082	0.016	0.07	1
Pex19	0.132622	1.52044	0.082	0.03	1
A630072M18Rik	0.132622	2.2876	0.082	0.03	1
Dot1l	0.132622	1.60384	0.082	0.03	1
Nif3l1	0.132648	1.31292	0.115	0.05	1
Ubr7	0.132696	1.25428	0.098	0.04	1
Creb1	0.132709	-1.48374	0.082	0.16	1
Nfrkb	0.132826	-0.99344	0.049	0.12	1
Trbv20	0.132947	2.3524	0.066	0.02	1
Cnot11	0.133375	0.846154	0.131	0.06	1
Ubxn2a	0.133509	0.672756	0.197	0.11	1
Chd6	0.133545	0.719566	0.148	0.07	1
Gnl3	0.133545	0.49384	0.148	0.07	1
Trim35	0.134631	-0.660672	0.033	0.1	1
Myc	0.134631	0.967097	0.115	0.05	1
Eif5b	0.134736	-0.971744	0.18	0.27	1
Hist2h2aa1	0.134856	1.93492	0.098	0.04	1
Klhdc3	0.134856	1.41875	0.098	0.04	1
Lpgat1	0.135022	-1.73459	0.016	0.07	1
Slc28a2	0.135022	-1.58602	0.016	0.07	1
Ctnnbl1	0.135022	-1.65956	0.016	0.07	1
Rpain	0.135022	-1.50598	0.016	0.07	1
Tmc6	0.135022	-1.6228	0.016	0.07	1
Zc3hc1	0.135022	1.56634	0.082	0.03	1
Orc6	0.135022	1.70255	0.082	0.03	1
Gm49980	0.135022	2.42426	0.082	0.03	1
H2afy	0.135085	0.275361	0.574	0.44	1
Acaa2	0.135291	0.503691	0.148	0.07	1
Ubxn4	0.135497	-0.446659	0.213	0.35	1
Maf1	0.135497	-0.758065	0.246	0.33	1
Rgs19	0.13551	1.07721	0.164	0.09	1
Smim7	0.13551	1.15036	0.164	0.09	1
Gm10138	0.135709	1.78699	0.066	0.02	1
Chchd5	0.135709	1.8194	0.066	0.02	1
Noct	0.135709	1.99214	0.066	0.02	1
Atp8b2	0.135709	1.51762	0.066	0.02	1
Plekhm2	0.135709	1.9346	0.066	0.02	1
Tnfrsf9	0.135709	1.922	0.066	0.02	1
Trbv29	0.135709	2.42148	0.066	0.02	1
Shmt2	0.135709	1.87468	0.066	0.02	1
Ccdc58	0.135709	2.0698	0.066	0.02	1
Ehbp1l1	0.135709	1.94874	0.066	0.02	1
Dctn3	0.136064	-0.774362	0.18	0.28	1
Cmtr1	0.136111	0.640205	0.246	0.15	1
Ndufa10	0.136115	0.682924	0.23	0.14	1
Sppl2a	0.136499	0.791163	0.197	0.11	1
Hras	0.136636	0.993582	0.115	0.05	1
Spcs3	0.136636	1.03863	0.115	0.05	1
Khnyn	0.136636	0.795717	0.115	0.05	1
Grk6	0.136838	-1.3765	0.098	0.18	1
Rragc	0.137043	1.18406	0.098	0.04	1
Ldlrad4	0.137043	1.25292	0.098	0.04	1
Haus6	0.137104	0.718182	0.131	0.06	1
Prelid1	0.137447	0.598938	0.377	0.27	1
Hmgcl	0.137455	-1.14935	0.016	0.07	1
Aen	0.137455	-1.72405	0.016	0.07	1
Rfx1	0.137455	-1.21541	0.016	0.07	1
Nit1	0.137455	1.69362	0.082	0.03	1
Por	0.137455	1.50524	0.082	0.03	1
Ado	0.137455	1.59205	0.082	0.03	1
Srebf1	0.137455	1.62938	0.082	0.03	1
Hist1h3e	0.137455	1.61853	0.082	0.03	1
AW549877	0.137455	1.60263	0.082	0.03	1
Yipf6	0.137455	1.46086	0.082	0.03	1
Rnf113a2	0.138255	-1.24105	0.049	0.12	1
Nup37	0.138515	2.10764	0.066	0.02	1
Taco1	0.138515	1.85742	0.066	0.02	1
Serhl	0.138515	1.95924	0.066	0.02	1
Adsl	0.138629	0.401381	0.164	0.08	1
Runx2	0.138629	-1.48373	0.066	0.14	1
Polr3c	0.138909	0.742036	0.23	0.14	1
Paics	0.138957	-1.30362	0.082	0.16	1
Klhdc4	0.138998	0.624202	0.131	0.06	1
Trbv26	0.139257	1.57027	0.098	0.04	1
Flcn	0.139257	1.34181	0.098	0.04	1
Parl	0.139541	0.682024	0.197	0.11	1
Bmi1	0.139922	-0.668311	0.016	0.07	1
Lpcat1	0.139922	-1.53751	0.016	0.07	1
Pum3	0.139922	-1.40268	0.016	0.07	1
Fbxl15	0.139922	-1.15207	0.016	0.07	1
Pgap1	0.139922	1.49924	0.082	0.03	1
Fabp5	0.139922	1.98768	0.082	0.03	1
Champ1	0.139922	1.95598	0.082	0.03	1
Hyls1	0.139922	2.0959	0.082	0.03	1
Chchd10	0.139922	1.86767	0.082	0.03	1
Snhg15	0.139922	1.68476	0.082	0.03	1
Serpinb1a	0.139922	1.54932	0.082	0.03	1
Zfp24	0.139922	1.45361	0.082	0.03	1
Gtf2h1	0.140103	-1.128	0.049	0.12	1
Cdk5rap3	0.140334	-1.43638	0.066	0.14	1
Asxl1	0.140716	0.661027	0.115	0.05	1
Scaf4	0.140716	0.261211	0.115	0.05	1
Bcor	0.140716	0.889072	0.115	0.05	1
P2ry10	0.141043	1.17108	0.23	0.15	1
Rhoh	0.141077	0.437548	0.459	0.39	1
Exo5	0.141365	1.62027	0.066	0.02	1
Ago1	0.141365	2.02789	0.066	0.02	1
Pvrig	0.141365	1.99881	0.066	0.02	1
Nup205	0.141365	1.78204	0.066	0.02	1
Med16	0.141365	1.41382	0.066	0.02	1
Pes1	0.141365	1.81231	0.066	0.02	1
1110059E24Rik	0.141365	2.07073	0.066	0.02	1
4632427E13Rik	0.141498	1.496	0.098	0.04	1
Asah1	0.141498	1.28555	0.098	0.04	1
Hacd2	0.141498	1.15696	0.098	0.04	1
Rgl2	0.141498	1.27601	0.098	0.04	1
Mrpl39	0.141969	-1.22946	0.049	0.12	1
Pon2	0.142056	-1.27552	0.066	0.14	1
Rufy2	0.142423	1.44683	0.082	0.03	1
Tlk2	0.142423	1.01859	0.082	0.03	1
Trerf1	0.142423	1.08833	0.082	0.03	1
Zfp950	0.142423	1.19194	0.082	0.03	1
Terf1	0.142791	0.435106	0.115	0.05	1
Dtx3	0.142846	0.488616	0.131	0.06	1
Wbp4	0.142874	1.06713	0.197	0.12	1
Malat1	0.143308	0.254319	0.984	1	1
Cd6	0.143715	0.45221	0.541	0.39	1
Hpcal1	0.143732	-0.391977	0.082	0.17	1
Slain2	0.14379	0.945833	0.18	0.1	1
Cir1	0.143845	1.42626	0.164	0.09	1
Mthfs	0.144173	1.05494	0.213	0.13	1
Cd160	0.144261	1.2292	0.066	0.02	1
Slc35a3	0.144261	2.10371	0.066	0.02	1
Prpf38a	0.144261	0.707417	0.066	0.02	1
Gm17092	0.144261	1.50178	0.066	0.02	1
Ulk1	0.144261	1.26814	0.066	0.02	1
Deaf1	0.144261	1.78447	0.066	0.02	1
Eif4ebp1	0.144261	1.17227	0.066	0.02	1
Med26	0.144261	1.15937	0.066	0.02	1
Dvl2	0.144261	1.37594	0.066	0.02	1
Rmi1	0.144261	1.22809	0.066	0.02	1
Arhgap39	0.144261	1.70269	0.066	0.02	1
Med19	0.144889	0.717007	0.115	0.05	1
Mrpl11	0.144889	0.544183	0.115	0.05	1
Ankrd16	0.144959	0.74061	0.082	0.03	1
Ubr3	0.144959	1.45977	0.082	0.03	1
Galk2	0.144959	1.34445	0.082	0.03	1
Il2	0.144959	0.887256	0.082	0.03	1
Foxred1	0.144959	1.23375	0.082	0.03	1
Mcm3ap	0.144959	1.57815	0.082	0.03	1
Appbp2	0.144959	1.31666	0.082	0.03	1
Fam120c	0.144959	1.51849	0.082	0.03	1
Birc6	0.145301	0.480736	0.295	0.19	1
Zfp800	0.145429	-1.39188	0.082	0.16	1
Tnip1	0.145429	-1.29195	0.082	0.16	1
Gon4l	0.145548	-1.20329	0.066	0.14	1
Add3	0.145548	-1.14632	0.066	0.14	1
Ddx46	0.145558	0.947827	0.164	0.09	1
Cdkn1b	0.145755	1.01012	0.361	0.27	1
Srsf9	0.145759	-1.31915	0.049	0.12	1
Fam193a	0.146064	0.943648	0.098	0.04	1
Tnpo1	0.146064	1.09947	0.098	0.04	1
Slc25a23	0.146064	1.0571	0.098	0.04	1
Sdcbp	0.146123	-0.381934	0.213	0.33	1
Etnk1	0.146123	0.38757	0.344	0.25	1
Wdr37	0.146146	0.522469	0.148	0.07	1
Ifi27l2a	0.146589	0.265718	0.902	0.94	1
Gabpb2	0.147011	0.222129	0.115	0.05	1
Sh3gl1	0.147135	0.505474	0.377	0.29	1
Maf	0.147185	-0.467139	0.377	0.5	1
Chd1l	0.147201	1.16673	0.066	0.02	1
Ing4	0.147201	1.37042	0.066	0.02	1
Nt5dc3	0.147201	1.27958	0.066	0.02	1
Rab3ip	0.147201	1.19748	0.066	0.02	1
Gns	0.147201	1.39614	0.066	0.02	1
Ninj1	0.147201	1.16221	0.066	0.02	1
Diaph1	0.14723	0.402614	0.246	0.15	1
Mtap	0.147318	-1.09919	0.066	0.14	1
Mocs3	0.147528	0.997812	0.082	0.03	1
A930037H05Rik	0.147528	1.08564	0.082	0.03	1
Foxn2	0.147683	0.113027	0.049	0.12	1
Smap2	0.148059	-1.10573	0.213	0.29	1
Ddx28	0.148389	1.24419	0.098	0.04	1
Mapk6	0.148389	0.885151	0.098	0.04	1
Mrpl58	0.148751	-0.651586	0.082	0.16	1
Tmf1	0.149031	0.989995	0.164	0.09	1
Lrch3	0.149031	1.03523	0.164	0.09	1
Ccdc32	0.149268	-2.353	0.033	0.09	1
Trp53inp1	0.149725	0.183475	0.23	0.13	1
Swi5	0.149729	0.290632	0.344	0.23	1
Clcc1	0.150133	0.724751	0.082	0.03	1
Atxn2	0.150133	1.20887	0.082	0.03	1
Vhl	0.150133	1.08089	0.082	0.03	1
Nlrc3	0.150133	1.07858	0.082	0.03	1
Marf1	0.150133	1.38823	0.082	0.03	1
Bpnt1	0.150188	0.896141	0.066	0.02	1
Eif2b3	0.150188	1.04219	0.066	0.02	1
Letmd1	0.150188	1.14118	0.066	0.02	1
Tiam1	0.150188	0.793021	0.066	0.02	1
Ptpn2	0.150433	-1.34365	0.082	0.16	1
Snw1	0.150502	0.514465	0.393	0.27	1
Mphosph6	0.150742	0.703057	0.098	0.04	1
Ttc39b	0.150791	0.401013	0.41	0.28	1
Hk1	0.150908	-1.03971	0.066	0.14	1
Slc25a28	0.150908	-1.04082	0.066	0.14	1
Ogfr	0.151468	-0.708143	0.246	0.35	1
Stk25	0.151528	-1.59816	0.033	0.09	1
Zfp592	0.151528	-2.31809	0.033	0.09	1
Lats1	0.151528	-2.27598	0.033	0.09	1
Tmbim4	0.15213	0.693529	0.18	0.1	1
Cxcr3	0.152383	-0.329198	0.443	0.58	1
Snrnp48	0.152629	-1.1891	0.131	0.21	1
Ccnh	0.152728	-1.33995	0.066	0.14	1
Rbbp8	0.152772	1.04761	0.082	0.03	1
Cox5a	0.153003	0.453805	0.607	0.47	1
Slc35c1	0.15322	1.11015	0.066	0.02	1
Edrf1	0.15322	0.618818	0.066	0.02	1
Lrrc14	0.15322	0.509796	0.066	0.02	1
Dubr	0.15322	0.915675	0.066	0.02	1
Zfp213	0.15322	0.499767	0.066	0.02	1
Oard1	0.153438	1.07106	0.148	0.08	1
Rala	0.153547	-0.902099	0.115	0.2	1
Ndufb7	0.153576	0.441701	0.475	0.38	1
Angel2	0.153814	-1.70589	0.033	0.09	1
Rps6kb1	0.153814	-1.97317	0.033	0.09	1
Spr	0.153841	-1.15278	0.082	0.16	1
Ptpn7	0.154126	-1.21818	0.131	0.21	1
Prkca	0.154263	-1.02737	0.164	0.25	1
Malt1	0.15441	-0.607371	0.262	0.38	1
Topors	0.154565	-0.81237	0.066	0.14	1
Smarcd2	0.155329	1.09315	0.148	0.08	1
Nedd9	0.155418	0.160725	0.443	0.34	1
Slc35e1	0.155447	0.903632	0.082	0.03	1
Kat2b	0.155447	1.11794	0.082	0.03	1
Rnf181	0.155567	-1.15511	0.082	0.16	1
Tgfb1	0.155997	-0.511247	0.197	0.31	1
Unc119b	0.156126	-1.83949	0.033	0.09	1
Tmem41b	0.156126	-1.64871	0.033	0.09	1
Taf4b	0.156126	-2.02831	0.033	0.09	1
Nin	0.156418	-1.08828	0.066	0.14	1
Ighm	0.156745	-0.774504	0.18	0.27	1
Srsf3	0.157189	0.596713	0.557	0.51	1
Sub1	0.157875	-0.284909	0.721	0.81	1
Creld2	0.157977	0.512122	0.115	0.05	1
Lime1	0.15799	0.920378	0.164	0.09	1
Ccndbp1	0.158105	0.793209	0.213	0.13	1
Rybp	0.158156	0.239015	0.082	0.03	1
Seh1l	0.158156	0.880911	0.082	0.03	1
Osbp	0.158156	0.75433	0.082	0.03	1
Mgat1	0.158198	-1.55607	0.066	0.13	1
Fdxr	0.158465	-1.76561	0.033	0.09	1
Dxo	0.158465	-1.55963	0.033	0.09	1
Crtc3	0.158686	1.14029	0.18	0.11	1
Ccdc25	0.158686	1.17794	0.18	0.11	1
Clic1	0.158932	-0.359348	0.77	0.81	1
Rest	0.159062	0.733763	0.18	0.1	1
Mrps12	0.159063	-1.87712	0.049	0.11	1
Srprb	0.159063	-1.88322	0.049	0.11	1
Mrpl43	0.159402	0.455678	0.213	0.12	1
Gm2a	0.159402	-1.72752	0.115	0.18	1
Ddit3	0.159829	1.26166	0.164	0.09	1
Cnot6	0.159829	0.738552	0.164	0.09	1
Mdp1	0.159829	0.908799	0.164	0.09	1
Cfl1	0.160191	0.187131	0.951	0.95	1
Lrif1	0.160527	-0.695245	0.098	0.18	1
Rnf138	0.160825	0.766817	0.361	0.26	1
Nfe2l2	0.160832	0.713824	0.18	0.1	1
Rgcc	0.160832	-0.871535	0.082	0.16	1
Mettl23	0.160876	-0.687587	0.197	0.29	1
Abcb1b	0.161107	0.904079	0.148	0.08	1
Psmc1	0.161411	-0.895431	0.115	0.2	1
Hacd3	0.161685	0.833118	0.164	0.09	1
Lsm4	0.162115	0.109955	0.377	0.25	1
Bud31	0.162163	1.11377	0.18	0.11	1
Evi2a	0.163222	-1.53874	0.033	0.09	1
Casc3	0.163222	-1.70311	0.033	0.09	1
Ubqln2	0.163222	-1.65238	0.033	0.09	1
Cdv3	0.163558	1.01173	0.164	0.09	1
Ccny	0.163558	0.846853	0.164	0.09	1
Hnrnpa3	0.163676	0.410686	0.672	0.67	1
Alad	0.163683	0.533946	0.082	0.03	1
Csnk1g3	0.163907	1.04236	0.197	0.12	1
Rbm27	0.164	-0.336781	0.066	0.14	1
Elf1	0.164334	0.403949	0.607	0.48	1
Brix1	0.164417	-0.584006	0.082	0.16	1
Mbnl2	0.164623	-1.35905	0.082	0.15	1
Serbp1	0.165015	0.435274	0.672	0.61	1
Ccdc88b	0.16564	-1.04902	0.033	0.09	1
Lck	0.165683	-0.357815	0.721	0.76	1
Tmod3	0.166232	-0.81507	0.082	0.16	1
Txnip	0.166301	-0.680524	0.361	0.45	1
Polr1d	0.166387	0.282102	0.492	0.4	1
Tmsb10	0.166531	0.261195	1	0.99	1
Psmd8	0.166707	0.665621	0.328	0.23	1
Itgb1	0.166726	0.489841	0.508	0.4	1
Suz12	0.167339	-0.831019	0.098	0.18	1
Nudcd3	0.167339	1.25241	0.197	0.12	1
Fam102a	0.167643	0.847406	0.344	0.28	1
Rinl	0.167906	-0.477942	0.377	0.48	1
Txndc17	0.16798	-0.446191	0.197	0.3	1
3110040N11Rik	0.168	-0.631053	0.049	0.12	1
Slfn1	0.168028	-0.502745	0.525	0.59	1
Gbp7	0.168032	0.0405488	0.607	0.45	1
Gosr1	0.168085	-1.2499	0.033	0.09	1
Snx2	0.168107	-0.878622	0.18	0.26	1
Polr2f	0.16834	-0.822408	0.131	0.22	1
Alkbh5	0.16884	-0.650569	0.148	0.24	1
Dennd1b	0.169061	0.904654	0.148	0.08	1
Zfp445	0.169068	1.14928	0.131	0.07	1
Abt1	0.169272	0.826074	0.164	0.09	1
Ostc	0.16986	-0.900169	0.148	0.23	1
Mocs2	0.169883	-1.52792	0.049	0.11	1
Ier5	0.169951	-0.726404	0.41	0.45	1
Foxo1	0.170826	-0.692502	0.098	0.18	1
Prkcz	0.17121	0.783519	0.164	0.09	1
Dcaf15	0.17121	0.85171	0.164	0.09	1
Supt20	0.171765	-0.716274	0.082	0.16	1
Pafah1b1	0.17199	0.379416	0.508	0.38	1
Pik3c2a	0.172112	-1.5211	0.049	0.11	1
F8a	0.172112	-1.46028	0.049	0.11	1
Tcof1	0.172246	-0.684579	0.213	0.31	1
Was	0.172376	-0.657914	0.18	0.27	1
Kcnn4	0.172482	-0.788711	0.164	0.25	1
Snrpb	0.172532	0.295877	0.475	0.34	1
Smim15	0.173164	0.568863	0.164	0.09	1
Tacc1	0.173244	-0.80714	0.164	0.25	1
Klf13	0.17359	-0.707467	0.311	0.39	1
Rabepk	0.173641	0.526877	0.18	0.1	1
Vamp8	0.173927	-0.420753	0.443	0.53	1
Stk26	0.174074	0.65444	0.279	0.19	1
Shisa5	0.174686	-0.107982	1	0.99	1
Laptm5	0.175188	-0.175136	0.934	0.94	1
Uchl3	0.175218	0.929899	0.148	0.08	1
Exosc9	0.175583	-1.12738	0.033	0.09	1
Pign	0.1758	-3.60669	0	0.03	1
Dyrk3	0.1758	-3.08096	0	0.03	1
Ipo9	0.1758	-2.67363	0	0.03	1
Ddx59	0.1758	-3.06576	0	0.03	1
Lamc1	0.1758	-2.90333	0	0.03	1
Gm15853	0.1758	-2.8172	0	0.03	1
Lin9	0.1758	-2.79445	0	0.03	1
Taf1a	0.1758	-3.02479	0	0.03	1
Flvcr1	0.1758	-3.22092	0	0.03	1
Tatdn3	0.1758	-3.57222	0	0.03	1
Utp25	0.1758	-3.45371	0	0.03	1
Sephs1	0.1758	-3.15543	0	0.03	1
Prkra	0.1758	-2.95686	0	0.03	1
Nat10	0.1758	-2.78554	0	0.03	1
Elp4	0.1758	-2.79649	0	0.03	1
Rpap1	0.1758	-2.42804	0	0.03	1
Jmjd7	0.1758	-3.45278	0	0.03	1
Lrrc57	0.1758	-2.77228	0	0.03	1
Casc4	0.1758	-2.93505	0	0.03	1
1810024B03Rik	0.1758	-2.9184	0	0.03	1
Prnp	0.1758	-2.52572	0	0.03	1
Tpd52	0.1758	-3.03794	0	0.03	1
Pfn2	0.1758	-2.76461	0	0.03	1
Pear1	0.1758	-2.96136	0	0.03	1
Muc1	0.1758	-2.9216	0	0.03	1
Lysmd1	0.1758	-3.11295	0	0.03	1
Gm16740	0.1758	-3.18995	0	0.03	1
Wdr77	0.1758	-2.98232	0	0.03	1
Ctbs	0.1758	-2.70677	0	0.03	1
Gba2	0.1758	-3.00549	0	0.03	1
Dmrta1	0.1758	-2.82094	0	0.03	1
Mmachc	0.1758	-2.50342	0	0.03	1
Gm12840	0.1758	-3.18006	0	0.03	1
Gm12940	0.1758	-3.1375	0	0.03	1
Ube4b	0.1758	-3.18129	0	0.03	1
Zbtb48	0.1758	-2.7497	0	0.03	1
Dvl1	0.1758	-3.17441	0	0.03	1
C1qtnf12	0.1758	-2.77649	0	0.03	1
Tmem129	0.1758	-2.89056	0	0.03	1
Tbc1d14	0.1758	-2.94261	0	0.03	1
Ppp2r2c	0.1758	-3.00626	0	0.03	1
BC005561	0.1758	-3.11264	0	0.03	1
Usp30	0.1758	-2.73009	0	0.03	1
Cnpy4	0.1758	-3.37205	0	0.03	1
Bpgm	0.1758	-3.02222	0	0.03	1
Trbv16	0.1758	-5.21149	0	0.03	1
Gstk1	0.1758	-2.91496	0	0.03	1
Plekha8	0.1758	-3.14846	0	0.03	1
Gm19265	0.1758	-3.76921	0	0.03	1
Vamp1	0.1758	-3.24295	0	0.03	1
Klrb1c	0.1758	-2.89054	0	0.03	1
Klrc2	0.1758	-3.49648	0	0.03	1
Pyroxd1	0.1758	-2.83819	0	0.03	1
Ccdc91	0.1758	-3.3314	0	0.03	1
Kmt5c	0.1758	-2.84078	0	0.03	1
E130208F15Rik	0.1758	-3.35738	0	0.03	1
Zfp788	0.1758	-2.73781	0	0.03	1
Gm31597	0.1758	-2.96884	0	0.03	1
Grwd1	0.1758	-2.49298	0	0.03	1
Pold3	0.1758	-2.3903	0	0.03	1
Polr3e	0.1758	-2.71174	0	0.03	1
Apobr	0.1758	-3.90906	0	0.03	1
9430038I01Rik	0.1758	-3.84262	0	0.03	1
Mcoln1	0.1758	-3.74111	0	0.03	1
5830408C22Rik	0.1758	-2.67538	0	0.03	1
1700030K09Rik	0.1758	-3.25148	0	0.03	1
Hmox1	0.1758	-3.27051	0	0.03	1
Cacna1a	0.1758	-3.14399	0	0.03	1
Fbxw9	0.1758	-2.92146	0	0.03	1
Katnb1	0.1758	-3.12733	0	0.03	1
Wwox	0.1758	-2.71158	0	0.03	1
Ttc13	0.1758	-3.13378	0	0.03	1
2610044O15Rik8	0.1758	-3.58243	0	0.03	1
Msantd4	0.1758	-3.23884	0	0.03	1
St14	0.1758	-3.18277	0	0.03	1
Fdxacb1	0.1758	-2.97667	0	0.03	1
Man2c1os	0.1758	-2.87063	0	0.03	1
Pigb	0.1758	-3.31441	0	0.03	1
Als2cl	0.1758	-2.97568	0	0.03	1
Hace1	0.1758	-2.38013	0	0.03	1
Klf16	0.1758	-2.74303	0	0.03	1
Gm49322	0.1758	-3.37783	0	0.03	1
Thop1	0.1758	-2.62618	0	0.03	1
Gna11	0.1758	-2.41703	0	0.03	1
Ric8b	0.1758	-3.32064	0	0.03	1
Pwp1	0.1758	-2.99709	0	0.03	1
Gm17745	0.1758	-2.89621	0	0.03	1
Cradd	0.1758	-2.59963	0	0.03	1
Cdk2	0.1758	-3.05359	0	0.03	1
Morc2a	0.1758	-3.80662	0	0.03	1
Castor1	0.1758	-2.63484	0	0.03	1
Kremen1	0.1758	-3.25554	0	0.03	1
Il9r	0.1758	-2.74678	0	0.03	1
Lsm11	0.1758	-2.73434	0	0.03	1
Rufy1	0.1758	-3.30795	0	0.03	1
Lyrm7	0.1758	-2.68929	0	0.03	1
Slc36a1	0.1758	-3.32337	0	0.03	1
Specc1	0.1758	-3.57605	0	0.03	1
Nxn	0.1758	-2.84251	0	0.03	1
Tbkbp1	0.1758	-2.80033	0	0.03	1
Vat1	0.1758	-2.99697	0	0.03	1
Ttc32	0.1758	-3.40049	0	0.03	1
E2f6	0.1758	-2.93103	0	0.03	1
Klf11	0.1758	-2.8236	0	0.03	1
Brms1l	0.1758	-3.00479	0	0.03	1
Gm9887	0.1758	-3.36644	0	0.03	1
Rdh12	0.1758	-2.94345	0	0.03	1
Slc39a9	0.1758	-2.61519	0	0.03	1
Syne3	0.1758	-2.92882	0	0.03	1
Hist1h2ae	0.1758	-3.22516	0	0.03	1
Tubb2a	0.1758	-2.80658	0	0.03	1
Nrn1	0.1758	-2.71095	0	0.03	1
Fam151b	0.1758	-3.28497	0	0.03	1
Wdr41	0.1758	-2.59019	0	0.03	1
Trappc13	0.1758	-2.71457	0	0.03	1
6230400D17Rik	0.1758	-3.05977	0	0.03	1
Trav5-1	0.1758	-4.16296	0	0.03	1
Trav14-2	0.1758	-4.77878	0	0.03	1
Trav19	0.1758	-4.76533	0	0.03	1
Pinx1	0.1758	-2.81819	0	0.03	1
R3hcc1	0.1758	-3.12293	0	0.03	1
Sftpc	0.1758	-2.93571	0	0.03	1
Gm4285	0.1758	-3.3203	0	0.03	1
Diaph3	0.1758	-3.30385	0	0.03	1
6030458C11Rik	0.1758	-2.36868	0	0.03	1
Fam91a1	0.1758	-3.54111	0	0.03	1
Pycrl	0.1758	-3.52352	0	0.03	1
Apol7b	0.1758	-2.98386	0	0.03	1
Acvr1b	0.1758	-3.44967	0	0.03	1
Tarbp2	0.1758	-2.72217	0	0.03	1
Calcoco1	0.1758	-3.36973	0	0.03	1
Prkdc	0.1758	-3.49981	0	0.03	1
Fbxo45	0.1758	-2.78656	0	0.03	1
Timmdc1	0.1758	-2.98726	0	0.03	1
Tmem50b	0.1758	-2.75241	0	0.03	1
1600012H06Rik	0.1758	-2.99164	0	0.03	1
Flywch2	0.1758	-3.21875	0	0.03	1
Gm19412	0.1758	-2.86096	0	0.03	1
Vars2	0.1758	-2.57979	0	0.03	1
Ticam1	0.1758	-3.7027	0	0.03	1
Tnfsf9	0.1758	-3.00942	0	0.03	1
Ppp1r21	0.1758	-3.19647	0	0.03	1
Fchsd1	0.1758	-3.06628	0	0.03	1
Hdhd2	0.1758	-2.79222	0	0.03	1
Epg5	0.1758	-2.62126	0	0.03	1
Gm45871	0.1758	-2.85204	0	0.03	1
Ssh3	0.1758	-3.05366	0	0.03	1
Klf9	0.1758	-3.60395	0	0.03	1
Frat1	0.1758	-3.3699	0	0.03	1
Avpi1	0.1758	-2.91705	0	0.03	1
B230217O12Rik	0.1758	-3.03433	0	0.03	1
Slc9a7	0.1758	-2.82887	0	0.03	1
Cd99l2	0.1758	-3.09473	0	0.03	1
Hmgb3	0.1758	-3.34993	0	0.03	1
Dnase1l1	0.1758	-2.92504	0	0.03	1
Gprasp1	0.1758	-2.96987	0	0.03	1
Supt16	0.176157	0.722295	0.197	0.12	1
Rbm17	0.17649	0.623249	0.213	0.13	1
Csnk1g2	0.17649	-0.961155	0.115	0.19	1
Rnaset2a	0.176891	0.153664	0.492	0.35	1
Rheb	0.177121	0.598901	0.279	0.19	1
Zdhhc20	0.177174	0.713671	0.246	0.16	1
Cnih4	0.177307	1.13119	0.148	0.08	1
Scml4	0.177307	0.78481	0.148	0.08	1
Eif1ad	0.177307	0.779273	0.148	0.08	1
Ppp1r12a	0.17753	0.343587	0.689	0.54	1
Matr3	0.178053	0.399451	0.246	0.15	1
Dipk1a	0.178137	-1.21474	0.033	0.09	1
Sart3	0.178137	-1.03274	0.033	0.09	1
Zfp868	0.178137	-1.03291	0.033	0.09	1
Usb1	0.178137	-1.05876	0.033	0.09	1
C1d	0.178137	-0.666548	0.033	0.09	1
Il17ra	0.178358	-1.48482	0.066	0.13	1
Ranbp10	0.178929	-1.44438	0.049	0.11	1
Gtpbp4	0.178929	-1.26308	0.049	0.11	1
Ndufb11	0.179078	-0.621089	0.41	0.47	1
Canx	0.179081	0.530076	0.311	0.21	1
Rpl24	0.179682	0.195807	0.951	0.94	1
Bloc1s4	0.17999	-0.829753	0.066	0.14	1
Kpnb1	0.180033	1.39651	0.131	0.07	1
Dguok	0.180447	-1.05798	0.148	0.22	1
Mea1	0.18101	-0.772314	0.148	0.23	1
Gtf2b	0.181086	0.416227	0.23	0.14	1
Sucla2	0.181148	0.81058	0.164	0.09	1
Eno1b	0.181246	-1.16566	0.049	0.11	1
Trim59	0.18144	-2.80737	0.016	0.06	1
Ap2a2	0.18144	-3.01534	0.016	0.06	1
Tssc4	0.18144	-2.88981	0.016	0.06	1
Ibtk	0.18144	-2.6314	0.016	0.06	1
Vipas39	0.18144	-2.57593	0.016	0.06	1
Slc30a5	0.18144	-2.87977	0.016	0.06	1
Twf1	0.18144	-2.22022	0.016	0.06	1
Trmt61b	0.18144	-2.73949	0.016	0.06	1
S1pr1	0.18154	0.72743	0.148	0.08	1
Hcst	0.181613	0.379434	0.77	0.77	1
Actr2	0.18165	0.588709	0.426	0.33	1
Emc4	0.181891	-1.24127	0.082	0.15	1
Gpx1	0.182019	-0.454005	0.262	0.37	1
Tle3	0.182095	-1.30031	0.098	0.17	1
Mxd1	0.182403	0.365593	0.295	0.19	1
Desi2	0.183247	0.410121	0.18	0.1	1
Hnrnpa1	0.183371	-0.471497	0.426	0.49	1
Psmd9	0.183585	-1.29911	0.049	0.11	1
Bcl2l11	0.183685	0.737824	0.148	0.08	1
Nemf	0.183685	0.739874	0.148	0.08	1
Wac	0.184021	0.510873	0.443	0.36	1
Psmb6	0.184534	-0.780889	0.213	0.3	1
Cspp1	0.184684	-2.0302	0.016	0.06	1
Ptpn13	0.184684	-1.81178	0.016	0.06	1
Vamp5	0.184684	-2.0269	0.016	0.06	1
Rab6b	0.184684	-2.42423	0.016	0.06	1
Tusc2	0.184684	-2.08966	0.016	0.06	1
Dalrd3	0.184684	-1.99444	0.016	0.06	1
Gab3	0.184684	-1.96115	0.016	0.06	1
Ppp1cb	0.185317	-0.366167	0.098	0.18	1
Abhd8	0.185604	-0.479337	0.18	0.28	1
Scyl1	0.185946	-1.35378	0.049	0.11	1
Tex261	0.186182	1.46891	0.18	0.11	1
Znrf2	0.186473	0.675075	0.23	0.15	1
Uso1	0.186862	1.03456	0.131	0.07	1
Gm9844	0.186862	1.01505	0.131	0.07	1
Nsmaf	0.186937	-1.33118	0.066	0.13	1
Nbdy	0.186937	-1.20236	0.066	0.13	1
Oaz1	0.187002	0.182264	0.918	0.9	1
Hnrnpm	0.187099	0.477034	0.295	0.19	1
Zfp292	0.187925	0.687183	0.295	0.21	1
Fndc3a	0.187936	1.39549	0.164	0.1	1
Sp3os	0.18797	-2.04506	0.016	0.06	1
Snap23	0.18797	-1.88818	0.016	0.06	1
Fuz	0.18797	-1.842	0.016	0.06	1
Syne1	0.18797	-1.6451	0.016	0.06	1
Usp22	0.18797	-1.99279	0.016	0.06	1
Pik3ap1	0.18797	-1.99226	0.016	0.06	1
Sdha	0.188328	0.280655	0.328	0.22	1
A430005L14Rik	0.188329	-1.29016	0.049	0.11	1
Cep57	0.188624	0.670156	0.213	0.14	1
Zfp1	0.18863	-0.142687	0.033	0.09	1
Mrpl15	0.188992	0.622862	0.213	0.13	1
Tmem64	0.189078	1.21653	0.197	0.12	1
Naa60	0.189714	-1.04338	0.098	0.17	1
Pdia4	0.189984	-1.3266	0.082	0.15	1
Acat1	0.189984	-1.04233	0.082	0.15	1
Pgs1	0.189984	-0.902479	0.082	0.15	1
Ywhag	0.190099	0.940601	0.18	0.11	1
Cd28	0.190271	-0.376462	0.59	0.66	1
Fxyd5	0.190644	0.190686	0.885	0.84	1
Gstp3	0.19098	0.679298	0.197	0.12	1
Erp44	0.190993	0.713243	0.246	0.17	1
Tprgl	0.191062	-0.459797	0.295	0.41	1
Tbc1d20	0.191299	-1.69263	0.016	0.06	1
Gfm1	0.191299	-1.92505	0.016	0.06	1
Fbxo8	0.191299	-1.71598	0.016	0.06	1
Mlh1	0.191299	-2.18502	0.016	0.06	1
Tbk1	0.191299	-1.4468	0.016	0.06	1
Tax1bp3	0.191299	-1.68907	0.016	0.06	1
Ankmy2	0.191299	-2.23793	0.016	0.06	1
Smn1	0.191299	-2.06651	0.016	0.06	1
C730034F03Rik	0.191299	-2.17096	0.016	0.06	1
Dynlt1b	0.191299	-1.71093	0.016	0.06	1
Cpsf7	0.191299	-1.48723	0.016	0.06	1
2610002M06Rik	0.191299	-2.45203	0.016	0.06	1
Arpc1b	0.191476	-0.360716	0.689	0.75	1
Dnajc24	0.191519	0.896456	0.131	0.07	1
Sytl3	0.191645	-0.0837712	0.131	0.22	1
Ndufa2	0.191713	-0.357549	0.475	0.6	1
Taf12	0.191729	0.681246	0.23	0.15	1
Nfkbid	0.191973	-0.50267	0.311	0.42	1
Hjurp	0.192451	0.449496	0.148	0.08	1
Hexa	0.192977	-1.85585	0.016	0.06	1
Ywhah	0.193076	-0.708024	0.295	0.38	1
Taf13	0.193568	-1.17785	0.066	0.13	1
Ankrd12	0.193765	0.385947	0.361	0.25	1
Pds5a	0.193879	1.05614	0.131	0.07	1
5031425E22Rik	0.194077	0.883737	0.18	0.11	1
Mtx2	0.194671	-1.56609	0.016	0.06	1
St7l	0.194671	-1.81182	0.016	0.06	1
Metap1	0.194671	-1.48183	0.016	0.06	1
Snapc2	0.194671	-1.71333	0.016	0.06	1
Mre11a	0.194671	-1.81533	0.016	0.06	1
Map3k14	0.194671	-1.44117	0.016	0.06	1
Nup85	0.194671	-1.52826	0.016	0.06	1
Mbip	0.194671	-1.50432	0.016	0.06	1
Dimt1	0.194671	-1.54042	0.016	0.06	1
Rpsa	0.194866	-0.131853	0.984	0.99	1
Tpp2	0.195247	0.204524	0.23	0.14	1
Lpar6	0.195505	1.48306	0.115	0.06	1
Erap1	0.195581	-0.875897	0.098	0.17	1
Ebp	0.196225	-0.989222	0.082	0.15	1
Xpa	0.196769	0.705495	0.197	0.12	1
Rbpj	0.197584	-0.763194	0.213	0.29	1
Cox14	0.197897	0.43621	0.279	0.19	1
Ndufaf3	0.19793	0.472561	0.164	0.09	1
Usp24	0.198064	1.20771	0.115	0.06	1
mt-Nd6	0.198084	-1.11328	0.066	0.13	1
Eml2	0.198086	-1.35133	0.016	0.06	1
Ttc7b	0.198086	-0.964097	0.016	0.06	1
Ncbp2	0.198086	-1.23966	0.016	0.06	1
Vps52	0.198086	-1.33987	0.016	0.06	1
Vps36	0.198314	-1.06808	0.115	0.19	1
Rsf1	0.198338	-0.465292	0.082	0.15	1
Vps35l	0.199331	1.41702	0.148	0.09	1
Parp4	0.199565	-0.967784	0.098	0.17	1
S100a10	0.199576	-0.140595	0.82	0.87	1
Sorl1	0.199782	0.468555	0.279	0.18	1
Coa5	0.200646	1.15759	0.115	0.06	1
Il18rap	0.200646	1.00387	0.115	0.06	1
Erich1	0.200646	1.42521	0.115	0.06	1
Mfsd5	0.200646	1.18471	0.115	0.06	1
Trappc10	0.201088	1.00426	0.131	0.07	1
Irf7	0.201219	0.142592	0.803	0.7	1
Bhlhe40	0.201465	-0.441232	0.525	0.58	1
Acadsb	0.201546	-0.738527	0.016	0.06	1
Rpl7l1	0.201546	-1.26695	0.016	0.06	1
Kdm4b	0.201546	0.0852142	0.016	0.06	1
Oas1a	0.201588	-0.977827	0.164	0.24	1
Aip	0.202075	0.397131	0.295	0.2	1
Akr1a1	0.203075	-0.513076	0.295	0.38	1
Sars	0.203145	0.652065	0.246	0.17	1
Ctdnep1	0.203534	1.13812	0.131	0.07	1
H2afj	0.203749	0.52183	0.525	0.5	1
U2af2	0.204049	-0.75174	0.164	0.25	1
Plscr1	0.204066	0.220464	0.213	0.13	1
Spag9	0.204288	0.744723	0.18	0.11	1
Actr3	0.204653	-0.458257	0.639	0.72	1
Phf5a	0.204778	-0.943463	0.082	0.15	1
Sgk3	0.204953	2.15719	0.016	0	1
Rdh10	0.204953	2.15719	0.016	0	1
Il17a	0.204953	3.25684	0.016	0	1
Bend6	0.204953	3.25396	0.016	0	1
Cnnm4	0.204953	3.21943	0.016	0	1
4930558J18Rik	0.204953	2.85601	0.016	0	1
Tmem237	0.204953	2.85601	0.016	0	1
Cyp20a1	0.204953	2.57042	0.016	0	1
Gm29084	0.204953	2.79412	0.016	0	1
[truncated: 30,286 more rows]

## Sheet: NTvslungTfh.2.markers
	p_val	avg_log2FC	pct.1	pct.2	p_val_adj
Trav5-4	5.38246e-10	3.20339	0.222	0.013	1.73773e-05
D830030K20Rik	2.31704e-09	6.60888	0.111	0	7.48056e-05
Gm26782	2.31704e-09	6.98273	0.111	0	7.48056e-05
Tmem176b	3.46127e-07	3.01489	0.296	0.044	0.0111747
Gm13256	1.12701e-06	6.22035	0.074	0	0.0363854
Gm26881	1.12701e-06	6.69796	0.074	0	0.0363854
Tmem268	1.12701e-06	6.77572	0.074	0	0.0363854
Trbj1-4	1.12701e-06	6.33871	0.074	0	0.0363854
Spsb2	1.12701e-06	5.83587	0.074	0	0.0363854
0610038B21Rik	1.12701e-06	6.59323	0.074	0	0.0363854
Tmem170	1.12701e-06	6.77051	0.074	0	0.0363854
Hist1h2br	1.12701e-06	6.27431	0.074	0	0.0363854
Arhgef40	1.12701e-06	6.77724	0.074	0	0.0363854
Gm41414	1.12701e-06	6.45872	0.074	0	0.0363854
Gm17552	1.12701e-06	6.39348	0.074	0	0.0363854
Rpl39	2.928e-06	0.650823	1	0.972	0.0945304
Tmem154	3.08726e-06	2.02195	0.407	0.1	0.0996723
Mvk	3.42161e-06	2.56923	0.185	0.019	0.110467
Xcl1	5.28379e-06	2.03319	0.481	0.138	0.170587
Tmem176a	7.76888e-06	3.30012	0.185	0.022	0.250818
Prmt6	1.07241e-05	2.4018	0.185	0.022	0.346228
Exog	1.13819e-05	4.1377	0.111	0.006	0.367465
Stk35	1.24391e-05	4.2896	0.111	0.006	0.401596
Galns	1.24391e-05	3.53463	0.111	0.006	0.401596
Snx33	1.24391e-05	4.69619	0.111	0.006	0.401596
Psmg4	1.55014e-05	2.04698	0.37	0.094	0.500463
1700021F05Rik	1.59041e-05	2.63679	0.222	0.034	0.513465
Mterf1a	2.40683e-05	3.11213	0.185	0.025	0.777044
Serpinb1a	2.5726e-05	3.93899	0.148	0.016	0.830565
Rexo2	3.18151e-05	1.59559	0.556	0.203	1
Spsb1	3.32057e-05	3.47184	0.148	0.016	1
Tmem68	3.40671e-05	2.59222	0.185	0.025	1
Rpl13a	4.15973e-05	0.565962	1	0.981	1
Rps21	6.48214e-05	0.531666	1	0.984	1
Rpl35	7.14823e-05	0.593342	1	0.922	1
Rpl32	8.12794e-05	0.567523	1	0.984	1
Rrp9	8.52367e-05	2.5164	0.185	0.028	1
Rpl27	9.0874e-05	0.522055	1	0.956	1
Map2k7	9.35202e-05	2.14895	0.222	0.041	1
Dusp1	9.36557e-05	-1.34442	0.778	0.912	1
Nat8f1	9.72026e-05	3.80974	0.111	0.009	1
Cdh1	9.72026e-05	3.59188	0.111	0.009	1
6720427I07Rik	0.000108422	3.43378	0.111	0.009	1
Rab20	0.000112426	2.86948	0.111	0.009	1
Hid1	0.000116569	2.56668	0.111	0.009	1
Rxra	0.000120856	2.63986	0.111	0.009	1
Ctla4	0.000127931	-1.48009	0.333	0.666	1
A430073D23Rik	0.000130896	5.48479	0.074	0.003	1
Edaradd	0.000130896	5.00531	0.074	0.003	1
Ltb4r1	0.000130896	4.99512	0.074	0.003	1
Morc1	0.000130896	4.88954	0.074	0.003	1
Zfp322a	0.000135902	3.32	0.148	0.019	1
Tnnt1	0.000137676	4.46722	0.074	0.003	1
Plekhf1	0.000137676	5.23148	0.074	0.003	1
Rras2	0.000137676	4.48165	0.074	0.003	1
C430002N11Rik	0.000137676	4.98283	0.074	0.003	1
Abhd15	0.000137676	4.3667	0.074	0.003	1
Gm48226	0.000137676	5.27524	0.074	0.003	1
BC017158	0.000139747	2.78295	0.148	0.019	1
9430060I03Rik	0.000144784	3.86772	0.074	0.003	1
Yes1	0.000144784	3.31806	0.074	0.003	1
Aldh2	0.000144784	3.90544	0.074	0.003	1
Ift22	0.000144784	3.89542	0.074	0.003	1
Psmc3ip	0.000144784	3.0301	0.074	0.003	1
Pop1	0.000144784	4.08741	0.074	0.003	1
Trbv31	0.000163391	-0.529515	1	1	1
Gpr183	0.000176772	1.75885	0.481	0.194	1
Rplp0	0.000190842	0.464208	1	0.978	1
Ppan	0.000222229	1.84674	0.222	0.044	1
Rpl23	0.000225249	0.403502	1	0.988	1
Jaml	0.000238895	2.21336	0.222	0.047	1
Fau	0.000245512	0.356767	1	0.991	1
Cenpx	0.00025337	1.29864	0.63	0.278	1
Rpl18	0.00025428	0.492162	1	0.988	1
Imp4	0.000289681	1.51222	0.407	0.134	1
Gapvd1	0.000310381	1.75663	0.259	0.062	1
Spns1	0.000351392	3.13189	0.148	0.022	1
B4galt7	0.000351392	2.4306	0.148	0.022	1
6030458C11Rik	0.000351392	2.3039	0.148	0.022	1
Rpl36	0.000366622	0.47159	1	0.991	1
Ddx5	0.00039524	-0.753746	0.889	0.956	1
Rfesd	0.000403577	1.94637	0.185	0.034	1
Slc25a10	0.000453277	3.51426	0.111	0.013	1
Ly6g5b	0.000453277	3.2456	0.111	0.013	1
Cpne2	0.000482043	2.94772	0.111	0.013	1
Nr1d1	0.000482043	3.09387	0.111	0.013	1
Cbx8	0.000482043	3.58982	0.111	0.013	1
Mgat2	0.000496716	1.15429	0.407	0.141	1
Pef1	0.000519306	1.87278	0.259	0.066	1
Psma5	0.000541566	1.14091	0.481	0.181	1
Rpl38	0.000562366	0.478671	1	0.984	1
Poli	0.000578881	1.99359	0.111	0.013	1
Mrpl51	0.000588802	1.35201	0.37	0.119	1
Sgk3	0.000599383	5.87841	0.037	0	1
Sgo2a	0.000599383	5.90339	0.037	0	1
Carf	0.000599383	4.87773	0.037	0	1
A530032D15Rik	0.000599383	5.93482	0.037	0	1
C130036L24Rik	0.000599383	5.40085	0.037	0	1
Gm7967	0.000599383	5.85051	0.037	0	1
Npl	0.000599383	5.82513	0.037	0	1
Irf6	0.000599383	6.03942	0.037	0	1
Ptgds	0.000599383	5.90339	0.037	0	1
Ttll11	0.000599383	5.56165	0.037	0	1
Gm10804	0.000599383	5.91565	0.037	0	1
Ccdc73	0.000599383	5.46334	0.037	0	1
Gm14137	0.000599383	5.90339	0.037	0	1
Spef1	0.000599383	6.41496	0.037	0	1
Dzank1	0.000599383	4.97803	0.037	0	1
Cd93	0.000599383	5.71759	0.037	0	1
Src	0.000599383	5.40085	0.037	0	1
Mmp9	0.000599383	4.87773	0.037	0	1
Gm14418	0.000599383	5.40085	0.037	0	1
Gm14327	0.000599383	5.82513	0.037	0	1
Gm26771	0.000599383	5.82513	0.037	0	1
Efna4	0.000599383	5.87841	0.037	0	1
S100a16	0.000599383	5.7694	0.037	0	1
4930481B07Rik	0.000599383	5.82513	0.037	0	1
Adamtsl4	0.000599383	5.17368	0.037	0	1
Hemgn	0.000599383	4.97803	0.037	0	1
Abca1	0.000599383	5.65304	0.037	0	1
Fggy	0.000599383	4.92336	0.037	0	1
Sgip1	0.000599383	6.41496	0.037	0	1
9630013D21Rik	0.000599383	4.87773	0.037	0	1
Col16a1	0.000599383	4.87773	0.037	0	1
2810405F17Rik	0.000599383	5.35556	0.037	0	1
Nmnat1	0.000599383	5.43621	0.037	0	1
Kit	0.000599383	5.6099	0.037	0	1
Gm17655	0.000599383	4.97803	0.037	0	1
Fam222a	0.000599383	5.35556	0.037	0	1
Gm13842	0.000599383	5.93482	0.037	0	1
Gm42918	0.000599383	5.90339	0.037	0	1
Tmem120b	0.000599383	5.82513	0.037	0	1
Actl6b	0.000599383	5.56165	0.037	0	1
Uncx	0.000599383	5.56165	0.037	0	1
D130017N08Rik	0.000599383	6.03942	0.037	0	1
Trbv23	0.000599383	7.79719	0.037	0	1
Tulp3	0.000599383	5.71759	0.037	0	1
Mgst1	0.000599383	4.87773	0.037	0	1
Lmntd1	0.000599383	6.41496	0.037	0	1
Tmc4	0.000599383	5.40085	0.037	0	1
9330104G04Rik	0.000599383	5.79874	0.037	0	1
Cyp2g1	0.000599383	4.92336	0.037	0	1
Cyp2a5	0.000599383	5.90339	0.037	0	1
4833412C05Rik	0.000599383	5.40085	0.037	0	1
Lipt2	0.000599383	5.85051	0.037	0	1
Gm47248	0.000599383	5.87841	0.037	0	1
Iqck	0.000599383	5.65304	0.037	0	1
Mfsd13b	0.000599383	5.71759	0.037	0	1
Gm15503	0.000599383	5.93482	0.037	0	1
Sprn	0.000599383	5.71759	0.037	0	1
Olfr60	0.000599383	5.17368	0.037	0	1
Mtmr7	0.000599383	5.46334	0.037	0	1
Crispld2	0.000599383	5.82513	0.037	0	1
BC048644	0.000599383	5.46334	0.037	0	1
Trpc6	0.000599383	5.91565	0.037	0	1
Olfr920	0.000599383	5.17368	0.037	0	1
Gm10658	0.000599383	5.65304	0.037	0	1
Ubap1l	0.000599383	5.82513	0.037	0	1
Gsta4	0.000599383	5.79874	0.037	0	1
4930579K19Rik	0.000599383	4.87773	0.037	0	1
Iqcf4	0.000599383	5.56165	0.037	0	1
Xcr1	0.000599383	4.73988	0.037	0	1
Ppp1r14c	0.000599383	5.46334	0.037	0	1
4933406P04Rik	0.000599383	4.73988	0.037	0	1
BC048559	0.000599383	5.65304	0.037	0	1
Gm40634	0.000599383	5.17368	0.037	0	1
Gm47644	0.000599383	5.56165	0.037	0	1
Gm10322	0.000599383	4.97803	0.037	0	1
Stox1	0.000599383	5.91565	0.037	0	1
Gzmm	0.000599383	5.79874	0.037	0	1
BC024063	0.000599383	5.87841	0.037	0	1
Gm47221	0.000599383	5.17368	0.037	0	1
Csrp2	0.000599383	5.85051	0.037	0	1
Dusp18	0.000599383	5.17368	0.037	0	1
Rhbdf1	0.000599383	4.73988	0.037	0	1
Csf2	0.000599383	5.43621	0.037	0	1
Inca1	0.000599383	5.90339	0.037	0	1
Rffl	0.000599383	6.03942	0.037	0	1
2025-09-04	0.000599383	5.40085	0.037	0	1
Akap1	0.000599383	5.85051	0.037	0	1
Gm11520	0.000599383	5.46334	0.037	0	1
4833417C18Rik	0.000599383	4.87773	0.037	0	1
Gm11714	0.000599383	6.41496	0.037	0	1
Lamb1	0.000599383	5.56165	0.037	0	1
Gm29542	0.000599383	6.41496	0.037	0	1
9430078K24Rik	0.000599383	5.65304	0.037	0	1
Clba1	0.000599383	5.90339	0.037	0	1
Dip2c	0.000599383	4.97803	0.037	0	1
Hist1h2bn	0.000599383	5.43621	0.037	0	1
Gcnt2	0.000599383	7.2841	0.037	0	1
Tpmt	0.000599383	4.92336	0.037	0	1
Rsl1	0.000599383	6.41496	0.037	0	1
Zfp273	0.000599383	5.46334	0.037	0	1
Gm47551	0.000599383	4.92336	0.037	0	1
Gm2956	0.000599383	4.73988	0.037	0	1
Gm3667	0.000599383	4.87773	0.037	0	1
Gm48321	0.000599383	5.71759	0.037	0	1
Ube2e2	0.000599383	5.71759	0.037	0	1
Zcchc24	0.000599383	5.91565	0.037	0	1
Trav6d-5	0.000599383	5.67754	0.037	0	1
Trav11n	0.000599383	5.35556	0.037	0	1
Trav4-2	0.000599383	7.67145	0.037	0	1
Trav8-2	0.000599383	6.42327	0.037	0	1
Atp8a2	0.000599383	5.71759	0.037	0	1
Hs6st3	0.000599383	5.65304	0.037	0	1
Rai14	0.000599383	5.79874	0.037	0	1
Gm34678	0.000599383	5.56165	0.037	0	1
Apol7b	0.000599383	6.41496	0.037	0	1
Tst	0.000599383	4.73988	0.037	0	1
Cenpm	0.000599383	5.91565	0.037	0	1
Gm49463	0.000599383	4.97803	0.037	0	1
Ttll1	0.000599383	5.82513	0.037	0	1
Adcy6	0.000599383	7.24583	0.037	0	1
Spats2	0.000599383	5.93482	0.037	0	1
5330439K02Rik	0.000599383	5.79874	0.037	0	1
Galnt6os	0.000599383	5.40085	0.037	0	1
Rpl39l	0.000599383	5.67754	0.037	0	1
Slc15a2	0.000599383	5.35556	0.037	0	1
2310043M15Rik	0.000599383	5.85051	0.037	0	1
Tcte3	0.000599383	5.90339	0.037	0	1
Fahd1	0.000599383	6.23585	0.037	0	1
1700022N22Rik	0.000599383	6.41496	0.037	0	1
Gm26885	0.000599383	5.40085	0.037	0	1
H2-Ab1	0.000599383	5.7694	0.037	0	1
C2	0.000599383	5.90339	0.037	0	1
Trem2	0.000599383	5.7694	0.037	0	1
Nlrc4	0.000599383	4.73988	0.037	0	1
Gm15334	0.000599383	5.71759	0.037	0	1
Scgb3a2	0.000599383	5.17368	0.037	0	1
Gm50228	0.000599383	6.23585	0.037	0	1
Elac1	0.000599383	4.92336	0.037	0	1
Ifit3b	0.000599383	5.85051	0.037	0	1
Pik3ap1	0.000599383	5.85051	0.037	0	1
Gm15491	0.000599383	5.93482	0.037	0	1
Slc25a53	0.000599383	5.17368	0.037	0	1
Alas2	0.000599383	5.71759	0.037	0	1
H2afj	0.00060595	0.869692	0.778	0.503	1
Dync1i2	0.000610658	1.11081	0.444	0.156	1
Chfr	0.000637037	1.02013	0.37	0.112	1
Nvl	0.000643476	1.5389	0.222	0.05	1
Rps11	0.000656355	0.345298	1	0.988	1
Eid1	0.000773628	1.04012	0.37	0.122	1
Tk2	0.000776123	1.67472	0.259	0.069	1
Gm10076	0.000778562	1.03176	0.778	0.431	1
Tmsb4x	0.000828006	0.326121	1	0.994	1
Kansl2	0.000875877	1.58387	0.296	0.088	1
Lgals3bp	0.000880681	1.96652	0.333	0.109	1
Atp5l	0.000896813	0.77863	0.852	0.691	1
Rrnad1	0.000918785	1.90853	0.185	0.038	1
Ndufa1	0.00103134	0.899993	0.667	0.4	1
Rps29	0.00112851	0.44033	1	0.988	1
Ccdc174	0.00120878	1.15256	0.37	0.125	1
Trip11	0.00122603	1.50797	0.333	0.119	1
Prr13	0.00127155	0.703084	0.889	0.562	1
Ssbp2	0.00128095	1.81003	0.259	0.075	1
Rnf11	0.00129151	1.02008	0.333	0.103	1
Selenot	0.00129346	1.49596	0.407	0.159	1
Shisa5	0.00131488	-0.695151	0.889	0.947	1
Rps12	0.00135734	0.460164	1	0.95	1
Hsp90ab1	0.0013721	-0.650201	0.963	0.972	1
Acadl	0.00140928	1.18083	0.444	0.172	1
Atn1	0.00145235	1.84596	0.185	0.041	1
Trpc1	0.00146224	4.37041	0.074	0.006	1
Hist2h2aa1	0.00148485	3.10998	0.111	0.016	1
Rpl29	0.00151598	0.534943	1	0.95	1
Pgpep1	0.00151774	3.97177	0.074	0.006	1
Trav13-3	0.00151774	3.84336	0.074	0.006	1
Tfap4	0.00151774	4.24886	0.074	0.006	1
BC051226	0.00151774	3.70366	0.074	0.006	1
Lpcat4	0.00156684	1.46249	0.37	0.138	1
Rps4x	0.00157514	0.428904	0.963	0.984	1
Gm15853	0.00157518	3.25825	0.074	0.006	1
Trbv5	0.00157518	3.00273	0.074	0.006	1
Zfp846	0.00157518	3.75371	0.074	0.006	1
Fbxo30	0.00157518	3.19705	0.074	0.006	1
1700021A07Rik	0.00157518	3.21559	0.074	0.006	1
Rtn4rl1	0.00157518	3.80486	0.074	0.006	1
Zfp748	0.00157518	4.5792	0.074	0.006	1
1700010I14Rik	0.00157518	3.60633	0.074	0.006	1
Ears2	0.00160733	2.92354	0.111	0.016	1
Hs2st1	0.00162388	2.54355	0.148	0.028	1
St3gal3	0.00163461	3.18229	0.074	0.006	1
Klhl7	0.00163461	2.94344	0.074	0.006	1
Ston2	0.00163461	3.24253	0.074	0.006	1
Gm49747	0.00163461	3.39813	0.074	0.006	1
Phf11a	0.00163461	2.96421	0.074	0.006	1
Junb	0.00165669	-0.826911	0.889	0.95	1
Mrm3	0.0016961	3.21889	0.074	0.006	1
Pla2g6	0.00173904	2.2633	0.111	0.016	1
Ccdc22	0.00173904	2.32346	0.111	0.016	1
Elf2	0.00183386	1.47243	0.407	0.175	1
Cox10	0.0018629	1.47616	0.185	0.041	1
Crtap	0.00187673	2.02334	0.148	0.028	1
Eps15l1	0.00192325	1.63523	0.222	0.059	1
Zgpat	0.00193718	1.13198	0.519	0.244	1
Rrs1	0.00208166	1.97084	0.185	0.044	1
Tbc1d1	0.00210577	1.48577	0.333	0.119	1
Cish	0.00230329	0.79055	0.556	0.259	1
Rps7	0.00236892	0.31724	1	0.988	1
Cuedc2	0.00240548	1.65234	0.222	0.059	1
Ufd1	0.00242731	1.81579	0.259	0.081	1
Lyrm9	0.00244127	1.55194	0.222	0.059	1
Hist1h1e	0.00250128	0.548574	0.444	0.166	1
Leng1	0.0025143	1.16599	0.222	0.059	1
Lsm12	0.00264121	1.0411	0.481	0.209	1
Xrcc4	0.0027376	1.9816	0.222	0.062	1
Smap2	0.00274173	1.14073	0.407	0.169	1
Rpl19	0.00277472	0.324659	1	0.994	1
Gpsm3	0.0028393	0.652918	0.778	0.462	1
Bdh1	0.00286324	1.47562	0.185	0.044	1
Acss2	0.00288393	2.29517	0.148	0.031	1
Sesn1	0.00294061	1.62747	0.222	0.062	1
Ubb	0.00305959	-0.486225	1	0.997	1
Cox11	0.00306892	1.74107	0.222	0.062	1
Rpl10-ps3	0.00309805	1.18165	0.556	0.319	1
Ifng	0.00313955	-1.72115	0.259	0.534	1
Gnpda2	0.0031795	1.41281	0.259	0.081	1
Rpl13	0.00339265	0.311674	1	1	1
Senp5	0.00342133	1.98561	0.148	0.031	1
Arhgap39	0.00349239	1.81839	0.185	0.047	1
Hist4h4	0.00349539	2.91485	0.111	0.019	1
Ercc8	0.00349539	2.83471	0.111	0.019	1
Ncoa3	0.00350043	1.30485	0.296	0.1	1
Ccdc71	0.00360489	1.79547	0.185	0.047	1
AU041133	0.00366167	2.64395	0.111	0.019	1
Jund	0.00373021	-0.787889	0.704	0.919	1
Pold4	0.00373159	0.843349	0.444	0.181	1
Ndufa7	0.00380236	0.751654	0.815	0.491	1
Slc25a25	0.00383511	2.43235	0.111	0.019	1
Rrad	0.00384356	2.21098	0.222	0.062	1
Rps16	0.0039544	0.326085	1	0.991	1
Snx18	0.00398718	1.0548	0.259	0.081	1
Pdcd1	0.00401361	-1.09906	0.444	0.684	1
Nfs1	0.00401598	2.57177	0.111	0.019	1
Rnf214	0.00408859	1.53739	0.185	0.047	1
Tex9	0.00410928	2.31261	0.111	0.019	1
Alg12	0.00410928	2.52326	0.111	0.019	1
Rps10	0.00418595	0.370316	1	0.988	1
Lamb3	0.00420456	2.13955	0.111	0.019	1
Slc9a6	0.00420456	2.1412	0.111	0.019	1
Tia1	0.00434951	1.66475	0.222	0.066	1
Mdn1	0.0043519	0.768475	0.185	0.047	1
Pogk	0.00440114	2.2414	0.111	0.019	1
Tmem104	0.00440114	1.90472	0.111	0.019	1
Dhcr7	0.00442498	2.50341	0.148	0.034	1
Ddx21	0.00447365	0.995032	0.407	0.169	1
Mark2	0.00456448	1.16445	0.37	0.147	1
Rhbdl3	0.00471165	1.01974	0.111	0.019	1
Gtpbp8	0.00471165	1.39703	0.111	0.019	1
Stau1	0.00471587	1.3427	0.222	0.066	1
Cnpy3	0.00483989	1.29278	0.259	0.084	1
Tex30	0.00486506	1.99498	0.185	0.05	1
Ptp4a3	0.00501346	1.93094	0.185	0.05	1
Eif3a	0.00502314	0.659402	0.556	0.272	1
Pdcd1lg2	0.00506583	1.1033	0.333	0.125	1
Tigit	0.00516572	-1.1436	0.259	0.541	1
Pcyt1a	0.00527952	2.00854	0.148	0.034	1
4833420G17Rik	0.00532495	0.886506	0.296	0.1	1
Rexo1	0.00536749	1.29113	0.296	0.106	1
Frrs1	0.00537269	2.05633	0.148	0.034	1
Aasdhppt	0.00538893	1.70877	0.222	0.066	1
2610001J05Rik	0.00540255	1.93536	0.185	0.05	1
Ccser2	0.00548356	1.75138	0.185	0.05	1
Dpm2	0.0055819	1.15744	0.296	0.109	1
Fmnl3	0.00573323	1.60967	0.185	0.05	1
Cd247	0.00581144	-1.12724	0.593	0.731	1
Slc3a2	0.00585408	0.917938	0.63	0.328	1
Eif6	0.00587635	1.07716	0.481	0.231	1
Mob4	0.00595561	1.12735	0.407	0.181	1
1500015A07Rik	0.00606756	1.78993	0.148	0.034	1
Ssr1	0.00615515	1.18437	0.333	0.131	1
Hibch	0.00621484	2.03787	0.185	0.053	1
Slc28a2	0.00635609	1.38731	0.185	0.05	1
Trp53inp2	0.00653612	3.41766	0.074	0.009	1
Coro2a	0.00657017	1.95953	0.259	0.097	1
Rps28	0.00668808	0.443831	1	0.972	1
Hcst	0.0068119	0.73936	1	0.744	1
Rnf215	0.00683759	1.33199	0.185	0.05	1
Plekhm3	0.00692891	3.13501	0.074	0.009	1
Dipk1b	0.00692891	2.84218	0.074	0.009	1
Mmab	0.00692891	2.8257	0.074	0.009	1
Fam234b	0.00692891	2.95943	0.074	0.009	1
Fbxo17	0.00692891	3.94298	0.074	0.009	1
Tnfrsf23	0.00692891	3.15698	0.074	0.009	1
Gtf2b	0.00702144	1.21401	0.407	0.203	1
Zfp410	0.00707951	1.29122	0.148	0.034	1
Actn2	0.00712176	2.68776	0.148	0.038	1
Phkb	0.00713314	2.75339	0.074	0.009	1
Coro2b	0.00713314	2.60538	0.074	0.009	1
Ccdc138	0.00713314	2.38936	0.074	0.009	1
Dgcr8	0.00713314	3.03348	0.074	0.009	1
Rps5	0.00714538	0.340766	1	0.988	1
Slc6a6	0.00724157	1.20404	0.259	0.088	1
Rhbdd1	0.00725323	3.17813	0.111	0.022	1
Slfn8	0.00727045	1.67465	0.185	0.053	1
1700056E22Rik	0.00734277	2.08907	0.074	0.009	1
Afap1	0.00734277	2.88023	0.074	0.009	1
Havcr2	0.00734277	1.67772	0.074	0.009	1
Dse	0.00740422	2.58706	0.111	0.022	1
1810037I17Rik	0.00741442	0.760383	0.667	0.412	1
Ano10	0.00748177	2.43941	0.148	0.038	1
Arl6ip4	0.00749164	0.914499	0.333	0.128	1
Rbbp9	0.0075579	2.06809	0.074	0.009	1
Zfp46	0.0075579	1.88213	0.074	0.009	1
Snx25	0.0075579	2.2152	0.074	0.009	1
4933412E12Rik	0.0075579	2.42751	0.074	0.009	1
Cfl2	0.00755912	1.72806	0.222	0.069	1
Ogt	0.00760053	0.91339	0.444	0.197	1
Zfp827	0.00771469	2.41472	0.111	0.022	1
Timm10b	0.00772706	0.712936	0.444	0.197	1
Snrpd3	0.00775884	1.02735	0.556	0.291	1
Gfi1	0.00784979	1.20686	0.222	0.069	1
Il10	0.00787425	2.21941	0.111	0.022	1
Armc3	0.00787425	2.53036	0.111	0.022	1
Cxcr6	0.00807331	0.813888	0.852	0.55	1
Rpl34	0.00809595	0.347574	1	0.984	1
Cdk8	0.00815043	1.18064	0.222	0.069	1
Blvra	0.00816002	1.29152	0.296	0.116	1
Rcbtb2	0.00818125	1.26209	0.333	0.144	1
Psmb3	0.00825718	0.708952	0.741	0.491	1
Rpl18a	0.00833847	0.270472	1	0.994	1
Hlf	0.00837083	2.14189	0.111	0.022	1
Atg10	0.00837083	2.19824	0.111	0.022	1
Rpl37	0.00843721	0.377909	1	0.988	1
Sec11c	0.00846532	0.642793	0.556	0.259	1
Yipf1	0.00846746	0.826517	0.407	0.172	1
Sac3d1	0.00854248	2.15656	0.111	0.022	1
Rpl30	0.00858732	0.257847	1	0.991	1
Clcn4	0.00858741	0.982289	0.296	0.112	1
Rps24	0.00863791	0.268509	1	0.994	1
St8sia1	0.00871727	2.1363	0.111	0.022	1
Pus3	0.00871727	1.97348	0.111	0.022	1
Itsn1	0.00871727	2.14781	0.111	0.022	1
Vps29	0.00876442	0.746924	0.481	0.219	1
Diaph1	0.00878412	1.15144	0.407	0.188	1
AW112010	0.00895519	0.691498	1	0.847	1
Agap2	0.0090276	1.36631	0.259	0.097	1
Ago1	0.00926096	1.68504	0.111	0.022	1
Bin3	0.00928098	1.25373	0.222	0.072	1
Clpp	0.00934786	1.15991	0.259	0.091	1
Ssh2	0.00938146	-4.66427	0	0.206	1
Gatad2a	0.0094958	0.948145	0.37	0.156	1
Rpl7a	0.00972876	0.412412	0.926	0.9	1
Nfkbia	0.00978794	-1.24263	0.741	0.822	1
Zbtb42	0.00983472	0.736268	0.111	0.022	1
Tradd	0.00983647	1.4284	0.259	0.097	1
Irgm1	0.00987898	1.4336	0.222	0.075	1
Mrpl17	0.00993661	1.34825	0.296	0.119	1
Vbp1	0.0101038	1.09761	0.333	0.134	1
Rnf31	0.0101655	1.67416	0.148	0.038	1
Stim1	0.010315	0.841649	0.259	0.091	1
Ythdf1	0.0105353	0.800341	0.333	0.131	1
Rpl36a	0.0108235	0.394236	0.963	0.897	1
Arhgap30	0.0108947	0.95641	0.519	0.284	1
Uba52	0.010908	1.00304	0.889	0.791	1
Camta1	0.0110012	1.16418	0.148	0.038	1
Rora	0.0110206	0.471363	0.63	0.325	1
Fam120b	0.0110506	1.13041	0.259	0.1	1
Dock2	0.0110738	0.677766	0.63	0.338	1
Dyrk2	0.0111625	0.956697	0.185	0.053	1
Dgat1	0.0111996	1.2291	0.185	0.056	1
Zfp560	0.0112463	1.57342	0.222	0.075	1
Brms1	0.0112892	1.34483	0.259	0.097	1
Fxr1	0.0116048	0.833325	0.37	0.156	1
Rps27	0.01163	0.372817	1	0.991	1
Rnf115	0.0117177	0.924738	0.37	0.159	1
Acsl4	0.0118064	1.44514	0.185	0.056	1
Usp8	0.0119215	1.12336	0.222	0.075	1
Ckb	0.0120218	1.32766	0.259	0.097	1
Cd3e	0.0120317	-0.398727	1	0.972	1
Tnfaip8l1	0.0122426	2.3286	0.148	0.041	1
Psmd1	0.0122429	1.21832	0.296	0.116	1
Cops6	0.0122918	1.02046	0.481	0.244	1
Pnrc1	0.0124598	-0.676977	0.889	0.891	1
Rps18	0.0125417	0.416818	1	0.931	1
Mau2	0.0126689	1.10947	0.259	0.094	1
Dus2	0.0127714	1.20868	0.185	0.056	1
H2afy	0.0128148	0.49262	0.815	0.506	1
Pim1	0.0128758	-2.18861	0.185	0.394	1
Kif5b	0.0129331	-1.76367	0.148	0.381	1
Bhlhe40	0.013083	-1.20061	0.593	0.731	1
Dazap1	0.013123	0.791847	0.481	0.244	1
Tchp	0.0132049	2.14249	0.111	0.025	1
Ipcef1	0.0132125	0.95382	0.333	0.141	1
Rpl23a	0.0133244	0.501494	0.889	0.716	1
Zkscan14	0.0133974	1.83045	0.148	0.041	1
Noc2l	0.013449	1.39182	0.333	0.144	1
Iqce	0.0134505	2.3338	0.111	0.025	1
Bcl2	0.0137395	0.926025	0.37	0.166	1
A630072M18Rik	0.0138032	1.59765	0.148	0.041	1
Hsd17b10	0.0138311	0.855888	0.407	0.188	1
Rbm7	0.0138819	0.767315	0.37	0.159	1
Ddx50	0.0139772	1.28828	0.407	0.212	1
1600020E01Rik	0.0140102	1.84934	0.148	0.041	1
Rps19	0.014038	0.364787	1	0.966	1
Ly6a	0.0141143	-0.584975	0.778	0.816	1
Me2	0.01433	0.86037	0.222	0.075	1
Rufy1	0.0144323	1.63003	0.148	0.041	1
Isg15	0.0144519	1.37389	0.222	0.081	1
Pik3cg	0.0144536	1.46956	0.185	0.059	1
Zmym3	0.0144738	1.39901	0.111	0.025	1
Isy1	0.0144839	0.890798	0.519	0.244	1
Araf	0.0145431	0.575718	0.333	0.134	1
Nr2c2ap	0.0145689	1.12968	0.222	0.078	1
Tmem208	0.0145887	1.10855	0.296	0.119	1
Mrpl1	0.0146475	1.553	0.148	0.041	1
Flad1	0.0148218	1.58594	0.185	0.059	1
Ier5l	0.0149007	-1.49031	0.222	0.469	1
Mynn	0.0149128	1.09664	0.185	0.056	1
Rpl37a	0.0149215	0.295085	1	0.984	1
Rpl28	0.0150001	0.324684	1	0.953	1
Hist1h2ae	0.0150107	2.07845	0.111	0.025	1
Rnps1	0.0152521	0.494614	0.519	0.256	1
Med27	0.015299	0.951738	0.185	0.056	1
D830050J10Rik	0.0153103	1.51815	0.148	0.041	1
Slc7a6os	0.0153103	1.73609	0.148	0.041	1
Ppp1r35	0.0153289	1.36271	0.259	0.1	1
Csnk1a1	0.0153387	-1.26163	0.259	0.478	1
Spcs2	0.0153841	0.683119	0.704	0.478	1
Rcbtb1	0.0153896	1.22026	0.185	0.059	1
Ptbp3	0.0154509	0.633928	0.593	0.309	1
Atg14	0.015583	1.44358	0.185	0.059	1
2025-09-01	0.0159144	0.535929	0.963	0.744	1
Sumo2	0.0159941	0.41178	0.963	0.728	1
Rps8	0.0160267	0.279587	1	0.988	1
Srsf10	0.0160608	1.00206	0.37	0.166	1
Eif2b1	0.0161374	1.54025	0.111	0.025	1
Zfp507	0.0161374	1.75352	0.111	0.025	1
Trim35	0.0163414	1.55413	0.259	0.103	1
Ash1l	0.0164818	1.26972	0.222	0.081	1
Dffa	0.0167282	1.74952	0.111	0.025	1
Gbp8	0.0168533	0.932727	0.259	0.097	1
Sec22a	0.0169329	0.791391	0.185	0.056	1
Fam76b	0.0169366	1.02169	0.259	0.1	1
Epsti1	0.0170098	0.737856	0.556	0.309	1
Nme6	0.0171028	3.01645	0.074	0.013	1
Eif4a3	0.0171124	0.691331	0.519	0.266	1
Tmem80	0.0172084	1.04826	0.148	0.041	1
Nxt1	0.0172094	1.25117	0.185	0.059	1
Abraxas2	0.0172094	1.06172	0.185	0.059	1
Med21	0.0176801	1.49146	0.296	0.128	1
Ypel3	0.0176894	-1.25558	0.407	0.547	1
Soat1	0.0177395	0.601676	0.222	0.075	1
Atg101	0.0178471	1.21249	0.259	0.103	1
Churc1	0.0178482	0.873543	0.481	0.266	1
Rpap1	0.0179428	2.96746	0.074	0.013	1
Gm42809	0.0179428	2.75576	0.074	0.013	1
Trmt10a	0.0179428	2.74068	0.074	0.013	1
N4bp2	0.0179428	3.61939	0.074	0.013	1
Nedd4	0.0179428	2.91014	0.074	0.013	1
Tsen54	0.0179428	2.93978	0.074	0.013	1
Ly6c2	0.0179428	3.64822	0.074	0.013	1
Mocos	0.0179428	3.16877	0.074	0.013	1
Rab11b	0.0181442	0.701943	0.593	0.344	1
Cd9	0.0181874	-2.59101	0.037	0.234	1
Rpl26	0.0182492	0.402167	1	0.944	1
Bcl7a	0.0183763	3.22167	0.074	0.013	1
Ifngr1	0.0183819	0.471647	0.63	0.384	1
Trib1	0.0184475	-4.65825	0	0.175	1
Golga3	0.0185056	1.81345	0.185	0.062	1
Clec2d	0.0185794	0.933705	0.481	0.256	1
Entpd1	0.0186582	1.73253	0.148	0.044	1
Hddc3	0.0188189	2.27419	0.074	0.013	1
Dag1	0.0188189	2.85611	0.074	0.013	1
Rreb1	0.0188189	2.61405	0.074	0.013	1
1700007L15Rik	0.0188189	2.60313	0.074	0.013	1
Brd8	0.018993	0.632346	0.259	0.097	1
Fam89b	0.0191635	0.9996	0.37	0.181	1
Vcam1	0.0192707	2.34634	0.074	0.013	1
Mapk9	0.0193683	1.17434	0.222	0.081	1
Dapp1	0.0193716	0.991743	0.296	0.125	1
Gm2a	0.0193721	-3.22908	0.037	0.222	1
Ranbp10	0.0194123	1.54285	0.185	0.062	1
Rpl31	0.0194433	0.451598	0.889	0.672	1
Ramp3	0.0195448	0.817557	0.296	0.125	1
Myo3b	0.0197321	1.90672	0.074	0.013	1
Fitm2	0.0197321	1.82106	0.074	0.013	1
Car2	0.0197321	2.07885	0.074	0.013	1
H6pd	0.0197321	1.83228	0.074	0.013	1
Gbp10	0.0197321	1.6424	0.074	0.013	1
Pin1	0.0198513	1.22148	0.259	0.103	1
Maz	0.019903	-1.23578	0.111	0.353	1
Romo1	0.019946	0.466979	0.593	0.322	1
Tarsl2	0.020203	1.6289	0.074	0.013	1
Acad11	0.020203	2.06568	0.074	0.013	1
Gcat	0.020203	1.93559	0.074	0.013	1
Snx32	0.020203	1.88448	0.074	0.013	1
Itgb1	0.0203583	-1.10104	0.593	0.697	1
Eloa	0.0204348	1.15922	0.259	0.106	1
Eif4e3	0.0205637	1.28176	0.222	0.084	1
Arap2	0.0205993	-2.12321	0.148	0.341	1
Hsd17b7	0.0206837	1.64425	0.074	0.013	1
Cdan1	0.0206837	1.34891	0.074	0.013	1
Abraxas1	0.0206837	2.02917	0.074	0.013	1
Zfp319	0.0206837	1.93468	0.074	0.013	1
Serpina3f	0.0206837	1.49946	0.074	0.013	1
2610204G07Rik	0.0206837	1.08447	0.074	0.013	1
Xpr1	0.0208493	1.15798	0.148	0.044	1
Rps15a	0.0209759	0.377872	1	0.988	1
Trappc1	0.0209968	1.5598	0.259	0.109	1
Nans	0.0212156	1.27141	0.333	0.153	1
Ptpn18	0.0212785	0.42415	0.926	0.812	1
Crtc3	0.0214451	0.76308	0.296	0.119	1
Myl12a	0.0214566	0.430361	0.926	0.688	1
Prrc2a	0.0216754	0.620669	0.407	0.191	1
Sinhcaf	0.0218508	1.28147	0.185	0.062	1
Crlf3	0.0220503	0.508404	0.519	0.256	1
Crip1	0.0220921	0.34005	0.852	0.647	1
Wbp11	0.0222269	0.810995	0.37	0.172	1
Pigq	0.0223298	1.31774	0.148	0.044	1
Tufm	0.0224872	-4.14835	0	0.166	1
Dusp14	0.0224872	-5.35757	0	0.166	1
Cyb5r3	0.0224872	-4.16698	0	0.166	1
Arpp19	0.0225512	0.614618	0.63	0.422	1
Gabbr1	0.0226366	1.23576	0.148	0.044	1
Ube3a	0.0229333	0.6155	0.407	0.197	1
Vamp2	0.02301	0.931564	0.296	0.128	1
Rpl6	0.0230577	0.353962	1	0.972	1
Mtfr1l	0.0231165	0.856298	0.259	0.103	1
Exoc2	0.0237904	1.48384	0.185	0.066	1
Eef1a1	0.0237921	0.263948	1	1	1
Arl13b	0.0239009	1.13929	0.148	0.044	1
Slc10a3	0.0240556	1.92659	0.111	0.028	1
Ndufs5	0.0240868	0.479136	0.481	0.244	1
Rtl8b	0.0242264	1.27952	0.148	0.044	1
Trav4-4-dv10	0.0244535	1.0434	0.111	0.028	1
Asrgl1	0.0245016	1.56939	0.222	0.084	1
Grhpr	0.0245557	1.41776	0.148	0.044	1
Ap1g1	0.0245557	1.28238	0.148	0.044	1
Map4k4	0.0246932	0.728332	0.407	0.2	1
Polr1a	0.0248571	1.75666	0.111	0.028	1
Camk2g	0.0248693	1.11074	0.259	0.106	1
Mbtd1	0.0248889	1.14522	0.148	0.044	1
Nfkb1	0.0250465	-1.60368	0.259	0.412	1
Zfp217	0.025226	1.20207	0.148	0.044	1
AA467197	0.0252664	1.70955	0.111	0.028	1
Rmnd5b	0.0253861	0.795639	0.259	0.103	1
Fam129b	0.0256054	3.78279	0.037	0.003	1
Lpin3	0.0256054	3.84105	0.037	0.003	1
Zfp971	0.0256054	3.93359	0.037	0.003	1
Serpini1	0.0256054	4.2477	0.037	0.003	1
Tdrkh	0.0256054	3.83085	0.037	0.003	1
Cenpe	0.0256054	3.8767	0.037	0.003	1
Asphd2	0.0256054	3.80267	0.037	0.003	1
Wscd2	0.0256054	3.80677	0.037	0.003	1
Slc25a13	0.0256054	4.25126	0.037	0.003	1
Il17re	0.0256054	4.39616	0.037	0.003	1
Gm45509	0.0256054	3.72829	0.037	0.003	1
Six5	0.0256054	4.3639	0.037	0.003	1
Hspb6	0.0256054	3.59156	0.037	0.003	1
G430095P16Rik	0.0256054	4.44467	0.037	0.003	1
B3gnt9	0.0256054	4.54483	0.037	0.003	1
Tango6	0.0256054	5.10294	0.037	0.003	1
Spc24	0.0256054	3.6141	0.037	0.003	1
Nphp3	0.0256054	3.73552	0.037	0.003	1
Icosl	0.0256054	3.64775	0.037	0.003	1
Emid1	0.0256054	4.05454	0.037	0.003	1
Wwc1	0.0256054	3.6552	0.037	0.003	1
Cdkl3	0.0256054	4.47536	0.037	0.003	1
1700047K16Rik	0.0256054	3.88788	0.037	0.003	1
Spag5	0.0256054	5.07859	0.037	0.003	1
Ccl1	0.0256054	4.77339	0.037	0.003	1
Trav16	0.0256054	4.80628	0.037	0.003	1
Cdca2	0.0256054	3.76884	0.037	0.003	1
Ropn1l	0.0256054	3.86474	0.037	0.003	1
Gm16575	0.0256054	3.84982	0.037	0.003	1
Cerk	0.0256054	5.26045	0.037	0.003	1
Gm49479	0.0256054	4.84956	0.037	0.003	1
Tagap1	0.0256054	4.91408	0.037	0.003	1
Rab26	0.0256054	3.96944	0.037	0.003	1
H2-Q10	0.0256054	4.19839	0.037	0.003	1
Cul9	0.0256054	3.7957	0.037	0.003	1
Gm16712	0.0256054	4.74933	0.037	0.003	1
Nrg2	0.0256054	4.72203	0.037	0.003	1
Slc48a1	0.0257168	1.11208	0.259	0.109	1
Pfdn6	0.0257691	0.623593	0.333	0.144	1
Batf	0.026011	-1.88747	0.259	0.428	1
Fra10ac1	0.0260487	1.32059	0.185	0.066	1
Cox8a	0.0261004	0.624156	0.889	0.828	1
Sla	0.0262728	-1.3821	0.296	0.469	1
Micu3	0.0266103	0.886974	0.185	0.062	1
Lad1	0.0266293	3.30639	0.037	0.003	1
Teddm2	0.0266293	2.50355	0.037	0.003	1
Cryzl2	0.0266293	3.39478	0.037	0.003	1
Kynu	0.0266293	2.64959	0.037	0.003	1
Gm13571	0.0266293	2.54993	0.037	0.003	1
A730017L22Rik	0.0266293	2.37102	0.037	0.003	1
Gm14230	0.0266293	2.23549	0.037	0.003	1
Gm14295	0.0266293	2.94758	0.037	0.003	1
Gm37305	0.0266293	2.18273	0.037	0.003	1
Trim45	0.0266293	3.26703	0.037	0.003	1
Tdrd7	0.0266293	3.19293	0.037	0.003	1
Dmrta1	0.0266293	3.44075	0.037	0.003	1
C1qc	0.0266293	3.41555	0.037	0.003	1
Fv1	0.0266293	2.38136	0.037	0.003	1
Tmem201	0.0266293	2.3266	0.037	0.003	1
5830444B04Rik	0.0266293	3.53184	0.037	0.003	1
Agrn	0.0266293	3.56318	0.037	0.003	1
Hopxos	0.0266293	2.31479	0.037	0.003	1
Oas3	0.0266293	3.00644	0.037	0.003	1
Gm2663	0.0266293	2.68209	0.037	0.003	1
Trbv15	0.0266293	2.70297	0.037	0.003	1
Trbv26	0.0266293	2.7953	0.037	0.003	1
Sbk2	0.0266293	2.946	0.037	0.003	1
A930016O22Rik	0.0266293	3.13805	0.037	0.003	1
Zfp607b	0.0266293	2.96846	0.037	0.003	1
Gys1	0.0266293	3.49476	0.037	0.003	1
Grin2d	0.0266293	2.50313	0.037	0.003	1
Prc1	0.0266293	3.50775	0.037	0.003	1
Gm45187	0.0266293	3.05183	0.037	0.003	1
Il18bp	0.0266293	2.85957	0.037	0.003	1
Gm45885	0.0266293	2.9008	0.037	0.003	1
Cdkn1c	0.0266293	2.74767	0.037	0.003	1
Tnfrsf26	0.0266293	3.18045	0.037	0.003	1
Lzts1	0.0266293	3.40446	0.037	0.003	1
Rln3	0.0266293	0.620432	0.037	0.003	1
Gm45464	0.0266293	3.10847	0.037	0.003	1
Zfp90	0.0266293	1.98661	0.037	0.003	1
Nlrx1	0.0266293	2.59411	0.037	0.003	1
Gm48855	0.0266293	2.4594	0.037	0.003	1
1300017J02Rik	0.0266293	3.1704	0.037	0.003	1
Prss50	0.0266293	2.73706	0.037	0.003	1
Ulbp1	0.0266293	2.93568	0.037	0.003	1
Mfsd12	0.0266293	3.08746	0.037	0.003	1
Gm17249	0.0266293	3.39664	0.037	0.003	1
Cfap54	0.0266293	3.18714	0.037	0.003	1
Gm47438	0.0266293	1.98983	0.037	0.003	1
Zfp286	0.0266293	3.45913	0.037	0.003	1
Wnt3	0.0266293	2.8976	0.037	0.003	1
Hexdc	0.0266293	2.76789	0.037	0.003	1
1300014J16Rik	0.0266293	2.30072	0.037	0.003	1
Ptpn21	0.0266293	2.61791	0.037	0.003	1
Slc25a29	0.0266293	3.09752	0.037	0.003	1
Slc25a47	0.0266293	2.76538	0.037	0.003	1
Gm32401	0.0266293	1.7912	0.037	0.003	1
Kif27	0.0266293	3.33806	0.037	0.003	1
Etohd2	0.0266293	2.95634	0.037	0.003	1
Zfp712	0.0266293	3.50966	0.037	0.003	1
Gm17509	0.0266293	2.03109	0.037	0.003	1
Fhit	0.0266293	2.77159	0.037	0.003	1
Gm26590	0.0266293	2.7726	0.037	0.003	1
Trav6d-4	0.0266293	2.54011	0.037	0.003	1
Trav10d	0.0266293	3.11571	0.037	0.003	1
Trav6n-6	0.0266293	2.54106	0.037	0.003	1
Gm43650	0.0266293	3.45237	0.037	0.003	1
Trav10	0.0266293	3.11433	0.037	0.003	1
Trav13-4-dv7	0.0266293	3.00458	0.037	0.003	1
Ift88	0.0266293	3.21085	0.037	0.003	1
Gm27017	0.0266293	3.32321	0.037	0.003	1
Laptm4b	0.0266293	2.9204	0.037	0.003	1
Apol9a	0.0266293	2.714	0.037	0.003	1
A930001M01Rik	0.0266293	2.42717	0.037	0.003	1
Etv5	0.0266293	3.01445	0.037	0.003	1
Itpr3os	0.0266293	3.1945	0.037	0.003	1
Tmprss3	0.0266293	2.59125	0.037	0.003	1
Enpp4	0.0266293	2.73073	0.037	0.003	1
Frs3	0.0266293	2.76609	0.037	0.003	1
1700086O06Rik	0.0266293	2.01944	0.037	0.003	1
Klc2	0.0266293	3.0492	0.037	0.003	1
Gm19261	0.0266293	3.12918	0.037	0.003	1
Siah1b	0.0266293	3.43902	0.037	0.003	1
Tmem185a	0.0269624	1.41324	0.111	0.028	1
Areg	0.027026	-4.56257	0.037	0.206	1
H2-D1	0.0272074	-0.371665	1	0.991	1
Smc4	0.0272409	-2.33754	0.074	0.256	1
2025-03-02	0.0272739	0.766248	0.407	0.212	1
Rnf168	0.0275078	1.68192	0.148	0.047	1
Rpl9-ps6	0.0276568	0.908059	0.556	0.378	1
Kctd12	0.0278467	1.10691	0.111	0.028	1
Dennd1a	0.0278619	1.68464	0.185	0.066	1
Chpf	0.027866	1.52505	0.148	0.047	1
Vamp4	0.027887	0.873272	0.37	0.188	1
Cops4	0.0282142	1.25728	0.222	0.091	1
Traf3	0.0283619	0.761086	0.259	0.103	1
Trp53bp1	0.0284218	1.9849	0.185	0.069	1
Ctu2	0.0284899	1.19063	0.185	0.066	1
Slc30a7	0.0285944	2.15899	0.148	0.047	1
Plekhg2	0.0285944	1.4449	0.148	0.047	1
Cirbp	0.0287369	0.885578	0.519	0.297	1
Rps26	0.0292156	0.32449	1	0.981	1
Aar2	0.02922	0.86309	0.111	0.028	1
Ap2s1	0.0294531	0.792143	0.519	0.297	1
Cstf3	0.0297178	1.32091	0.148	0.047	1
Gbf1	0.0303859	0.871914	0.259	0.106	1
Kif2a	0.0304686	1.95899	0.148	0.05	1
Nfkb2	0.0305946	1.08319	0.259	0.112	1
Myl6	0.0311339	0.390521	0.926	0.909	1
Bbx	0.0311437	-4.0823	0	0.15	1
Ubac2	0.0312487	0.865047	0.296	0.134	1
Srpk2	0.0314214	0.765814	0.37	0.178	1
Surf6	0.0316744	1.29219	0.148	0.047	1
Ifrd1	0.0316823	-1.0394	0.259	0.509	1
Rps9	0.0319844	0.248988	1	0.981	1
Snhg3	0.0320247	1.34441	0.185	0.069	1
Trappc10	0.03217	1.72675	0.222	0.094	1
Ptpn6	0.0323462	-1.58529	0.148	0.341	1
Sft2d2	0.0323748	1.0288	0.222	0.088	1
Ncoa4	0.0324184	1.80723	0.148	0.05	1
Xbp1	0.0324969	-2.69054	0.037	0.2	1
Rab35	0.0325271	1.16966	0.259	0.112	1
Tnik	0.0326893	1.34867	0.222	0.088	1
Cyb5b	0.0326893	0.977549	0.222	0.088	1
Clk2	0.0327859	0.434182	0.296	0.128	1
Wdr6	0.0329006	1.11715	0.148	0.047	1
Arl4a	0.0330767	0.84435	0.296	0.131	1
Ube2d1	0.0332376	0.839733	0.185	0.066	1
Larp4b	0.0332959	1.04469	0.333	0.166	1
1110012L19Rik	0.0333183	1.30374	0.148	0.047	1
Xpa	0.0334041	1.56981	0.222	0.094	1
Diablo	0.0334041	1.40214	0.222	0.094	1
Ascc1	0.0334286	1.48046	0.185	0.069	1
Gpatch8	0.0336193	0.609661	0.296	0.131	1
Rbm43	0.0340543	1.81772	0.148	0.05	1
Tbca	0.0344525	0.64548	0.593	0.388	1
Prpf31	0.0346314	0.875914	0.222	0.088	1
Snrpf	0.0347614	0.420486	0.741	0.488	1
Rps6ka5	0.0348442	1.96509	0.111	0.031	1
Rhobtb2	0.0348442	2.13992	0.111	0.031	1
Mrpl35	0.0348627	0.856399	0.259	0.112	1
Lage3	0.0349645	0.626299	0.222	0.088	1
Oxsm	0.0350076	2.85999	0.074	0.016	1
Sh2d1a	0.0350911	-1.31765	0.222	0.412	1
Lrba	0.0351144	0.635595	0.259	0.109	1
Ube2q2	0.0351198	1.75376	0.222	0.097	1
Ccz1	0.0351722	1.00482	0.222	0.091	1
9130401M01Rik	0.0353003	0.881461	0.222	0.088	1
Wdr3	0.0353705	1.98745	0.111	0.031	1
E430024I08Rik	0.0357229	3.30098	0.074	0.016	1
Pfdn2	0.0359168	0.750281	0.519	0.291	1
Tsc22d2	0.0359942	1.15201	0.222	0.094	1
Btg3	0.0360538	0.548867	0.519	0.284	1
Rpsa	0.0363797	0.222094	1	1	1
Dennd4a	0.0363934	0.918528	0.407	0.209	1
Coro7	0.036394	0.967921	0.259	0.112	1
Atp8b4	0.0364433	1.8486	0.111	0.031	1
Hivep3	0.0364433	1.84615	0.111	0.031	1
4933421O10Rik	0.0364507	2.51142	0.074	0.016	1
Rps23	0.0365555	0.313568	0.963	0.969	1
Zfp329	0.0366401	1.7411	0.148	0.05	1
Yrdc	0.0367071	0.893185	0.259	0.112	1
Nprl3	0.0368259	0.700868	0.148	0.047	1
Dynll2	0.0369724	0.924144	0.37	0.197	1
Tsr2	0.03699	1.78534	0.111	0.031	1
Naxd	0.037021	0.754882	0.222	0.088	1
Mgat5	0.0371705	0.876089	0.185	0.069	1
Kif18a	0.0371911	2.54478	0.074	0.016	1
Rmdn3	0.0371911	2.6577	0.074	0.016	1
Aprt	0.0374745	0.554858	0.63	0.381	1
Gm20559	0.0375636	1.13032	0.185	0.069	1
Camk2n1	0.0375913	0.689054	0.296	0.134	1
Nrd1	0.03766	0.908745	0.259	0.112	1
Tmem60	0.0379136	0.994373	0.222	0.091	1
Ndnf	0.0379442	2.84148	0.074	0.016	1
Osbpl5	0.0379442	2.45796	0.074	0.016	1
Eif4ebp1	0.0379442	2.66588	0.074	0.016	1
Tent4b	0.0379442	2.56706	0.074	0.016	1
Gm16124	0.0379442	2.61219	0.074	0.016	1
Ppp1r3e	0.0379442	2.5298	0.074	0.016	1
Mrps24	0.0379649	0.666591	0.519	0.303	1
Litaf	0.0380146	-1.92577	0.148	0.312	1
Nr4a1	0.038271	0.347141	0.593	0.378	1
Trmt13	0.0386723	1.7604	0.111	0.031	1
Agk	0.0386723	1.66243	0.111	0.031	1
Usp30	0.0387102	2.01188	0.074	0.016	1
Gvin1	0.0387102	2.31798	0.074	0.016	1
B4galnt4	0.0387102	2.18839	0.074	0.016	1
Nckipsd	0.0387102	2.58611	0.074	0.016	1
Osm	0.0387102	2.3572	0.074	0.016	1
Slc25a23	0.0387102	2.41534	0.074	0.016	1
Coa6	0.0387641	0.906942	0.185	0.069	1
Cope	0.0388401	-1.60068	0.148	0.325	1
Bcl7c	0.038907	0.827381	0.407	0.209	1
Mvb12b	0.038921	1.36216	0.148	0.05	1
Psmd7	0.0389515	0.624731	0.37	0.178	1
Tacc1	0.0391662	0.696145	0.407	0.209	1
Tmem126a	0.0392257	0.862632	0.296	0.141	1
Mettl6	0.0392473	1.51277	0.111	0.031	1
Fam91a1	0.0392473	1.60537	0.111	0.031	1
Dnajc18	0.0392473	1.43894	0.111	0.031	1
Fam50a	0.0392781	-2.6522	0.037	0.194	1
Adam10	0.0393909	0.684642	0.333	0.159	1
Polrmt	0.0394894	1.9567	0.074	0.016	1
Tmem223	0.0395455	1.29398	0.259	0.119	1
Gpx4	0.0395803	0.563481	0.778	0.572	1
Nsd3	0.0397726	0.822296	0.593	0.362	1
Lmo4	0.0398296	1.39743	0.111	0.031	1
Rpf2	0.0398296	1.37904	0.111	0.031	1
S100a11	0.0398373	-0.472503	0.852	0.916	1
Acot13	0.040015	1.17759	0.185	0.072	1
Rad21	0.0402489	0.521344	0.444	0.225	1
Zfp775	0.0402819	1.90356	0.074	0.016	1
Ripk3	0.0402819	1.49016	0.074	0.016	1
Fam199x	0.0402819	2.10972	0.074	0.016	1
Ctso	0.0403467	1.35429	0.148	0.05	1
Htra2	0.0404154	0.948722	0.185	0.069	1
Tmem126b	0.0404191	1.32492	0.111	0.031	1
Coq6	0.0404191	1.56862	0.111	0.031	1
Asb8	0.0404191	0.979579	0.111	0.031	1
Calu	0.0408316	1.30125	0.148	0.05	1
Pkmyt1	0.0408316	1.03853	0.148	0.05	1
B4galnt1	0.0408443	-0.812923	0.519	0.597	1
Tuba4a	0.0410299	-3.34052	0.037	0.188	1
Zfp267	0.0410877	0.841685	0.074	0.016	1
Gm19391	0.0410877	1.36324	0.074	0.016	1
AU022252	0.0410877	1.87174	0.074	0.016	1
Daam1	0.0410877	1.61363	0.074	0.016	1
Fancc	0.0410877	1.5178	0.074	0.016	1
Rab5b	0.0412602	1.16591	0.185	0.072	1
Aacs	0.0416205	1.30572	0.111	0.031	1
Dpy19l3	0.0416205	1.29728	0.111	0.031	1
Klk1b27	0.0416205	1.46691	0.111	0.031	1
Tlk1	0.0416828	-2.64265	0.074	0.228	1
Gm10138	0.0419072	1.74247	0.074	0.016	1
Gm37529	0.0419072	0.991144	0.074	0.016	1
Nudcd1	0.0419072	1.81078	0.074	0.016	1
Smdt1	0.0419368	0.991559	0.481	0.303	1
Dcaf12	0.0419782	0.996278	0.222	0.091	1
Dnaaf2	0.0422324	1.27178	0.111	0.031	1
Kars	0.0423161	1.19883	0.148	0.05	1
Nbr1	0.0425383	1.17625	0.185	0.072	1
Luzp1	0.0427405	1.3969	0.074	0.016	1
Otud3	0.0427405	1.49069	0.074	0.016	1
Cd3eap	0.0427405	1.60472	0.074	0.016	1
Cln8	0.0427405	1.4847	0.074	0.016	1
Ranbp6	0.0427405	1.27236	0.074	0.016	1
Rnf157	0.042852	1.12874	0.111	0.031	1
Tm9sf1	0.0429717	1.16158	0.185	0.072	1
Traf3ip3	0.0429934	1.19204	0.333	0.175	1
Pja1	0.0431487	0.844603	0.222	0.091	1
Pex11b	0.043331	1.15769	0.148	0.05	1
Ppp2r5d	0.043331	1.1399	0.148	0.05	1
Ttc7	0.043331	0.93064	0.148	0.05	1
Cdk2ap2	0.0435501	0.615906	0.741	0.525	1
Ifi213	0.0438461	0.940344	0.148	0.05	1
Vti1b	0.0438617	-1.66653	0.111	0.281	1
Hsbp1	0.0439009	0.252203	0.519	0.269	1
Hnrnpul2	0.0439222	-1.55786	0.148	0.322	1
Appl1	0.0439463	-3.25531	0.037	0.184	1
Rps17	0.043993	0.469461	0.815	0.631	1
Atf3	0.0441141	0.803613	0.111	0.031	1
Hnrnpab	0.0445026	-0.952886	0.37	0.528	1
Ppp1r15b	0.0445659	0.665307	0.259	0.112	1
Sdcbp	0.0452256	0.846845	0.407	0.231	1
Ppa2	0.0453693	2.13717	0.111	0.034	1
Kat6b	0.0457314	0.686896	0.185	0.069	1
Atrip	0.0459585	0.74175	0.148	0.05	1
Fos	0.0461581	-1.29181	0.593	0.694	1
Zfp36l1	0.0464271	-0.844885	0.667	0.775	1
Ankrd44	0.0466559	0.458674	0.481	0.269	1
Plekhb2	0.0467898	1.4906	0.222	0.1	1
Secisbp2	0.0467898	1.28889	0.222	0.1	1
Pigx	0.0468158	0.739071	0.37	0.188	1
Itga1	0.0469451	1.12376	0.148	0.053	1
Chchd5	0.0470464	0.844067	0.148	0.05	1
Fkbp15	0.0474835	1.65145	0.148	0.053	1
Stat6	0.0478852	0.776048	0.259	0.116	1
Eif3j1	0.0480035	0.660842	0.444	0.238	1
Msrb1	0.0480272	1.72904	0.148	0.053	1
Gorasp2	0.048163	0.746611	0.333	0.166	1
Wdr82	0.0485589	0.65187	0.296	0.141	1
Il4ra	0.0485761	1.4014	0.148	0.053	1
Rnf40	0.0485761	1.32153	0.148	0.053	1
Fam169b	0.0487473	-3.99004	0	0.128	1
Erbin	0.0487473	-4.0942	0	0.128	1
Rnft1	0.0491303	1.39699	0.148	0.053	1
B230307C23Rik	0.0492873	0.604807	0.148	0.05	1
Nrm	0.0492924	1.59126	0.111	0.034	1
2025-03-05	0.0495157	0.899916	0.296	0.147	1
Gm17018	0.0498614	0.766659	0.148	0.05	1
Tnfsf8	0.050037	-1.09266	0.333	0.512	1
Dnajc14	0.0501461	1.12875	0.222	0.1	1
Mrps30	0.0501796	1.12074	0.185	0.075	1
Lilrb4a	0.0506696	1.25157	0.185	0.075	1
Osbpl9	0.0508521	1.03118	0.222	0.103	1
Arpc2	0.0509025	-0.475429	0.852	0.847	1
Irf3	0.051016	1.37767	0.222	0.1	1
Agpat1	0.0511103	0.480469	0.185	0.069	1
Herc1	0.0511344	0.827342	0.222	0.097	1
Tmem64	0.0511638	0.828208	0.296	0.141	1
Bax	0.051353	-1.37769	0.185	0.356	1
Polr3a	0.0513583	1.68209	0.111	0.034	1
Slc25a4	0.0514732	0.365557	0.444	0.234	1
Lamp1	0.0517853	0.758597	0.37	0.206	1
Aggf1	0.051793	0.711989	0.333	0.172	1
Adrm1	0.0519293	0.936509	0.296	0.141	1
Derl2	0.0519368	-3.72168	0	0.125	1
Rrp36	0.0521637	1.32981	0.185	0.075	1
Ptprcap	0.0521778	-0.598645	0.778	0.784	1
Tmed7	0.052404	0.417062	0.296	0.134	1
Leo1	0.0525677	1.25338	0.148	0.053	1
Mon1a	0.0527755	1.64287	0.111	0.034	1
Lrpprc	0.0527755	1.56906	0.111	0.034	1
Rps27a	0.05301	0.198439	1	0.984	1
Plp2	0.0530207	0.462261	0.37	0.184	1
Klk8	0.0531969	0.981981	0.333	0.188	1
Padi2	0.0534962	1.51805	0.111	0.034	1
Ugdh	0.0534962	1.65805	0.111	0.034	1
Ltv1	0.0534962	1.68256	0.111	0.034	1
Ppm1h	0.0534995	1.30973	0.222	0.103	1
Arpc5	0.053579	0.543142	0.778	0.575	1
Tfip11	0.0537573	1.12196	0.148	0.053	1
Krr1	0.0537573	1.31845	0.148	0.053	1
Dda1	0.0539829	0.94069	0.296	0.144	1
Aopep	0.0539851	0.963564	0.333	0.181	1
Chchd7	0.0541048	1.03664	0.296	0.156	1
Tmem237	0.0542252	1.42484	0.111	0.034	1
Tmem39b	0.0542252	1.76544	0.111	0.034	1
Plaat3	0.0543303	0.72517	0.556	0.338	1
Snhg15	0.0543605	1.1103	0.148	0.053	1
Dock10	0.0545772	0.459569	0.519	0.294	1
Rnf34	0.0549624	1.26036	0.111	0.034	1
Gbe1	0.0549624	1.41168	0.111	0.034	1
Atp6v0d1	0.0550764	-2.26376	0.074	0.219	1
Becn1	0.0551989	0.676827	0.37	0.206	1
Sgta	0.0552698	-1.92377	0.037	0.188	1
Krit1	0.0553276	-3.77105	0	0.122	1
Cxcl10	0.0553276	-4.58681	0	0.122	1
Pgam5	0.0553913	0.745907	0.222	0.094	1
Serp1	0.0554134	0.81502	0.333	0.169	1
Mllt3	0.0558338	-1.78873	0.148	0.303	1
Atp5c1	0.0559039	0.535394	0.741	0.603	1
Lrch4	0.0559867	0.959973	0.296	0.144	1
Ubc	0.0562488	-0.494763	0.852	0.834	1
Kri1	0.0563268	1.34391	0.148	0.056	1
Zfp830	0.0564074	1.23807	0.185	0.078	1
Rpl12	0.0564318	0.403822	1	0.897	1
Zxdb	0.0564619	1.63013	0.111	0.034	1
Sra1	0.0564647	0.862049	0.37	0.219	1
Dazap2	0.0564918	0.55911	0.704	0.553	1
Atp5g1	0.056601	0.396344	0.704	0.453	1
Dynlrb1	0.0567965	-0.646412	0.185	0.409	1
Prdm1	0.0568299	0.870873	0.148	0.053	1
Zbtb20	0.0575732	0.8617	0.259	0.128	1
Zfp61	0.0579953	1.30438	0.111	0.034	1
Rgs16	0.0585018	-1.72037	0.259	0.406	1
Mnat1	0.0587426	1.19029	0.148	0.053	1
Tcaim	0.0587749	1.08987	0.111	0.034	1
Zfhx2	0.0587749	1.27889	0.111	0.034	1
Fuca1	0.058915	1.44297	0.222	0.109	1
Rxrb	0.0589326	-3.73465	0	0.119	1
Oxr1	0.0589414	0.676588	0.185	0.072	1
Msl1	0.059109	1.30284	0.185	0.078	1
Cnbp	0.0592212	-0.46992	0.704	0.828	1
Mrpl40	0.0593496	0.459177	0.222	0.094	1
1700017B05Rik	0.0594501	1.19879	0.148	0.056	1
Cd27	0.0594523	-2.46778	0.074	0.216	1
Kif21b	0.0597815	0.739989	0.296	0.15	1
Ppp2r2d	0.0600386	0.989155	0.259	0.119	1
Cited2	0.0600459	-1.06745	0.407	0.562	1
Prpf38b	0.0601144	0.563041	0.333	0.169	1
Sp140	0.0601267	1.05047	0.222	0.103	1
Map2k1	0.0601482	0.793209	0.259	0.122	1
2210016F16Rik	0.0602059	-2.4886	0.037	0.172	1
Zhx1	0.0602565	3.065	0.074	0.019	1
Sav1	0.0603602	1.29664	0.111	0.034	1
Btrc	0.0603602	0.873031	0.111	0.034	1
mt-Nd4l	0.0604356	-0.651705	0.704	0.781	1
Pecam1	0.0607679	0.677807	0.185	0.075	1
Gusb	0.0607809	1.13465	0.185	0.078	1
Gimap4	0.0610342	-0.62535	0.481	0.631	1
Unk	0.0611659	1.04596	0.111	0.034	1
Mrpl23	0.0611717	0.39073	0.444	0.247	1
Tmc6	0.0613468	1.21608	0.185	0.078	1
Jmy	0.0613468	1.08445	0.185	0.078	1
Sae1	0.0614599	-1.82463	0.074	0.222	1
Cnp	0.0614942	1.03181	0.296	0.15	1
Ppib	0.0616298	0.362573	0.889	0.666	1
Sun1	0.0619808	1.20964	0.111	0.034	1
Cfap97	0.0619808	1.15255	0.111	0.034	1
Pip4k2a	0.0623107	-1.9474	0.185	0.312	1
Ncmap	0.062386	2.19558	0.074	0.019	1
Ccnd3	0.0624146	0.484881	0.63	0.419	1
Cdadc1	0.0627286	0.800824	0.148	0.053	1
Dmac1	0.0627653	0.638291	0.222	0.097	1
Mpdu1	0.0627653	-3.49077	0	0.116	1
Jarid2	0.0627653	-3.6327	0	0.116	1
Trav7-5	0.0627653	-4.9301	0	0.116	1
Senp1	0.0627653	-3.83059	0	0.116	1
Eif2b2	0.0629987	0.669119	0.333	0.172	1
Ddit4	0.0632436	-1.74292	0.185	0.328	1
Rpl14	0.0633153	0.377609	1	0.959	1
Vopp1	0.0633865	1.22493	0.148	0.056	1
Rp2	0.0634738	2.16551	0.074	0.019	1
Rpl4	0.0637988	0.41352	0.852	0.784	1
Coro1b	0.0640503	-1.24358	0.333	0.431	1
Smim12	0.0643621	0.690763	0.222	0.097	1
Gm45552	0.0645773	2.38248	0.074	0.019	1
Arid3b	0.0645773	2.67689	0.074	0.019	1
Pcbp3	0.0645773	2.15624	0.074	0.019	1
Syap1	0.0646244	0.64571	0.296	0.147	1
Snap23	0.0647456	1.68145	0.148	0.056	1
Rpusd4	0.0647456	1.13064	0.148	0.056	1
Cops9	0.0647486	0.707896	0.519	0.338	1
Herc3	0.0648441	0.581845	0.185	0.072	1
Map2k2	0.0650686	0.77588	0.481	0.306	1
Nckap1l	0.0651142	0.92139	0.222	0.1	1
Trbc1	0.0652236	-1.82455	0.111	0.256	1
Atox1	0.0652272	0.408968	0.593	0.35	1
Ier5	0.0653233	-1.21606	0.407	0.509	1
Abhd5	0.0653301	0.260184	0.111	0.034	1
2610002M06Rik	0.0653301	0.3749	0.111	0.034	1
Slc2a3	0.0656966	2.11272	0.074	0.019	1
Extl3	0.0656966	2.01262	0.074	0.019	1
Mrpl20	0.0658805	0.893585	0.296	0.153	1
Ttc9c	0.0661286	1.28046	0.148	0.056	1
Psmc2	0.0663687	0.573797	0.333	0.175	1
Fbxl17	0.066639	0.829707	0.185	0.078	1
St6galnac6	0.0668318	1.77378	0.074	0.019	1
Bicdl1	0.0668318	2.04964	0.074	0.019	1
Ubash3b	0.0668405	-3.70641	0	0.112	1
Kdm2b	0.0670161	-2.3552	0.074	0.209	1
Dr1	0.067098	0.498797	0.222	0.097	1
Ubxn2a	0.06729	0.564777	0.222	0.1	1
Tbce	0.0675359	1.21365	0.148	0.056	1
Kmt2c	0.0678116	0.574879	0.296	0.15	1
Rps19bp1	0.0679661	0.43853	0.185	0.075	1
Bcs1l	0.0679831	2.10642	0.074	0.019	1
Fbxo42	0.0679831	1.44375	0.074	0.019	1
Pgm3	0.0679831	2.11974	0.074	0.019	1
Rdh11	0.0679831	1.99386	0.074	0.019	1
2410022M11Rik	0.0679831	2.01582	0.074	0.019	1
Tbc1d12	0.0679831	1.85924	0.074	0.019	1
Nr3c1	0.0682552	-1.38922	0.259	0.394	1
Acad9	0.0683351	2.10071	0.111	0.038	1
Uxt	0.0686593	1.66872	0.148	0.059	1
Tpst2	0.0686665	0.464061	0.556	0.353	1
Nr4a3	0.0687658	-2.42074	0.111	0.25	1
Pmepa1	0.0688254	0.487638	0.296	0.147	1
Mrpl58	0.0691312	0.588616	0.296	0.153	1
Zmynd19	0.0691506	2.05355	0.074	0.019	1
Hist1h4h	0.0691506	1.8706	0.074	0.019	1
Sfmbt1	0.0691506	1.43185	0.074	0.019	1
Zbed4	0.0691506	1.45305	0.074	0.019	1
Polr3d	0.0691986	1.83431	0.111	0.038	1
Dtx2	0.069367	1.6323	0.148	0.059	1
Eif4b	0.0694985	-1.55483	0.148	0.297	1
Mbd4	0.0703346	1.60991	0.074	0.019	1
Zfp628	0.0703346	1.67252	0.074	0.019	1
Siae	0.0703346	1.57078	0.074	0.019	1
Zfp949	0.0703346	1.56847	0.074	0.019	1
Trappc2	0.0703346	1.72132	0.074	0.019	1
Spsb3	0.0703719	0.876653	0.185	0.078	1
Rxylt1	0.0704243	0.999119	0.148	0.056	1
Gpbp1l1	0.0705034	0.809196	0.259	0.125	1
Phc3	0.0708548	0.928564	0.259	0.131	1
Pcgf3	0.0709524	1.66064	0.111	0.038	1
Aftph	0.0711736	-3.52487	0	0.109	1
Slc25a12	0.0711737	-3.42602	0	0.109	1
C2cd5	0.0711737	-3.61848	0	0.109	1
Ifitm10	0.0711737	-3.70912	0	0.109	1
Txlng	0.0711737	-3.77886	0	0.109	1
Morf4l1	0.0714053	-0.503126	0.63	0.7	1
Hspa1b	0.0714272	0.505116	0.37	0.212	1
Rpl24	0.0715208	0.260395	1	0.938	1
Gcsh	0.0715352	1.49311	0.074	0.019	1
Scrn2	0.0715352	1.63369	0.074	0.019	1
Hif1a	0.0716068	-0.824037	0.593	0.653	1
Trav6-7-dv9	0.0716171	-2.83655	0.111	0.244	1
Tank	0.0716335	-1.87269	0.148	0.278	1
Sumo1	0.0721376	0.509044	0.593	0.422	1
Sc5d	0.0722576	1.46616	0.148	0.059	1
Rps20	0.0723367	0.29688	1	0.981	1
Rin3	0.0724048	0.663897	0.222	0.1	1
Podnl1	0.0726046	-2.67909	0.037	0.162	1
Hdgfl3	0.0727426	1.74739	0.111	0.038	1
Gm20721	0.0727525	1.70539	0.074	0.019	1
Cpeb4	0.0727525	1.37805	0.074	0.019	1
Dock4	0.0727525	1.02113	0.074	0.019	1
Abcc4	0.0727525	1.12601	0.074	0.019	1
Uhrf2	0.0728716	-1.47655	0.259	0.394	1
Nsa2	0.0732177	0.406038	0.815	0.641	1
Clpb	0.0736514	2.10693	0.111	0.038	1
Pde11a	0.0739867	0.869345	0.074	0.019	1
Cd160	0.0739867	1.48221	0.074	0.019	1
Prxl2b	0.0739867	1.75451	0.074	0.019	1
Neu3	0.0739867	1.51331	0.074	0.019	1
Cutc	0.0739867	1.07642	0.074	0.019	1
Dhx30	0.0741766	0.822855	0.148	0.056	1
Gnpnat1	0.0741766	0.827716	0.148	0.056	1
Sptlc2	0.0742957	1.03726	0.259	0.122	1
Ephb6	0.0743474	-2.16783	0.037	0.166	1
Ly6e	0.0743993	-0.344689	0.889	0.95	1
Tmc8	0.0744898	1.20509	0.148	0.059	1
Mettl7a1	0.0744898	1.35008	0.148	0.059	1
Ube2v1	0.0745494	-0.840174	0.259	0.406	1
Dclre1c	0.0745695	1.53717	0.111	0.038	1
Zfp740	0.0745695	1.48924	0.111	0.038	1
Etaa1	0.0749419	0.799957	0.185	0.078	1
Ring1	0.0749419	0.818131	0.185	0.078	1
Cd83	0.0749464	-3.86707	0.037	0.159	1
Gak	0.0752908	1.04162	0.185	0.081	1
mt-Atp6	0.0757182	-0.478236	0.778	0.825	1
Vps26a	0.0757226	1.04553	0.148	0.056	1
Alcam	0.0757816	-3.53126	0	0.106	1
Rest	0.0757818	-3.82493	0	0.106	1
Ccrl2	0.0757818	-3.84458	0	0.106	1
Igf2r	0.0757818	-3.62274	0	0.106	1
Uqcrc1	0.0758446	0.682353	0.519	0.334	1
Dleu2	0.0760089	1.22967	0.148	0.059	1
Ddhd1	0.0764338	1.17146	0.111	0.038	1
Zdhhc2	0.0768586	0.765619	0.296	0.156	1
Rbm38	0.0768668	-1.69578	0.111	0.247	1
Wwp2	0.0772994	0.983339	0.185	0.081	1
Zfyve19	0.07738	1.27805	0.111	0.038	1
Samd10	0.07738	1.26551	0.111	0.038	1
Sytl3	0.0776799	-1.49672	0.111	0.256	1
Txndc17	0.0777242	-1.57355	0.111	0.253	1
Habp4	0.0780907	0.851699	0.148	0.056	1
Rabggta	0.078335	1.36338	0.148	0.059	1
Donson	0.078335	0.913074	0.148	0.059	1
Pik3ip1	0.0783359	1.06003	0.111	0.038	1
Hmga1	0.0783359	1.12077	0.111	0.038	1
Slc35a2	0.0783359	1.2657	0.111	0.038	1
1500011B03Rik	0.0785496	1.21577	0.222	0.116	1
Ldlrad4	0.0788934	0.584764	0.148	0.056	1
Sbno1	0.0790893	-2.07068	0.111	0.238	1
Inpp4a	0.079123	1.29209	0.148	0.059	1
Aip	0.0792312	0.646767	0.407	0.241	1
Prps1l3	0.0797027	0.684292	0.148	0.056	1
Ap1b1	0.0797151	0.756743	0.222	0.1	1
D5Ertd579e	0.0804586	0.585128	0.185	0.078	1
Prdx5	0.0804701	0.466813	0.556	0.369	1
Mrpl18	0.0804972	1.12767	0.296	0.162	1
Slc7a1	0.0805188	0.78178	0.148	0.056	1
Paqr7	0.0806828	-3.74132	0	0.103	1
Nr2c2	0.0806828	-3.60507	0	0.103	1
Mtrex	0.0806828	-3.66091	0	0.103	1
Thy1	0.0812182	0.310515	0.926	0.85	1
Upf3b	0.0812377	-2.49558	0.037	0.156	1
Ptbp2	0.081261	1.16741	0.111	0.038	1
H2-K1	0.0816744	-0.271625	0.963	0.994	1
Xist	0.0820345	0.308362	0.741	0.516	1
Med30	0.0822395	0.572918	0.407	0.231	1
Ankrd50	0.0822556	0.910884	0.111	0.038	1
Mt1	0.0822556	-0.249135	0.111	0.038	1
Gpalpp1	0.0822556	1.00588	0.111	0.038	1
Cdc37	0.0822621	-0.88697	0.259	0.419	1
Tnfaip3	0.0823353	-0.664748	0.667	0.747	1
Glipr2	0.0823659	0.660858	0.259	0.131	1
Commd4	0.0825407	0.517536	0.333	0.175	1
Slfn2	0.0826574	0.417141	0.778	0.528	1
Hmgcl	0.0828699	0.84885	0.185	0.081	1
Nudt14	0.0831608	1.27386	0.148	0.059	1
Ppp1r18	0.0832593	0.282189	0.852	0.656	1
Pacs1	0.0833382	0.698528	0.185	0.078	1
Sltm	0.0834559	0.627119	0.407	0.238	1
Map4k1	0.0835278	-2.55177	0.037	0.156	1
Chd3	0.0836536	-1.28165	0.222	0.362	1
Tug1	0.0838075	2.26566	0.111	0.041	1
Aldh18a1	0.0838075	1.70783	0.111	0.041	1
Fam160b2	0.0842743	0.883632	0.111	0.038	1
Cdk13	0.0844554	-1.92104	0.074	0.206	1
Cd86	0.0847739	1.45667	0.148	0.062	1
Asb6	0.084822	0.99026	0.148	0.059	1
Cd52	0.0848755	-0.366329	1	0.991	1
Ost4	0.0850443	-0.71459	0.444	0.541	1
Odf2	0.0856626	1.52968	0.148	0.059	1
Smad7	0.0857663	0.631252	0.333	0.181	1
Mterf3	0.0858961	-3.45402	0	0.1	1
Oip5os1	0.0862753	0.59539	0.296	0.153	1
Hpf1	0.0862964	0.65925	0.333	0.181	1
Asl	0.0863329	0.92639	0.111	0.038	1
E2f3	0.0863329	0.646305	0.111	0.038	1
Snw1	0.0864871	0.368943	0.444	0.256	1
Ncoa6	0.0865099	0.965758	0.148	0.059	1
Ndfip1	0.0866145	-0.258334	0.926	0.919	1
Dym	0.0868016	2.2484	0.111	0.041	1
Efr3a	0.0868824	1.00583	0.222	0.112	1
Sclt1	0.0873594	1.15135	0.185	0.084	1
Ndufa12	0.0873849	-1.16307	0.148	0.291	1
Paxbp1	0.0878087	0.987007	0.222	0.109	1
6530402F18Rik	0.0878187	1.82538	0.111	0.041	1
Apobec1	0.0878187	1.88046	0.111	0.041	1
Zc3h15	0.0880644	0.505983	0.519	0.331	1
Dcun1d1	0.0880985	1.03688	0.185	0.084	1
Hmgn2	0.0882175	0.567907	0.444	0.288	1
A630023P12Rik	0.0884319	0.708245	0.111	0.038	1
Rrp1b	0.0884319	0.456121	0.111	0.038	1
Gfer	0.088473	1.00645	0.222	0.109	1
Atp5k	0.0885786	0.522515	0.63	0.416	1
Tomm22	0.0887483	0.442323	0.593	0.356	1
Adam17	0.0888453	2.09457	0.111	0.041	1
Iqgap2	0.0890925	0.887512	0.148	0.059	1
Brd2	0.0893978	0.428377	0.481	0.269	1
Ndufa3	0.0895354	0.325898	0.741	0.653	1
Plekha2	0.0897899	-2.39612	0.074	0.197	1
Syncrip	0.0898351	1.2536	0.296	0.162	1
Polr2e	0.0899748	0.679458	0.481	0.3	1
Cep120	0.0902534	0.579932	0.222	0.103	1
Prkd2	0.0904901	0.814551	0.259	0.134	1
Frmd8	0.0908144	-1.44052	0.074	0.209	1
Kat7	0.0908484	0.789694	0.148	0.059	1
Exoc6b	0.0909275	1.6292	0.111	0.041	1
Prkacb	0.0914304	-2.33893	0.074	0.194	1
Casc3	0.0914426	-3.3468	0	0.097	1
Il21	0.0914427	-3.98518	0	0.097	1
Nup210	0.0914427	-3.2514	0	0.097	1
Kdm6b	0.0914427	-3.76215	0	0.097	1
Bcl2a1d	0.0915458	-1.07491	0.259	0.422	1
Ppp1r8	0.0919832	1.29686	0.111	0.041	1
Pelo	0.0919832	1.67719	0.111	0.041	1
Apex1	0.0924221	1.70765	0.148	0.062	1
Sf3b2	0.0924659	0.398915	0.667	0.444	1
Dhx15	0.0924763	0.63947	0.37	0.212	1
Khdc4	0.0925744	1.2763	0.185	0.088	1
Secisbp2l	0.09264	0.813264	0.185	0.084	1
Eif2s2	0.0927998	-0.756865	0.222	0.394	1
Snhg12	0.0929915	-1.75261	0.111	0.238	1
Nfatc3	0.0930519	0.379885	0.481	0.275	1
Mysm1	0.0933976	0.735861	0.185	0.081	1
Dpf2	0.0940456	-2.29383	0.037	0.15	1
Prpf4b	0.0940588	0.733701	0.37	0.206	1
Msantd2	0.0941949	0.974907	0.185	0.084	1
Hmox2	0.0942843	-1.73013	0.074	0.203	1
Immp1l	0.0943519	0.852041	0.296	0.159	1
Mrps16	0.0946184	-0.72288	0.111	0.266	1
Rab1a	0.0949012	-1.98338	0.074	0.197	1
Srek1	0.0949802	0.786844	0.185	0.084	1
Azi2	0.0954704	-1.72634	0.074	0.2	1
Ppp3ca	0.0956596	1.06064	0.185	0.088	1
Supt16	0.0960517	0.627358	0.333	0.178	1
Ralgps1	0.0962699	3.00652	0.037	0.006	1
Gm42743	0.0962699	2.85638	0.037	0.006	1
Dhcr24	0.0962699	3.31419	0.037	0.006	1
Acot11	0.0962699	3.53582	0.037	0.006	1
Zmym6	0.0962699	2.97599	0.037	0.006	1
Gm15446	0.0962699	3.41089	0.037	0.006	1
Trbv13-3	0.0962699	3.28062	0.037	0.006	1
Tigar	0.0962699	3.43588	0.037	0.006	1
Bcat1	0.0962699	2.98832	0.037	0.006	1
Plekha7	0.0962699	3.10909	0.037	0.006	1
Rtn4ip1	0.0962699	3.515	0.037	0.006	1
Gm45606	0.0962699	3.07677	0.037	0.006	1
Gm47525	0.0962699	3.27155	0.037	0.006	1
Slc10a1	0.0962699	3.18781	0.037	0.006	1
Otub2	0.0962699	3.13555	0.037	0.006	1
Trav15-2-dv6-2	0.0962699	3.87578	0.037	0.006	1
Gm49719	0.0962699	3.23537	0.037	0.006	1
Zfp943	0.0962699	2.89061	0.037	0.006	1
Aldh7a1	0.0962699	3.24645	0.037	0.006	1
Fam122b	0.0962699	2.84006	0.037	0.006	1
Slc50a1	0.0963059	0.564002	0.444	0.269	1
Cct5	0.0963254	-1.32956	0.222	0.341	1
Trak2	0.0965998	3.01858	0.074	0.022	1
Ube2a	0.0970603	0.742857	0.296	0.166	1
Eif2s3x	0.0972469	1.06231	0.296	0.178	1
R3hdm1	0.0973451	-3.4741	0	0.094	1
Arfgap1	0.0973451	-3.34319	0	0.094	1
Bckdha	0.0973451	-3.50487	0	0.094	1
Tnfrsf13b	0.0973451	-3.51829	0	0.094	1
Wrnip1	0.0973451	-3.50151	0	0.094	1
Bad	0.0973451	-3.1989	0	0.094	1
Fbxl12	0.0973676	1.27089	0.185	0.084	1
Plcg1	0.0973959	0.562232	0.296	0.159	1
Ankzf1	0.0974105	1.44697	0.111	0.041	1
Usb1	0.0974105	1.606	0.111	0.041	1
Dnajc24	0.0974833	1.00605	0.222	0.109	1
Man1a	0.0974834	0.500313	0.222	0.109	1
Arl1	0.0977287	0.667925	0.259	0.138	1
Rnf19a	0.097841	-1.93983	0.074	0.194	1
Acp6	0.0980644	2.10578	0.074	0.022	1
Spidr	0.0980644	1.95236	0.074	0.022	1
Rsrp1	0.0983262	-1.24884	0.296	0.403	1
Kcnmb4	0.098526	1.13489	0.111	0.041	1
Hells	0.098526	1.76288	0.111	0.041	1
Paqr8	0.0987888	2.86954	0.037	0.006	1
Bivm	0.0987888	1.9936	0.037	0.006	1
Slc19a2	0.0987888	2.61859	0.037	0.006	1
Gstm4	0.0987888	2.59614	0.037	0.006	1
Cptp	0.0987888	2.79889	0.037	0.006	1
Nos3	0.0987888	2.725	0.037	0.006	1
Gm5129	0.0987888	2.42892	0.037	0.006	1
Trbv16	0.0987888	1.84302	0.037	0.006	1
Repin1	0.0987888	2.05581	0.037	0.006	1
Zfp248	0.0987888	2.87876	0.037	0.006	1
Lmtk3	0.0987888	2.33856	0.037	0.006	1
Eri2	0.0987888	2.5589	0.037	0.006	1
Gm16675	0.0987888	2.68237	0.037	0.006	1
B230317F23Rik	0.0987888	2.60729	0.037	0.006	1
Cpe	0.0987888	2.52796	0.037	0.006	1
Itgae	0.0987888	2.42176	0.037	0.006	1
D11Wsu47e	0.0987888	2.49279	0.037	0.006	1
Tmem18	0.0987888	2.18865	0.037	0.006	1
Gm527	0.0987888	2.83132	0.037	0.006	1
Gm49602	0.0987888	2.6335	0.037	0.006	1
Polr3g	0.0987888	2.71814	0.037	0.006	1
Gm3512	0.0987888	0.414325	0.037	0.006	1
Trav13d-1	0.0987888	2.5626	0.037	0.006	1
Trav7-3	0.0987888	1.8251	0.037	0.006	1
Bcl2l2	0.0987888	2.24357	0.037	0.006	1
Spef2	0.0987888	2.26556	0.037	0.006	1
Gm34150	0.0987888	2.64145	0.037	0.006	1
Zfp563	0.0987888	2.26685	0.037	0.006	1
Gm6225	0.0987888	2.87435	0.037	0.006	1
2025-03-03	0.0987888	2.95435	0.037	0.006	1
Gpam	0.0987888	2.88717	0.037	0.006	1
Ppp1r3f	0.0987888	2.97169	0.037	0.006	1
Eml2	0.0989856	0.871466	0.185	0.084	1
Cox7a2l	0.099017	0.443004	0.63	0.45	1
1110004F10Rik	0.0992312	0.461003	0.481	0.281	1
Stk39	0.099317	0.351214	0.37	0.209	1
Mia3	0.0996503	-2.02437	0.074	0.194	1
C1qtnf4	0.0996518	1.59312	0.111	0.041	1
Usp36	0.0996768	1.54958	0.148	0.062	1
Uba1	0.0997156	0.507359	0.444	0.266	1
Caml	0.0998026	0.57593	0.185	0.084	1
Smarcd2	0.0998201	0.900759	0.222	0.116	1
Ddi2	0.100072	1.43568	0.148	0.066	1
Bscl2	0.100683	0.999692	0.222	0.112	1
Txlna	0.100788	1.23486	0.111	0.041	1
Mknk1	0.101009	0.524376	0.148	0.059	1
Pdss1	0.101047	1.94144	0.074	0.022	1
Snhg16	0.101047	1.94408	0.074	0.022	1
2810402E24Rik	0.101047	2.04529	0.074	0.022	1
Dynlt1c	0.101047	2.03709	0.074	0.022	1
Inpp5d	0.101244	0.74958	0.333	0.2	1
Bmpr2	0.10136	1.56379	0.037	0.006	1
Atg9a	0.10136	1.68085	0.037	0.006	1
Gm28901	0.10136	1.9558	0.037	0.006	1
A230059L01Rik	0.10136	2.50353	0.037	0.006	1
1700025G04Rik	0.10136	1.83595	0.037	0.006	1
Wdr34	0.10136	1.55526	0.037	0.006	1
Fastkd1	0.10136	1.53463	0.037	0.006	1
Nusap1	0.10136	1.79772	0.037	0.006	1
Pla2g4f	0.10136	1.57793	0.037	0.006	1
Rorc	0.10136	1.98946	0.037	0.006	1
C920021L13Rik	0.10136	1.69221	0.037	0.006	1
Gm43848	0.10136	2.2346	0.037	0.006	1
Lyn	0.10136	2.51655	0.037	0.006	1
Ccne2	0.10136	2.19894	0.037	0.006	1
Fancg	0.10136	2.27794	0.037	0.006	1
Samd11	0.10136	2.37266	0.037	0.006	1
Zfp605	0.10136	2.34338	0.037	0.006	1
Rasa4	0.10136	2.15421	0.037	0.006	1
Zfp316	0.10136	2.03223	0.037	0.006	1
Zfp772	0.10136	2.50068	0.037	0.006	1
Zfp324	0.10136	2.33529	0.037	0.006	1
Apoe	0.10136	1.6931	0.037	0.006	1
Igsf23	0.10136	2.25794	0.037	0.006	1
Zfp382	0.10136	2.57136	0.037	0.006	1
Gm44686	0.10136	2.63147	0.037	0.006	1
Tpcn2	0.10136	1.68497	0.037	0.006	1
Slc25a15	0.10136	2.10037	0.037	0.006	1
Gan	0.10136	1.40485	0.037	0.006	1
A130014A01Rik	0.10136	2.01453	0.037	0.006	1
Gm42047	0.10136	2.19172	0.037	0.006	1
Fam89a	0.10136	2.31176	0.037	0.006	1
Gm39323	0.10136	2.08865	0.037	0.006	1
Mpi	0.10136	1.76612	0.037	0.006	1
Gm49322	0.10136	2.11676	0.037	0.006	1
Lyrm7	0.10136	1.97333	0.037	0.006	1
Nek8	0.10136	2.21827	0.037	0.006	1
Tefm	0.10136	2.13548	0.037	0.006	1
Gm29361	0.10136	2.32783	0.037	0.006	1
Hist1h4a	0.10136	1.60138	0.037	0.006	1
Gm28557	0.10136	2.25625	0.037	0.006	1
Trav6-4	0.10136	2.12318	0.037	0.006	1
Slc22a17	0.10136	2.31769	0.037	0.006	1
Foxred2	0.10136	1.84762	0.037	0.006	1
Pnpla3	0.10136	1.44542	0.037	0.006	1
Csrnp2	0.10136	1.26302	0.037	0.006	1
Znrd1as	0.10136	1.85775	0.037	0.006	1
Gm41664	0.10136	1.95961	0.037	0.006	1
Slc14a1	0.10136	2.26095	0.037	0.006	1
Cst6	0.10136	1.59753	0.037	0.006	1
Hdac6	0.10136	1.07216	0.037	0.006	1
2810403D21Rik	0.10136	1.90566	0.037	0.006	1
Gla	0.10136	2.28272	0.037	0.006	1
Nif3l1	0.10156	1.09111	0.148	0.062	1
Nras	0.10156	0.933628	0.148	0.062	1
Zranb1	0.10156	0.970953	0.148	0.062	1
Phf23	0.10156	1.09824	0.148	0.062	1
Retreg1	0.101789	0.634357	0.296	0.159	1
Zmym5	0.101882	0.831152	0.222	0.109	1
Arl14ep	0.101934	1.11173	0.111	0.041	1
Csrnp1	0.102497	-1.10199	0.222	0.338	1
Decr2	0.102512	0.978708	0.148	0.062	1
Zbtb43	0.102565	1.95539	0.074	0.022	1
Tti1	0.102565	1.87788	0.074	0.022	1
Dcp1b	0.102565	1.92902	0.074	0.022	1
Arrdc2	0.102565	1.87933	0.074	0.022	1
Kantr	0.102565	2.06489	0.074	0.022	1
Calr	0.103044	0.388486	0.481	0.312	1
Il17ra	0.103125	0.7012	0.185	0.084	1
Vdac3	0.103356	-2.10819	0.074	0.191	1
Txndc5	0.103471	0.849869	0.148	0.062	1
Nrp1	0.10358	-1.18912	0.185	0.319	1
Evi2a	0.103628	-3.33735	0	0.091	1
Mad2l1bp	0.103628	-3.26965	0	0.091	1
Zeb2	0.103628	-3.46343	0	0.091	1
Abhd12	0.103628	-3.47359	0	0.091	1
Bsdc1	0.103628	-3.30763	0	0.091	1
Scarb2	0.103628	-3.06971	0	0.091	1
Gfpt1	0.103628	-3.30049	0	0.091	1
Cdk12	0.103628	-3.30081	0	0.091	1
Ralgapa1	0.103628	-3.27201	0	0.091	1
Hexb	0.103628	-3.33781	0	0.091	1
Dynlt1b	0.103628	-3.17927	0	0.091	1
Mplkip	0.10397	1.20483	0.222	0.119	1
Rcor3	0.104101	1.87213	0.074	0.022	1
0610040B10Rik	0.104101	1.59093	0.074	0.022	1
Igf1r	0.104101	1.68345	0.074	0.022	1
Klhl28	0.104101	1.56777	0.074	0.022	1
Ttc7b	0.104101	1.94101	0.074	0.022	1
Ankrd13d	0.104101	1.54215	0.074	0.022	1
AW549877	0.104258	1.03445	0.111	0.041	1
Socs2	0.104437	1.17222	0.148	0.062	1
Tbc1d13	0.105656	1.67141	0.074	0.022	1
Jdp2	0.105656	1.2476	0.074	0.022	1
Gm46430	0.105656	1.88058	0.074	0.022	1
A930006K02Rik	0.105656	1.72617	0.074	0.022	1
Rbm4	0.105908	0.834427	0.222	0.112	1
Mrps11	0.106258	1.34983	0.185	0.088	1
Atp6v0a2	0.106281	1.38951	0.185	0.094	1
Trim11	0.106391	0.931426	0.148	0.062	1
Crmp1	0.106438	0.578404	0.222	0.109	1
Cpm	0.106623	0.870449	0.111	0.041	1
Ikbkg	0.106623	1.01712	0.111	0.041	1
Txnip	0.106729	0.566723	0.519	0.353	1
Ptpn1	0.107207	-1.1322	0.185	0.334	1
Snhg17	0.107229	1.69995	0.074	0.022	1
Pogz	0.107229	1.1265	0.074	0.022	1
E230029C05Rik	0.107229	1.54782	0.074	0.022	1
Rprd1a	0.107229	1.51396	0.074	0.022	1
Tbc1d25	0.107229	1.62086	0.074	0.022	1
Eya3	0.107822	0.609717	0.111	0.041	1
Actn4	0.107843	-2.13374	0.074	0.188	1
Phlda1	0.107883	-0.757588	0.148	0.3	1
S100a10	0.108064	-0.247923	0.889	0.903	1
Ptpn9	0.108374	0.817452	0.148	0.062	1
Cebpb	0.108415	0.870858	0.519	0.381	1
Npm3	0.108672	0.540222	0.37	0.219	1
Prr5l	0.10882	1.35754	0.074	0.022	1
Pgm2	0.10882	1.27112	0.074	0.022	1
Ddx51	0.10882	1.12169	0.074	0.022	1
Zfp597	0.10882	1.20914	0.074	0.022	1
Epg5	0.10882	1.04039	0.074	0.022	1
Itgb7	0.108854	0.563597	0.519	0.359	1
Msto1	0.109031	0.906589	0.111	0.041	1
Tiprl	0.10928	0.450793	0.333	0.184	1
Rab28	0.109376	0.818005	0.148	0.062	1
Pnpla8	0.109376	0.869584	0.148	0.062	1
Mif4gd	0.109535	0.460684	0.444	0.275	1
Thrap3	0.109743	0.605658	0.444	0.256	1
Glmp	0.109743	0.361849	0.444	0.256	1
Nsun6	0.109769	0.664306	0.222	0.112	1
Chmp3	0.109985	1.17639	0.222	0.119	1
Tex264	0.110088	0.343577	0.222	0.106	1
Mob1b	0.110251	0.727658	0.111	0.041	1
Elovl1	0.110317	-3.22705	0	0.088	1
Plk2	0.110317	-3.88574	0	0.088	1
Tmem131	0.110317	-3.29509	0	0.088	1
Prkab1	0.110317	-3.27891	0	0.088	1
Rps15	0.110348	0.298935	0.889	0.772	1
Jpt2	0.11043	1.49668	0.074	0.022	1
Ndufa11	0.110474	0.695842	0.444	0.294	1
Ccnd2	0.110511	0.282023	0.519	0.341	1
Nubp2	0.110851	1.75915	0.111	0.044	1
Spry1	0.110971	-0.756024	0.148	0.294	1
Camk4	0.111047	0.337781	0.296	0.159	1
Ifi35	0.111155	0.911884	0.296	0.166	1
Xpo6	0.111403	0.86209	0.148	0.062	1
Srebf2	0.111454	1.21599	0.185	0.088	1
Dcaf8	0.111483	-2.83697	0.037	0.141	1
Rpl8	0.112006	0.218174	1	0.969	1
Arhgap4	0.112015	1.2463	0.259	0.153	1
5730480H06Rik	0.112058	1.17019	0.074	0.022	1
Gm32031	0.112058	1.18372	0.074	0.022	1
Comtd1	0.112058	0.724359	0.074	0.022	1
Poglut1	0.112058	0.954168	0.074	0.022	1
Psme3	0.112247	-2.64089	0.037	0.141	1
Lyar	0.11261	1.0208	0.148	0.066	1
1810058I24Rik	0.112672	0.56455	0.444	0.269	1
Casp4	0.113016	-2.6596	0.037	0.141	1
Ppp3cc	0.113172	0.665457	0.296	0.162	1
Sdr39u1	0.113459	0.857158	0.148	0.062	1
Kdm1b	0.113706	0.589013	0.074	0.022	1
Atp11c	0.113706	-0.0563979	0.074	0.022	1
Eea1	0.113769	-1.11798	0.259	0.381	1
Ppp1r14b	0.113805	0.801856	0.259	0.141	1
Sys1	0.114094	0.721762	0.37	0.241	1
Rbbp6	0.114126	0.828939	0.185	0.088	1
C330007P06Rik	0.114484	1.57929	0.111	0.044	1
Nipsnap1	0.114532	0.401483	0.185	0.084	1
Riok1	0.115208	0.397593	0.222	0.109	1
Tmem59	0.115331	-0.867293	0.333	0.459	1
Arid1b	0.115361	0.797889	0.222	0.112	1
Aebp2	0.115468	-1.22836	0.185	0.312	1
Atxn7	0.115544	0.648245	0.148	0.062	1
Rab9	0.115545	0.574617	0.148	0.062	1
Ap3d1	0.115672	1.00215	0.148	0.066	1
Arhgap27	0.115715	1.43515	0.111	0.044	1
Eif4e	0.115958	-2.30877	0.074	0.181	1
Yipf5	0.116449	0.251867	0.296	0.153	1
Ppp1r10	0.116618	0.936039	0.259	0.147	1
Dop1a	0.116957	1.37231	0.111	0.044	1
Tet2	0.117442	-3.22825	0	0.084	1
Kmt2b	0.117442	-3.33089	0	0.084	1
Chsy1	0.117442	-3.25421	0	0.084	1
Serhl	0.117442	-3.02586	0	0.084	1
Lamp2	0.117442	-3.15468	0	0.084	1
Rap2c	0.117442	-3.48274	0	0.084	1
Rplp1	0.117524	0.219334	1	0.988	1
Atg3	0.117598	0.318444	0.37	0.212	1
Nup50	0.117696	0.636729	0.222	0.109	1
Msh2	0.11775	1.10984	0.148	0.066	1
Polr1c	0.117767	0.861147	0.185	0.088	1
Srrt	0.118295	0.41088	0.259	0.134	1
Ndufb2	0.118408	0.733629	0.296	0.178	1
Tspyl1	0.118656	0.88949	0.222	0.112	1
Mafg	0.11873	0.447657	0.148	0.062	1
Micu2	0.118967	1.00981	0.259	0.144	1
Btbd1	0.119045	0.790037	0.259	0.141	1
Ets1	0.119379	-0.608276	0.667	0.703	1
Tmem71	0.119429	1.20099	0.185	0.097	1
Zfp938	0.119472	1.47898	0.111	0.044	1
Etnk1	0.119516	0.585435	0.296	0.162	1
Pdcd5	0.119819	0.74059	0.481	0.309	1
Pxn	0.119958	1.0315	0.185	0.091	1
Ccnk	0.120119	-1.91589	0.037	0.141	1
Ist1	0.120121	0.500457	0.185	0.084	1
Psmc6	0.120353	0.946083	0.259	0.147	1
Foxn2	0.120668	-2.56913	0.037	0.138	1
Uqcr11	0.120669	0.565898	0.444	0.294	1
Cdca7l	0.120746	1.40083	0.111	0.044	1
Cd96	0.12085	0.18242	0.333	0.175	1
Smarca4	0.120963	-2.36238	0.074	0.181	1
Cst7	0.121186	-1.36823	0.185	0.303	1
Nop53	0.121351	0.557031	0.481	0.316	1
Znrd1	0.121965	-1.86231	0.111	0.222	1
Setx	0.122025	1.5793	0.185	0.094	1
Galnt11	0.12203	1.32109	0.111	0.044	1
Arhgef7	0.12203	1.41152	0.111	0.044	1
Guk1	0.122183	0.471981	0.259	0.138	1
Frg1	0.122493	0.41025	0.444	0.272	1
Nfic	0.123073	0.987643	0.148	0.066	1
Cd226	0.123225	0.557682	0.333	0.206	1
Mzt1	0.123399	0.847474	0.185	0.088	1
Srp19	0.123765	0.50696	0.296	0.169	1
Gmppa	0.12396	1.79535	0.148	0.069	1
Ski	0.124159	0.746824	0.148	0.066	1
Stk24	0.124194	0.901806	0.444	0.281	1
Ddx39b	0.124344	-0.66081	0.333	0.472	1
Znhit2	0.124403	0.29803	0.222	0.106	1
Csnk2a2	0.124471	0.881746	0.259	0.141	1
Tpp2	0.124497	0.763447	0.296	0.169	1
Insig2	0.125033	-3.45763	0	0.081	1
Acadm	0.125033	-3.17798	0	0.081	1
Tex10	0.125033	-3.09616	0	0.081	1
Iffo2	0.125033	-2.95134	0	0.081	1
Bud23	0.125033	-3.17505	0	0.081	1
Klrd1	0.125033	-3.8777	0	0.081	1
Limd1	0.125033	-3.06878	0	0.081	1
Tinf2	0.125033	-3.21146	0	0.081	1
Tmem242	0.125033	-3.09785	0	0.081	1
Mapk8ip3	0.125033	-3.52457	0	0.081	1
Mpp7	0.125033	-3.35604	0	0.081	1
Taok3	0.125489	-1.20261	0.111	0.234	1
Ube2i	0.125803	0.358793	0.704	0.5	1
Arhgap12	0.125946	1.15573	0.111	0.044	1
Ncor2	0.126293	0.497385	0.185	0.088	1
Ass1	0.126628	0.740688	0.37	0.228	1
Ier2	0.126656	0.365462	0.593	0.441	1
Bak1	0.126708	1.40732	0.185	0.094	1
D030056L22Rik	0.126878	-1.58892	0.037	0.144	1
Hadha	0.126924	-2.24063	0.074	0.178	1
Lax1	0.126938	0.402902	0.333	0.194	1
Pcid2	0.127201	1.39131	0.148	0.069	1
Slc2a8	0.127273	1.09088	0.111	0.044	1
Tmod3	0.127317	0.654473	0.296	0.172	1
Mdp1	0.127877	-1.45415	0.111	0.228	1
Rnf44	0.12795	-2.66445	0.037	0.134	1
Fundc2	0.128259	0.364201	0.407	0.238	1
Dut	0.12836	-1.20472	0.148	0.269	1
St3gal6	0.12858	0.528986	0.259	0.138	1
Cbll1	0.128581	0.669471	0.148	0.066	1
Rps14	0.128686	0.209442	1	0.981	1
Ebpl	0.12908	-1.77769	0.074	0.184	1
Pik3r1	0.129397	0.432753	0.259	0.138	1
Agfg2	0.129706	0.558794	0.148	0.066	1
Erich1	0.129706	0.723174	0.148	0.066	1
Exoc7	0.129814	0.735728	0.222	0.116	1
Irak1	0.129846	0.240423	0.148	0.062	1
Arih1	0.130474	-1.51943	0.074	0.188	1
Ppia	0.130708	0.17293	1	0.978	1
Kctd17	0.131319	1.09555	0.111	0.044	1
Slc22a15	0.131374	-1.75834	0.074	0.184	1
Pkm	0.131398	-0.507741	0.704	0.706	1
Ywhaz	0.131844	-0.432827	0.778	0.722	1
Rps3a1	0.132243	0.183921	1	0.988	1
Babam1	0.132379	0.590968	0.296	0.175	1
Nasp	0.132564	-1.91715	0.037	0.138	1
Pycard	0.132592	1.18249	0.333	0.212	1
Izumo4	0.132834	-1.51879	0.037	0.144	1
Aurkaip1	0.132943	0.173004	0.519	0.306	1
Sec16a	0.133124	-3.25421	0	0.078	1
Znfx1	0.133124	-3.21828	0	0.078	1
Ube4b	0.133124	-3.03794	0	0.078	1
Mepce	0.133124	-3.3239	0	0.078	1
Paip2b	0.133124	-3.10205	0	0.078	1
Gm35037	0.133124	-3.47218	0	0.078	1
Xylt1	0.133124	-3.12943	0	0.078	1
Ibtk	0.133124	-3.21861	0	0.078	1
Bcap29	0.133124	-3.23287	0	0.078	1
Thap7	0.133124	-2.95729	0	0.078	1
Supt3	0.133124	-3.15484	0	0.078	1
H2-Q7	0.133528	-0.538023	0.704	0.719	1
Nucks1	0.133568	0.444955	0.444	0.281	1
Nup93	0.133791	2.16285	0.074	0.025	1
Gimap7	0.133978	0.950307	0.333	0.222	1
Ubfd1	0.134072	0.797656	0.111	0.044	1
Plpp5	0.134072	0.75844	0.111	0.044	1
Btbd19	0.134122	-1.99178	0.037	0.134	1
Ppp1cc	0.13425	-0.49171	0.333	0.506	1
Mpnd	0.134575	-1.4337	0.037	0.144	1
Susd6	0.13568	-1.50628	0.074	0.191	1
Mydgf	0.135901	0.481255	0.259	0.141	1
Strn4	0.136166	1.21451	0.148	0.069	1
Alkbh7	0.136166	1.00599	0.148	0.069	1
Mcts1	0.136196	0.343616	0.296	0.162	1
Nhp2	0.136247	0.561155	0.222	0.112	1
Trim27	0.136367	0.119814	0.296	0.156	1
Fbxo34	0.136395	1.43147	0.111	0.047	1
Pdlim5	0.136868	0.885801	0.111	0.044	1
Tmem38b	0.136868	1.11192	0.111	0.044	1
Lmtk2	0.136868	0.931578	0.111	0.044	1
Ccdc59	0.136897	0.54655	0.333	0.2	1
Tmem243	0.137104	-1.71777	0.074	0.178	1
Atp6v1b2	0.137178	-2.02722	0.074	0.175	1
Cct4	0.137195	0.403919	0.481	0.312	1
Cks1b	0.137403	2.02218	0.074	0.025	1
Pmpcb	0.1375	-2.50093	0.037	0.131	1
Txn2	0.137531	0.425846	0.519	0.325	1
Lipo3	0.137769	1.61042	0.111	0.047	1
Cfl1	0.138157	0.239811	1	0.916	1
Ap2a2	0.138283	0.777168	0.111	0.044	1
Rpap3	0.138283	0.677563	0.111	0.044	1
Rpl7l1	0.138398	0.320758	0.185	0.088	1
B3gat3	0.138426	-2.27263	0.037	0.131	1
Gabarap	0.138594	-0.523743	0.481	0.6	1
Rap1a	0.13887	-0.672308	0.444	0.553	1
Gm47015	0.138977	0.583063	0.148	0.066	1
Dnm2	0.139016	0.52055	0.444	0.291	1
Gmps	0.139249	0.407029	0.296	0.166	1
Zranb2	0.139526	-1.29809	0.111	0.225	1
Edem1	0.139537	0.682178	0.185	0.094	1
Tmf1	0.139906	0.817214	0.259	0.144	1
P2ry10	0.140226	-1.72333	0.074	0.181	1
Eef1b2	0.140446	0.340096	0.926	0.838	1
Ddx1	0.140828	0.987153	0.148	0.069	1
Eif3k	0.141025	0.274522	0.741	0.572	1
Zfp142	0.14109	1.56499	0.074	0.025	1
Slamf7	0.14109	1.64011	0.074	0.025	1
Dusp16	0.141148	0.577383	0.111	0.044	1
AI662270	0.141302	0.602082	0.259	0.147	1
Pofut2	0.14156	0.334407	0.185	0.088	1
Pdrg1	0.141669	-1.98575	0.111	0.212	1
Syt11	0.141681	-1.51473	0.074	0.184	1
Smg7	0.141754	-3.21528	0	0.075	1
Hspa14	0.141754	-3.01427	0	0.075	1
Prpf18	0.141754	-3.09941	0	0.075	1
Pmvk	0.141754	-3.34809	0	0.075	1
Dok1	0.141754	-3.1549	0	0.075	1
Zfp384	0.141754	-2.80167	0	0.075	1
Hlcs	0.141754	-3.2928	0	0.075	1
Psma7	0.142178	-0.827463	0.333	0.453	1
Pdia4	0.1422	0.798071	0.37	0.244	1
Epb41l4aos	0.142635	0.835492	0.185	0.094	1
Evl	0.142809	0.41504	0.481	0.303	1
Casp1	0.142917	-1.76771	0.111	0.219	1
Myo5a	0.142961	1.22488	0.074	0.025	1
Ddx24	0.143458	-0.794305	0.407	0.478	1
N4bp2l2	0.143745	1.25925	0.333	0.225	1
Smim14	0.143799	0.929942	0.259	0.159	1
Brd1	0.143957	-1.52732	0.148	0.253	1
Map2k4	0.144088	-1.8676	0.037	0.131	1
Exosc10	0.144792	-2.52664	0.037	0.128	1
Svil	0.144792	-2.60266	0.037	0.128	1
Ccr4	0.144852	1.55784	0.074	0.025	1
0610009B22Rik	0.144852	1.39252	0.074	0.025	1
Hist1h4n	0.144852	1.81962	0.074	0.025	1
1700097N02Rik	0.144852	1.38481	0.074	0.025	1
Rps2	0.145013	0.120413	1	0.978	1
Usp48	0.145233	0.726813	0.222	0.119	1
Taf6	0.145529	0.123078	0.111	0.044	1
Perp	0.145529	0.418215	0.111	0.044	1
Rplp2	0.145565	0.290005	1	0.981	1
Ubqln1	0.145785	0.839456	0.185	0.094	1
Rdx	0.145786	0.846525	0.296	0.175	1
Egln2	0.14619	-1.78997	0.037	0.134	1
S100pbp	0.146234	1.55629	0.111	0.047	1
Ppp2r5c	0.146499	0.400283	0.222	0.116	1
Rps6kc1	0.146762	1.30215	0.074	0.025	1
Klhl26	0.146762	1.16386	0.074	0.025	1
Pinx1	0.146762	1.62456	0.074	0.025	1
Rnf219	0.146762	1.66015	0.074	0.025	1
Stfa3	0.146762	1.38691	0.074	0.025	1
Sf3b1	0.146842	-0.627628	0.593	0.606	1
Armc10	0.147152	-1.6905	0.037	0.134	1
Pdap1	0.147412	-1.68392	0.185	0.278	1
Ehd1	0.147516	0.448269	0.259	0.138	1
Vps26b	0.147729	0.813011	0.222	0.122	1
Sipa1l1	0.148049	0.819814	0.148	0.069	1
Lats2	0.148049	1.00098	0.148	0.069	1
Dennd1c	0.148315	-0.720076	0.074	0.2	1
Slc30a1	0.148691	1.23602	0.074	0.025	1
Tmem143	0.148691	1.20032	0.074	0.025	1
Alkbh8	0.148691	1.50246	0.074	0.025	1
Kif3a	0.148691	1.37216	0.074	0.025	1
Nsun3	0.148691	1.38408	0.074	0.025	1
Pigs	0.148761	-1.66199	0.074	0.178	1
Ccdc88c	0.148872	-1.32525	0.111	0.231	1
Eipr1	0.148989	0.830155	0.185	0.094	1
Tra2b	0.149124	-0.495947	0.481	0.628	1
Ssbp1	0.149132	-2.28321	0.074	0.169	1
Safb	0.149173	0.574863	0.259	0.147	1
Lrmp	0.149188	-0.390048	0.037	0.141	1
Zfp362	0.14928	0.785994	0.148	0.069	1
Ivns1abp	0.149433	0.581433	0.222	0.116	1
Dmxl1	0.149621	0.92146	0.148	0.072	1
Ap2b1	0.149714	-2.16596	0.037	0.128	1
H2-T22	0.150109	0.400824	0.667	0.472	1
Zcchc8	0.150217	0.676549	0.185	0.091	1
Klhdc10	0.150614	1.32015	0.111	0.047	1
Dhodh	0.150639	1.46735	0.074	0.025	1
Mon1b	0.150639	1.16265	0.074	0.025	1
Nxn	0.150639	1.4769	0.074	0.025	1
Tmed8	0.150639	0.885276	0.074	0.025	1
Zfp251	0.150639	1.20605	0.074	0.025	1
Ifit1	0.150639	1.24393	0.074	0.025	1
Noc3l	0.150639	1.067	0.074	0.025	1
Ndufv3	0.150694	0.392378	0.63	0.459	1
Eed	0.150899	-2.16947	0.074	0.169	1
Zfp64	0.150963	-2.94657	0	0.072	1
Decr1	0.150963	-2.96005	0	0.072	1
Kdm4a	0.150963	-2.68791	0	0.072	1
Tyw1	0.150963	-3.03884	0	0.072	1
Ints1	0.150963	-2.88887	0	0.072	1
Rnf103	0.150963	-3.12476	0	0.072	1
Fam136a	0.150963	-2.77583	0	0.072	1
Kat8	0.150963	-2.86001	0	0.072	1
Prmt9	0.150963	-3.2127	0	0.072	1
Tmem184c	0.150963	-2.90667	0	0.072	1
Fdx1	0.150963	-3.1648	0	0.072	1
Man2c1	0.150963	-3.20113	0	0.072	1
Plekho2	0.150963	-2.71445	0	0.072	1
Dnajb12	0.150963	-3.00078	0	0.072	1
Med9	0.150963	-2.87173	0	0.072	1
Csnk1e	0.150963	-3.02949	0	0.072	1
Opa1	0.150963	-3.24433	0	0.072	1
Cenpq	0.150963	-2.97955	0	0.072	1
Mtpap	0.150963	-2.84517	0	0.072	1
Tshz1	0.150963	-3.20287	0	0.072	1
mt-Cytb	0.151056	-0.419188	0.852	0.922	1
Grap2	0.151116	0.557076	0.296	0.172	1
Zfp131	0.151275	0.313413	0.148	0.066	1
Tmem179b	0.151355	0.772989	0.556	0.347	1
Gadd45b	0.151376	-1.42508	0.407	0.472	1
Tox2	0.151538	-1.71634	0.074	0.175	1
Ptpn11	0.151772	-0.745006	0.333	0.441	1
Phgdh	0.152076	0.864306	0.222	0.125	1
Yars	0.152246	0.89004	0.185	0.094	1
Sap30l	0.1523	0.798112	0.259	0.15	1
Ostf1	0.152322	0.314689	0.667	0.469	1
Traf6	0.152411	0.617253	0.222	0.116	1
Spg11	0.152606	1.29281	0.074	0.025	1
Tmem87b	0.152606	1.29593	0.074	0.025	1
Stx16	0.152606	1.15408	0.074	0.025	1
Ddx19b	0.152606	1.15456	0.074	0.025	1
Exoc8	0.152606	1.21298	0.074	0.025	1
Ecsit	0.152606	1.04143	0.074	0.025	1
Slc29a3	0.152606	1.21818	0.074	0.025	1
Narf	0.152606	1.26906	0.074	0.025	1
Gosr2	0.153019	0.847726	0.148	0.069	1
Sdhc	0.153024	-1.43076	0.037	0.134	1
Fam241a	0.153589	1.09202	0.111	0.047	1
Nisch	0.153937	-1.44934	0.111	0.219	1
Sec24c	0.154281	0.785402	0.148	0.069	1
Dpysl2	0.154543	0.966854	0.148	0.072	1
Dclre1b	0.154594	1.09998	0.074	0.025	1
2310022A10Rik	0.154594	1.10389	0.074	0.025	1
Evi5l	0.154594	0.768961	0.074	0.025	1
E130307A14Rik	0.154594	1.14537	0.074	0.025	1
9930021J03Rik	0.154594	0.900823	0.074	0.025	1
Acat1	0.154617	0.372914	0.296	0.162	1
Zc3h7a	0.154657	0.637236	0.185	0.091	1
Pink1	0.154677	0.09647	0.444	0.256	1
Gtpbp2	0.154762	-2.06108	0.037	0.128	1
Fam172a	0.154928	-1.73608	0.037	0.131	1
Clk1	0.155011	-0.804993	0.296	0.403	1
Rce1	0.155021	0.527332	0.222	0.119	1
Ciapin1	0.155077	1.09622	0.259	0.159	1
Tmx2	0.155237	0.800449	0.185	0.097	1
Rictor	0.15555	0.712194	0.148	0.069	1
Cd81	0.155554	-2.9045	0.037	0.125	1
Prr7	0.155554	-2.7437	0.037	0.125	1
Ccl5	0.15559	0.466108	0.333	0.216	1
Eef1g	0.155797	0.490082	0.704	0.475	1
Tnfsf11	0.155947	-0.919884	0.296	0.397	1
Mrpl33	0.155975	0.318299	0.593	0.422	1
Bud31	0.155993	1.2044	0.222	0.125	1
Mlx	0.156337	0.69535	0.185	0.097	1
Eif1a	0.156594	-2.5361	0.037	0.125	1
Gpr25	0.1566	0.00638724	0.074	0.025	1
Bloc1s3	0.1566	0.759704	0.074	0.025	1
Mgat4b	0.1566	0.728129	0.074	0.025	1
Rdh12	0.1566	0.715717	0.074	0.025	1
Arfgef1	0.156608	1.17807	0.111	0.047	1
Rbck1	0.157008	-1.07999	0.185	0.288	1
Lsm7	0.157202	0.415214	0.333	0.2	1
Mpv17l2	0.157475	0.341418	0.222	0.116	1
Slamf1	0.157513	0.825604	0.259	0.156	1
BE692007	0.157989	-1.62493	0.037	0.131	1
Ctdsp1	0.158053	-1.37245	0.037	0.134	1
Psmc3	0.158124	0.497346	0.481	0.334	1
Crkl	0.158134	1.02956	0.111	0.047	1
Mycbp	0.158627	0.884731	0.074	0.025	1
Ccl25	0.158627	0.114073	0.074	0.025	1
Dpagt1	0.158627	0.946788	0.074	0.025	1
Enpp1	0.158627	0.49152	0.074	0.025	1
Hdac8	0.158627	1.21036	0.074	0.025	1
Cstf2	0.158627	1.14751	0.074	0.025	1
Dtnbp1	0.158689	-1.96644	0.037	0.125	1
Kbtbd2	0.159408	0.64517	0.148	0.069	1
Hspd1	0.159423	0.747673	0.37	0.225	1
Dkc1	0.159587	0.868944	0.148	0.072	1
Ostm1	0.159672	0.969763	0.111	0.047	1
Trpv2	0.159938	-1.82741	0.037	0.128	1
Erp29	0.160113	-1.30051	0.148	0.247	1
Rab6a	0.160158	0.378561	0.296	0.169	1
U2surp	0.160196	-1.41859	0.111	0.212	1
Peli1	0.16055	0.440961	0.407	0.253	1
Zdhhc12	0.160673	0.837792	0.074	0.025	1
Apba3	0.160673	0.545623	0.074	0.025	1
F2r	0.160673	0.834739	0.074	0.025	1
Gm10260	0.160673	0.15972	0.074	0.025	1
Plin3	0.160673	0.55151	0.074	0.025	1
Hist1h2ap	0.160709	0.499456	0.148	0.069	1
Cops7a	0.160795	-3.05087	0	0.069	1
Hdac4	0.160795	-2.79147	0	0.069	1
Agpat2	0.160795	-3.19922	0	0.069	1
Tm9sf4	0.160795	-3.11212	0	0.069	1
Lzic	0.160795	-2.92472	0	0.069	1
Tbc1d14	0.160795	-3.00485	0	0.069	1
Hps4	0.160795	-3.09839	0	0.069	1
Eid2	0.160795	-2.90319	0	0.069	1
Ngrn	0.160795	-2.98082	0	0.069	1
Aig1	0.160795	-2.97598	0	0.069	1
Nup88	0.160795	-2.98002	0	0.069	1
Tdp2	0.160795	-3.00186	0	0.069	1
Tcf20	0.160795	-3.19009	0	0.069	1
Pphln1	0.160795	-2.87942	0	0.069	1
Nagpa	0.160795	-2.70228	0	0.069	1
Haghl	0.160795	-3.14615	0	0.069	1
Insl6	0.160795	-3.05934	0	0.069	1
Eif3e	0.161148	-0.791716	0.444	0.506	1
Hipk2	0.161221	1.03242	0.111	0.047	1
Tbpl1	0.161221	0.885548	0.111	0.047	1
Kdelr2	0.161647	-1.52084	0.074	0.172	1
Sdha	0.161759	0.169582	0.407	0.244	1
1810009A15Rik	0.162012	0.662007	0.222	0.125	1
Ganab	0.162019	0.309854	0.148	0.069	1
Rnf4	0.162045	-1.8015	0.037	0.128	1
Ints6	0.162141	-1.40632	0.037	0.131	1
Ndufb9	0.162166	0.334037	0.556	0.362	1
Hspa8	0.162278	-0.321974	0.963	0.972	1
Elk3	0.162425	0.425133	0.296	0.172	1
Pdhb	0.162725	0.480372	0.333	0.203	1
Smpd5	0.162781	0.856269	0.111	0.047	1
Hcfc1r1	0.162855	0.679123	0.333	0.209	1
Cd44	0.163234	-0.668834	0.37	0.488	1
Cdipt	0.163572	0.375261	0.259	0.144	1
Lamtor1	0.163618	0.333771	0.37	0.219	1
Nabp2	0.164229	0.183561	0.333	0.184	1
Cacfd1	0.164241	1.3388	0.111	0.05	1
Zbtb24	0.164353	0.681298	0.111	0.047	1
Mrs2	0.164353	0.783146	0.111	0.047	1
Mettl23	0.164414	0.282301	0.519	0.344	1
Parg	0.164662	0.391968	0.148	0.069	1
Gpkow	0.164754	0.962875	0.148	0.072	1
Cops5	0.165086	0.74545	0.222	0.125	1
Psmd13	0.16526	-1.2987	0.111	0.222	1
Maf1	0.165278	-0.296207	0.148	0.294	1
Agpat3	0.165302	0.619736	0.259	0.15	1
Mrpl21	0.165302	0.422828	0.259	0.15	1
Ripk2	0.165863	0.883436	0.259	0.156	1
Hpcal1	0.166136	-0.950902	0.296	0.397	1
St13	0.166423	-0.698094	0.222	0.341	1
2025-09-09	0.166531	-0.588843	0.444	0.544	1
Lpxn	0.166773	0.331115	0.407	0.253	1
Nup98	0.166988	0.40245	0.185	0.094	1
Zbp1	0.167078	0.915737	0.185	0.1	1
Rad50	0.167385	0.645351	0.148	0.072	1
Mgrn1	0.167385	0.918316	0.148	0.072	1
Wdr5	0.16753	0.613334	0.111	0.047	1
Stx18	0.16753	0.813071	0.111	0.047	1
Ethe1	0.16753	0.876987	0.111	0.047	1
Rab11fip4	0.16753	0.822291	0.111	0.047	1
Zadh2	0.16753	0.775123	0.111	0.047	1
[truncated: 30,286 more rows]

## Sheet: NTvslungNKT.markers
	p_val	avg_log2FC	pct.1	pct.2	p_val_adj
S100a4	8.36799e-10	1.8689	0.738	0.259	2.70161e-05
Pmepa1	4.14513e-08	2.4424	0.476	0.129	0.00133826
S100a6	8.94056e-08	1.25003	0.857	0.576	0.00288646
Ddx5	1.08887e-07	-0.830496	0.929	0.987	0.00351541
Spsb1	2.46633e-07	4.04468	0.167	0.009	0.00796254
Junb	3.0487e-07	-1.04071	0.833	0.964	0.00984273
Dusp1	3.85486e-07	-1.69294	0.595	0.906	0.0124454
Zfp36l2	5.26834e-07	-1.12472	0.81	0.942	0.0170088
Anxa2	1.08693e-06	1.33945	0.643	0.263	0.0350917
Vim	2.40629e-06	1.06559	0.667	0.277	0.077687
Txnip	2.45985e-06	-1.57121	0.452	0.786	0.0794162
Itga4	5.88233e-06	2.09804	0.333	0.085	0.189911
Actb	6.68147e-06	0.535378	1	0.996	0.215711
Ly6c2	1.58241e-05	0.855527	0.905	0.576	0.510882
Ctss	1.66142e-05	2.28162	0.286	0.067	0.53639
Crip1	1.95941e-05	0.740011	0.929	0.71	0.632596
Dtx1	2.44067e-05	-2.83154	0.048	0.402	0.787972
Btg1	3.26537e-05	-0.717344	0.857	0.969	1
Rbm3	3.84749e-05	0.860627	0.905	0.812	1
Bhlhe40	4.51207e-05	-1.93594	0.31	0.616	1
Dipk1a	4.539e-05	2.40828	0.167	0.022	1
Rpl13a	4.81816e-05	0.477075	1	0.982	1
Lgals3	5.03241e-05	1.64536	0.31	0.085	1
Ccl3	5.35202e-05	0.533414	0.119	0.009	1
Trbv13-2	5.41038e-05	-2.06172	0.095	0.451	1
Entpd7	6.09431e-05	5.71378	0.071	0	1
Apbb1	7.41017e-05	4.32644	0.095	0.004	1
Mpp7	8.5474e-05	2.92461	0.214	0.045	1
P2rx4	9.32034e-05	2.43605	0.238	0.058	1
Glrx	9.56039e-05	1.82878	0.476	0.219	1
Pnrc1	0.000106699	-0.704061	0.786	0.924	1
Dusp5	0.000109603	-1.21617	0.429	0.714	1
Zbtb16	0.000123335	-3.89921	0.024	0.312	1
Gstp3	0.000123528	2.30549	0.262	0.071	1
Sntb1	0.000128536	2.47596	0.214	0.049	1
Hspa1b	0.000154861	1.07192	0.548	0.277	1
Cd160	0.0001668	-1.3087	0.119	0.446	1
Isg20	0.000175412	1.94128	0.286	0.085	1
Ckb	0.000177114	-1.99892	0.19	0.487	1
Hspa1a	0.000178939	1.18201	0.5	0.241	1
Hnrnpll	0.000188736	2.14888	0.214	0.049	1
Il7r	0.000203787	-1.61151	0.262	0.585	1
Syce2	0.00021474	3.38102	0.119	0.013	1
Zap70	0.000222617	-1.57204	0.214	0.536	1
Tnfrsf4	0.000227592	3.52934	0.119	0.013	1
Cxcr3	0.00023507	0.975871	0.786	0.616	1
Skap1	0.000235427	-0.810221	0.643	0.844	1
Gimap3	0.000247476	-0.468192	0.833	0.951	1
Il2rb	0.000271728	-0.921545	0.667	0.875	1
Tmsb4x	0.000298952	0.306898	1	0.991	1
Ptpn6	0.000310271	-2.73914	0.048	0.326	1
Klf2	0.000336477	-2.85648	0.167	0.442	1
Aldh16a1	0.000339718	2.8123	0.143	0.022	1
Emp3	0.000343365	0.943051	0.643	0.42	1
Slc25a4	0.000369224	1.79736	0.262	0.08	1
Rps15a	0.000377966	0.304732	1	0.987	1
Klrb1c	0.000400455	-1.28302	0.143	0.469	1
Txk	0.000451857	-1.40888	0.286	0.594	1
Fcer1g	0.000503219	1.69556	0.286	0.094	1
Sh3bgrl3	0.00051656	0.430358	1	0.96	1
Gimap7	0.000543862	-1.3216	0.357	0.621	1
Plscr1	0.000543966	2.81283	0.167	0.036	1
Cenpk	0.000551628	3.86798	0.095	0.009	1
Zdhhc2	0.000569269	3.43038	0.095	0.009	1
Cep57l1	0.000569269	3.56151	0.095	0.009	1
Hspa5	0.000580899	-0.82558	0.643	0.839	1
Lyn	0.000587434	3.17198	0.095	0.009	1
Lrrc58	0.000620154	2.25105	0.214	0.058	1
Ccr8	0.000647329	1.95735	0.19	0.045	1
Bcl2a1b	0.000660633	-1.44347	0.381	0.661	1
Klra9	0.000719839	1.06464	0.214	0.054	1
Fhl2	0.000722627	3.54287	0.119	0.018	1
Anxa1	0.000780908	1.22051	0.476	0.232	1
Il4	0.000830418	-2.10229	0.048	0.304	1
Myo1e	0.000840869	3.07796	0.119	0.018	1
4933421O10Rik	0.000857138	2.68188	0.143	0.027	1
Ybx3	0.000889133	1.53593	0.31	0.116	1
Ppp1r12a	0.000910916	-1.01733	0.381	0.692	1
Nfkbia	0.00107126	-0.842272	0.595	0.808	1
0610009L18Rik	0.00109071	4.09375	0.071	0.004	1
Gzmc	0.00109071	6.9782	0.071	0.004	1
Cables1	0.00109071	3.80429	0.071	0.004	1
Serpine2	0.00109526	5.18504	0.048	0	1
Il10	0.00109526	5.21172	0.048	0	1
Nmnat2	0.00109526	4.58598	0.048	0	1
Ggt7	0.00109526	5.9457	0.048	0	1
Tbc1d19	0.00109526	4.58598	0.048	0	1
Pxmp2	0.00109526	5.40987	0.048	0	1
Gm10401	0.00109526	5.58282	0.048	0	1
Trbv20	0.00109526	7.3117	0.048	0	1
Zfp446	0.00109526	5.46341	0.048	0	1
Zfp974	0.00109526	5.02696	0.048	0	1
G630030J09Rik	0.00109526	5.35901	0.048	0	1
Zfp719	0.00109526	5.56033	0.048	0	1
Lzts1	0.00109526	5.43156	0.048	0	1
Egr2	0.00109526	5.55747	0.048	0	1
Matk	0.00109526	5.07409	0.048	0	1
Tmem88	0.00109526	4.95658	0.048	0	1
Wfdc18	0.00109526	5.54435	0.048	0	1
Appbp2os	0.00109526	4.69096	0.048	0	1
Chad	0.00109526	4.6871	0.048	0	1
4930470G03Rik	0.00109526	4.75819	0.048	0	1
Cdc14b	0.00109526	5.70918	0.048	0	1
Stab1	0.00109526	5.83322	0.048	0	1
Trav6n-6	0.00109526	5.18164	0.048	0	1
Trav7-6	0.00109526	7.48296	0.048	0	1
Trmt12	0.00109526	6.0174	0.048	0	1
Kifc2	0.00109526	5.5366	0.048	0	1
Lrrc24	0.00109526	5.66704	0.048	0	1
Zfp994	0.00109526	5.40179	0.048	0	1
Zfp763	0.00109526	5.94363	0.048	0	1
Gm19412	0.00109526	5.98454	0.048	0	1
1700086O06Rik	0.00109526	5.4226	0.048	0	1
Ldlrad4	0.00109526	4.64761	0.048	0	1
Foxp3	0.00109526	5.92351	0.048	0	1
Usp11	0.00109526	5.55542	0.048	0	1
Arrdc4	0.00113133	3.45797	0.071	0.004	1
Gm49797	0.00113133	3.71528	0.071	0.004	1
AA467197	0.00117335	2.14766	0.071	0.004	1
Lat2	0.00117335	1.92976	0.071	0.004	1
Ccl4	0.00122338	0.0969297	0.19	0.049	1
Psap	0.00135616	-1.13126	0.357	0.634	1
Rpl35a	0.00135948	0.418646	1	0.982	1
Lmo4	0.00153739	-2.55754	0.048	0.277	1
Tra2b	0.00159581	-0.797637	0.595	0.826	1
Higd2a	0.00170557	-1.93728	0.095	0.335	1
Foxn3	0.00172468	-1.85694	0.095	0.353	1
Eif1	0.00180816	-0.35366	1	1	1
Fdps	0.00190287	1.80778	0.262	0.098	1
Akr1a1	0.00202496	-1.16686	0.214	0.491	1
Rnf220	0.00203421	-2.41022	0.071	0.29	1
Itgb1	0.00215654	1.29786	0.595	0.415	1
Xylt1	0.00218233	2.87569	0.119	0.022	1
Maml2	0.00218233	2.869	0.119	0.022	1
Dapk2	0.00218233	2.9197	0.119	0.022	1
Oaz2	0.00223656	2.09575	0.143	0.031	1
Tdrd3	0.00228109	2.63568	0.119	0.022	1
Lpcat4	0.00234106	-1.26099	0.167	0.46	1
Tnfaip3	0.00238245	-0.875717	0.595	0.804	1
Sugp2	0.00241754	2.0894	0.143	0.031	1
Pde4a	0.0024394	2.95913	0.095	0.013	1
Rab27b	0.0024394	2.85752	0.095	0.013	1
Haus1	0.0024394	2.95615	0.095	0.013	1
B4galnt1	0.00252131	-0.664165	0.524	0.754	1
0610012G03Rik	0.00256967	-3.00351	0.024	0.228	1
Ifitm3	0.00258377	3.23659	0.167	0.045	1
Litaf	0.00260543	1.27746	0.476	0.268	1
Stap1	0.00260811	-2.33699	0.048	0.268	1
Klrb1b	0.00263743	2.32878	0.095	0.013	1
Nenf	0.00271858	2.35843	0.167	0.045	1
Ly6e	0.00279916	-0.430073	0.976	0.964	1
Rpl29	0.00280968	0.348592	1	0.987	1
Pde4b	0.00282243	-1.56641	0.238	0.478	1
Pnn	0.00283905	-1.21364	0.143	0.406	1
Nrip1	0.00292032	-1.69967	0.095	0.321	1
Rab5c	0.00293694	1.12978	0.476	0.281	1
Hist1h4d	0.00302546	1.54508	0.262	0.103	1
Gpr183	0.0031277	1.52692	0.31	0.134	1
Slfn2	0.00321192	0.654343	0.762	0.5	1
Rpl35	0.00334325	0.344777	1	0.987	1
Golim4	0.00343669	1.8871	0.167	0.045	1
Xcl1	0.0034502	1.13219	0.667	0.522	1
Nbdy	0.00349407	1.60957	0.167	0.045	1
Rasgrp2	0.0035942	-2.80803	0.024	0.219	1
Chordc1	0.00362483	-1.37387	0.167	0.415	1
Dbf4	0.00363991	-4.61082	0	0.174	1
Hmgb2	0.0037724	-0.553209	0.548	0.799	1
Stard10	0.00379361	2.28295	0.143	0.036	1
Cytip	0.00382455	-0.805216	0.524	0.741	1
Ets1	0.0038595	-0.980159	0.452	0.728	1
Ndufv3	0.00393712	0.68569	0.714	0.513	1
Prrc2b	0.00395036	-3.01731	0.024	0.214	1
Lyrm2	0.00401378	1.88277	0.19	0.058	1
Ppme1	0.00407575	2.1846	0.143	0.036	1
Zfp397	0.00414786	1.90048	0.19	0.062	1
Stat1	0.00424415	-1.19985	0.262	0.496	1
Mcrip1	0.00427596	1.42962	0.381	0.192	1
Pik3r1	0.00430003	-1.3177	0.333	0.527	1
Atxn7l1	0.00442392	2.34757	0.167	0.049	1
Lgals1	0.00455757	0.550618	0.762	0.58	1
Dhdds	0.00457791	2.96802	0.119	0.027	1
Nudcd2	0.00458741	1.86943	0.19	0.062	1
Ehd4	0.00461568	1.9128	0.143	0.036	1
Hcst	0.00468236	0.463646	0.929	0.879	1
Aimp2	0.004711	2.50389	0.167	0.049	1
Pkp3	0.00472187	1.31352	0.381	0.21	1
Spr	0.00475643	1.70389	0.262	0.112	1
Gabarap	0.00478247	0.582859	0.762	0.594	1
Rps12	0.00480889	0.30494	1	0.964	1
Cd52	0.00485869	0.408461	1	0.978	1
Klra1	0.00486629	2.17999	0.143	0.036	1
Aldoa	0.00487386	0.49757	0.857	0.799	1
Cflar	0.00489879	1.35493	0.286	0.125	1
Rps23	0.00490856	0.309749	1	0.982	1
Cebpb	0.00492483	-0.829608	0.405	0.705	1
Agap2	0.00494392	1.46731	0.262	0.103	1
Glul	0.00500626	-2.0858	0.095	0.29	1
Rnf149	0.00504014	1.57441	0.143	0.036	1
Tmem243	0.00504119	-1.51495	0.095	0.326	1
Clec2i	0.00521081	-2.40841	0.024	0.21	1
Jun	0.0053457	0.66925	0.667	0.473	1
Cenpl	0.00546438	2.42644	0.119	0.027	1
Cdk2ap2	0.00550067	0.725785	0.69	0.554	1
Mdn1	0.00557189	2.47236	0.119	0.027	1
Rbm38	0.00582102	-1.57899	0.119	0.344	1
Rpl9-ps6	0.00585154	-0.692041	0.405	0.674	1
Hspb11	0.00587182	3.4346	0.071	0.009	1
Xkr8	0.00587182	3.67219	0.071	0.009	1
Selenom	0.00587182	3.6399	0.071	0.009	1
Hsh2d	0.00590594	1.87391	0.119	0.027	1
Lilrb4a	0.00590594	1.987	0.119	0.027	1
Hadh	0.0059677	1.20138	0.333	0.156	1
Tmem39b	0.0060356	1.5791	0.167	0.049	1
Gcfc2	0.00613857	1.80999	0.119	0.027	1
Ccl25	0.00613857	2.25097	0.119	0.027	1
Ppp1r15a	0.00616972	-0.878599	0.595	0.754	1
Bcas2	0.00620705	-1.20832	0.143	0.384	1
Srgap3	0.00621396	3.13031	0.071	0.009	1
Fau	0.00633507	0.186966	1	1	1
Zfp414	0.00634457	1.49604	0.19	0.062	1
Usp50	0.00639167	3.05882	0.071	0.009	1
Trim32	0.00639167	2.33632	0.071	0.009	1
Sgsh	0.00648483	2.83095	0.095	0.018	1
Cst7	0.00649966	1.18341	0.357	0.188	1
Gabarapl2	0.00656239	-0.624986	0.524	0.746	1
Per3	0.00657395	2.87443	0.071	0.009	1
Pex10	0.00657395	2.73201	0.071	0.009	1
Klrb1a	0.00657395	2.38285	0.071	0.009	1
4933439C10Rik	0.00657395	2.47794	0.071	0.009	1
Acvr1b	0.00657395	2.82623	0.071	0.009	1
Tmem63b	0.00657395	2.70819	0.071	0.009	1
Ap5b1	0.00663653	2.20223	0.143	0.04	1
2025-09-07	0.00670353	-0.748313	0.333	0.603	1
Bzw2	0.00671277	-1.57298	0.143	0.348	1
Nr4a2	0.00674599	1.77198	0.262	0.112	1
Casp4	0.00678067	2.55944	0.095	0.018	1
Tnfsf10	0.00683714	1.44182	0.238	0.094	1
Spty2d1	0.00688708	-1.73167	0.071	0.268	1
Trappc2	0.00697258	2.33811	0.143	0.04	1
Tyk2	0.0069965	1.77074	0.19	0.067	1
Plp2	0.00701215	1.41732	0.238	0.089	1
Serpinb6b	0.00702437	-1.72029	0.19	0.397	1
Pkig	0.00708858	2.86146	0.095	0.018	1
Sfi1	0.00708858	2.4433	0.095	0.018	1
Dok2	0.00708938	-0.823177	0.238	0.513	1
Snhg12	0.00712187	-1.78754	0.095	0.299	1
Sh2d2a	0.00712233	-0.623817	0.524	0.701	1
Nr4a1	0.00714989	-1.06806	0.31	0.54	1
Zfp672	0.00715379	1.9019	0.119	0.027	1
Tspan31	0.00718347	-4.28006	0	0.152	1
Lbr	0.00721479	-1.2037	0.119	0.317	1
Dusp2	0.00724528	-0.623698	0.69	0.844	1
Dgka	0.00729623	-1.09999	0.167	0.402	1
Gzmb	0.00733373	-1.41927	0.167	0.375	1
Capza2	0.00769994	1.02989	0.476	0.33	1
Git2	0.00770717	-1.72744	0.095	0.281	1
Rps8	0.00773897	0.267519	1	0.991	1
Lsm12	0.00776639	0.952476	0.429	0.246	1
Dhx9	0.00779887	-1.34624	0.167	0.379	1
Ssbp2	0.00779977	1.70488	0.167	0.054	1
Tpgs2	0.00789202	1.73706	0.19	0.067	1
Slc25a3	0.00793499	-0.698128	0.571	0.75	1
S100a11	0.00811784	0.458463	0.929	0.75	1
Cnn2	0.00819981	0.519829	0.81	0.795	1
Stk25	0.00821381	-4.16839	0	0.147	1
Fxyd5	0.00837692	0.442046	0.929	0.924	1
Adgre5	0.00838575	-0.646532	0.619	0.737	1
Ctsw	0.0084582	0.539214	0.929	0.844	1
Msl2	0.00850728	1.97388	0.167	0.054	1
Hspd1	0.00869601	-1.02424	0.238	0.473	1
Afg3l1	0.008893	2.00023	0.143	0.04	1
Acly	0.0089268	-2.29478	0.071	0.241	1
Capg	0.0091139	1.51394	0.262	0.121	1
Ldah	0.00931575	-2.51108	0.024	0.188	1
Nagpa	0.00938635	-4.24635	0	0.143	1
Mcl1	0.00942217	-0.750374	0.524	0.728	1
Psmb1	0.00958523	0.532857	0.762	0.616	1
Otulinl	0.00973733	-1.33126	0.214	0.406	1
Atp5g1	0.00980957	0.716732	0.643	0.478	1
H2-D1	0.00987448	-0.260431	0.976	1	1
Mrpl52	0.00988185	0.656889	0.69	0.513	1
Bcl2	0.00997204	-1.06787	0.286	0.496	1
Il2ra	0.00999885	-2.96005	0.024	0.179	1
Rbm26	0.0100832	-2.20869	0.024	0.188	1
Snx20	0.0101531	0.681585	0.452	0.246	1
Max	0.010166	-1.09601	0.167	0.357	1
Arrdc1	0.0102216	1.52721	0.262	0.121	1
Zcchc9	0.0103508	-2.7171	0.048	0.205	1
Arid5a	0.0104461	-1.5009	0.214	0.375	1
H2afy	0.0104788	0.644437	0.762	0.603	1
Ate1	0.0107202	-4.40545	0	0.138	1
Klf9	0.0107202	-4.60651	0	0.138	1
Gm19585	0.0108073	-1.3003	0.238	0.429	1
Atf1	0.0109441	-1.78596	0.071	0.246	1
Ifng	0.0109815	-1.13903	0.357	0.58	1
Arhgap9	0.0110326	-1.15261	0.238	0.451	1
Gtf2i	0.0110392	-1.73591	0.071	0.246	1
Csk	0.0111259	-0.686906	0.381	0.549	1
Smim11	0.0113	1.13479	0.357	0.205	1
Manbal	0.011345	1.41439	0.238	0.098	1
Eif1b	0.0114094	-1.48633	0.095	0.281	1
Icos	0.0114274	-0.359994	0.381	0.603	1
Abcb9	0.01152	-1.9857	0.071	0.241	1
Pum1	0.0116146	-2.97839	0.024	0.174	1
Chmp2a	0.0116202	0.732169	0.524	0.348	1
Klf6	0.0120311	-0.755722	0.571	0.759	1
Rab3gap1	0.0122082	-3.01292	0.024	0.174	1
Arhgef2	0.0122368	-4.12719	0	0.134	1
Ccr9	0.0122368	-4.50422	0	0.134	1
Abcb1b	0.0122785	2.15598	0.119	0.031	1
Esco1	0.0123204	-1.86976	0.095	0.268	1
Ltb	0.0123256	-0.705065	0.69	0.821	1
Mtmr6	0.0123914	2.04005	0.143	0.045	1
Dip2b	0.0124223	-1.61538	0.095	0.268	1
Exosc3	0.0126283	-1.67115	0.095	0.268	1
Sh3kbp1	0.0126492	-1.05322	0.238	0.473	1
Tesc	0.0126635	-1.47076	0.119	0.308	1
Malt1	0.0126798	-1.75489	0.19	0.371	1
Exosc7	0.0128025	1.36303	0.262	0.121	1
Gimap4	0.0128133	-0.442722	0.833	0.902	1
Rpl22	0.0129099	-0.30869	0.952	0.973	1
Ube2q1	0.0131032	-1.05715	0.119	0.326	1
Cd9	0.0131601	0.89455	0.214	0.08	1
Tagln2	0.0134987	0.380767	0.881	0.781	1
Ublcp1	0.0135743	1.14262	0.19	0.067	1
Ppm1d	0.0136096	-2.52912	0.024	0.174	1
Gmfg	0.0137031	-0.64707	0.357	0.603	1
Art2b	0.0137244	-1.87086	0.048	0.214	1
Zfp260	0.0138046	1.65085	0.214	0.089	1
H2-Q6	0.013807	-0.622302	0.548	0.786	1
Rbbp5	0.013836	1.68728	0.119	0.031	1
Ndufb1-ps	0.0138944	0.430089	0.738	0.612	1
Nucks1	0.0139522	0.984402	0.405	0.246	1
Bcap31	0.0139608	-0.816977	0.405	0.634	1
Hmgn1	0.0141534	-2.47813	0.024	0.174	1
Gimap6	0.0143534	-0.338137	0.833	0.906	1
Mrs2	0.0143748	1.84852	0.143	0.045	1
Rcbtb2	0.0145503	-0.829377	0.238	0.469	1
Dad1	0.0146999	0.566872	0.786	0.688	1
Adgrl1	0.0147355	2.76944	0.095	0.022	1
Gpd2	0.0147648	1.75244	0.167	0.058	1
Tulp4	0.0148035	1.87434	0.143	0.045	1
Ube2q2	0.0149232	1.4638	0.19	0.071	1
Stx2	0.0150254	3.80029	0.048	0.004	1
Gm44226	0.0150254	3.87706	0.048	0.004	1
Blvrb	0.0150254	3.58311	0.048	0.004	1
Samd1	0.0150254	4.06435	0.048	0.004	1
Ikbip	0.0150254	3.9162	0.048	0.004	1
Hlf	0.0150254	4.67699	0.048	0.004	1
Hmga1b	0.0150254	3.37551	0.048	0.004	1
Trav15-1-dv6-1	0.0150254	4.08756	0.048	0.004	1
B3gnt5	0.0150254	4.2662	0.048	0.004	1
Acat3	0.0150254	3.87648	0.048	0.004	1
Dtwd2	0.0150254	3.35323	0.048	0.004	1
Zfp560	0.0151599	1.66158	0.167	0.058	1
Egln1	0.015237	-1.42573	0.095	0.281	1
Plek	0.0153143	2.55896	0.095	0.022	1
Poglut2	0.0155283	3.19186	0.048	0.004	1
Phf19	0.0155283	3.54724	0.048	0.004	1
Gtdc1	0.0155283	3.49547	0.048	0.004	1
1810024B03Rik	0.0155283	3.404	0.048	0.004	1
Mttp	0.0155283	3.75504	0.048	0.004	1
Clcn6	0.0155283	3.20875	0.048	0.004	1
Snrnp35	0.0155283	3.33778	0.048	0.004	1
A430035B10Rik	0.0155283	3.16614	0.048	0.004	1
Gm20400	0.0155283	3.34646	0.048	0.004	1
Zfp82	0.0155283	3.32063	0.048	0.004	1
Hddc3	0.0155283	3.98526	0.048	0.004	1
Zfp689	0.0155283	3.36476	0.048	0.004	1
Gm20275	0.0155283	3.89306	0.048	0.004	1
Cebpd	0.0155283	3.24296	0.048	0.004	1
Wdr5b	0.0155283	3.73732	0.048	0.004	1
4732491K20Rik	0.0155283	3.45281	0.048	0.004	1
Taf6l	0.0155283	3.33609	0.048	0.004	1
Car5b	0.0155283	2.93743	0.048	0.004	1
Mrtfb	0.0156112	2.50661	0.095	0.022	1
Nfatc2ip	0.0159131	1.41424	0.095	0.022	1
Dot1l	0.0159249	1.38108	0.143	0.045	1
Dnajb14	0.016046	2.28869	0.048	0.004	1
C9orf72	0.016046	2.67529	0.048	0.004	1
Gm16008	0.016046	2.42358	0.048	0.004	1
Retsat	0.016046	3.03806	0.048	0.004	1
Aplf	0.016046	2.12269	0.048	0.004	1
Numbl	0.016046	1.78078	0.048	0.004	1
Gm9828	0.016046	1.69228	0.048	0.004	1
Tnp2	0.016046	3.0042	0.048	0.004	1
Ifngr2	0.016046	1.72366	0.048	0.004	1
Uri1	0.0164053	-2.34546	0.024	0.17	1
Krit1	0.0165223	1.07709	0.31	0.161	1
Irgm1	0.0167466	1.04797	0.286	0.138	1
Ncr1	0.0168498	1.4142	0.095	0.022	1
Rpl41	0.0170466	0.562287	1	0.964	1
Pde2a	0.0171145	-1.65126	0.048	0.21	1
Pcbp4	0.0171726	2.15065	0.095	0.022	1
Vps37b	0.0173273	-0.198832	0.571	0.812	1
2900041M22Rik	0.0175008	1.94815	0.095	0.022	1
Lamtor1	0.0175641	0.805376	0.405	0.246	1
Rgs1	0.0176005	0.476133	0.786	0.67	1
Vamp2	0.0177416	-2.17844	0.071	0.219	1
H13	0.0177992	0.774644	0.548	0.366	1
Casp1	0.0178399	2.06362	0.143	0.049	1
Lta4h	0.0178691	-1.12654	0.19	0.375	1
Gm2682	0.017885	-0.968769	0.262	0.442	1
Fgl2	0.0178929	0.945757	0.452	0.277	1
Ifngr1	0.017904	0.553698	0.81	0.768	1
Crybg2	0.0179562	2.43114	0.119	0.036	1
Pak1ip1	0.0180751	-1.76205	0.071	0.232	1
Pglyrp1	0.0180978	-0.969791	0.167	0.362	1
Selenow	0.0181442	0.521019	0.762	0.737	1
Cox10	0.0181457	-3.89429	0	0.121	1
Ehbp1l1	0.0181457	-4.07621	0	0.121	1
Fam122a	0.0181457	-4.2574	0	0.121	1
Akr1b3	0.0181741	-1.13819	0.214	0.388	1
Sipa1	0.0184997	-0.925649	0.19	0.388	1
Klra7	0.0185784	3.612	0.071	0.013	1
Zfyve26	0.0185784	3.34057	0.071	0.013	1
Hsph1	0.0185843	0.978979	0.524	0.366	1
Traf1	0.0187044	-1.58029	0.119	0.295	1
Rps16	0.0187382	0.196343	1	0.991	1
Srsf5	0.0189469	-0.55868	0.5	0.701	1
Calu	0.0191233	2.02048	0.119	0.036	1
Ywhaq	0.019216	-0.97342	0.19	0.402	1
St14	0.019445	3.07821	0.071	0.013	1
B3galt5	0.019445	2.89454	0.071	0.013	1
Btg3	0.0195496	-1.01931	0.167	0.362	1
Mettl23	0.0195795	-1.05905	0.143	0.348	1
Mdh2	0.019873	0.587163	0.69	0.545	1
Ecm1	0.0198914	2.66922	0.071	0.013	1
Rcsd1	0.0199	-1.53976	0.167	0.321	1
Ppp2r3c	0.0199291	1.63844	0.143	0.049	1
Rab35	0.0199643	-1.68402	0.071	0.232	1
Ndufa2	0.0200302	0.415109	0.714	0.549	1
Nefh	0.0200417	2.22756	0.119	0.036	1
Rbpj	0.0201631	1.42267	0.262	0.129	1
Med20	0.0202962	1.69491	0.167	0.062	1
Eprs	0.020307	-1.96128	0.119	0.277	1
Tmem29	0.0203306	1.36082	0.095	0.022	1
Ddx28	0.0203467	2.5583	0.071	0.013	1
Nup133	0.0203467	2.81936	0.071	0.013	1
Inpp5k	0.0203479	1.53184	0.238	0.112	1
Msra	0.0205402	1.50421	0.214	0.098	1
Hdac7	0.0208045	-1.135	0.071	0.246	1
Cyfip2	0.0211043	-0.880621	0.214	0.388	1
Rpl17	0.0211703	0.445614	1	0.942	1
Fam169b	0.0212846	2.05332	0.071	0.013	1
Fbxw9	0.0212846	2.44357	0.071	0.013	1
Rab23	0.0214998	4.86297	0.024	0	1
Il1rl1	0.0214998	4.40932	0.024	0	1
Gm15834	0.0214998	3.72306	0.024	0	1
Gm28914	0.0214998	3.99616	0.024	0	1
Gm20743	0.0214998	5.14005	0.024	0	1
Gm15853	0.0214998	4.62803	0.024	0	1
Sh2d1b2	0.0214998	5.26527	0.024	0	1
Fcgr4	0.0214998	4.68529	0.024	0	1
Optn	0.0214998	3.79711	0.024	0	1
1700061F12Rik	0.0214998	3.73239	0.024	0	1
Npdc1	0.0214998	4.87565	0.024	0	1
Spaca9	0.0214998	3.79711	0.024	0	1
Cercam	0.0214998	4.29512	0.024	0	1
Neb	0.0214998	3.73239	0.024	0	1
Gm13522	0.0214998	3.73239	0.024	0	1
Mpped2	0.0214998	4.68529	0.024	0	1
Gm14022	0.0214998	4.8289	0.024	0	1
Lzts3	0.0214998	3.72306	0.024	0	1
Rnf24	0.0214998	3.99616	0.024	0	1
Slc24a3	0.0214998	4.68529	0.024	0	1
Zcchc3	0.0214998	4.07723	0.024	0	1
Snta1	0.0214998	3.73239	0.024	0	1
0610039K10Rik	0.0214998	4.87565	0.024	0	1
Ankrd60	0.0214998	4.29512	0.024	0	1
Gm14434	0.0214998	3.72306	0.024	0	1
Phactr3	0.0214998	5.26527	0.024	0	1
Ss18l1	0.0214998	5.40061	0.024	0	1
Gpr160	0.0214998	5.14005	0.024	0	1
Lrrc71	0.0214998	4.42003	0.024	0	1
Gm42809	0.0214998	4.43352	0.024	0	1
Gm19710	0.0214998	5.38158	0.024	0	1
A730011C13Rik	0.0214998	4.86297	0.024	0	1
Hist2h3c1	0.0214998	3.99616	0.024	0	1
Gm43024	0.0214998	4.10953	0.024	0	1
A530041M06Rik	0.0214998	4.75938	0.024	0	1
Gm42659	0.0214998	4.013	0.024	0	1
Gm12500	0.0214998	5.14005	0.024	0	1
Gpsm2	0.0214998	3.73239	0.024	0	1
Gm29151	0.0214998	3.72306	0.024	0	1
Spata1	0.0214998	4.84167	0.024	0	1
Miga1	0.0214998	4.62803	0.024	0	1
4930592C13Rik	0.0214998	4.07723	0.024	0	1
Melk	0.0214998	4.07723	0.024	0	1
Gm568	0.0214998	4.43352	0.024	0	1
Hdhd3	0.0214998	5.06129	0.024	0	1
4930553M12Rik	0.0214998	4.42003	0.024	0	1
Gm12655	0.0214998	4.29512	0.024	0	1
Foxd2os	0.0214998	3.73239	0.024	0	1
Stil	0.0214998	4.75561	0.024	0	1
Tmem53	0.0214998	3.79711	0.024	0	1
Gm12841	0.0214998	3.72306	0.024	0	1
Cdca8	0.0214998	4.8289	0.024	0	1
Ccdc28b	0.0214998	4.37673	0.024	0	1
Sdc3	0.0214998	4.43352	0.024	0	1
Nbl1	0.0214998	4.47737	0.024	0	1
Gm21411	0.0214998	3.73239	0.024	0	1
Tmbim7	0.0214998	4.68529	0.024	0	1
Cdk14	0.0214998	5.06129	0.024	0	1
Wdr86	0.0214998	5.26527	0.024	0	1
Slc5a6	0.0214998	3.72306	0.024	0	1
Fndc4	0.0214998	4.52941	0.024	0	1
Apbb2	0.0214998	4.86297	0.024	0	1
Rasgef1b	0.0214998	3.72306	0.024	0	1
Ibsp	0.0214998	4.59093	0.024	0	1
1700028K03Rik	0.0214998	3.79711	0.024	0	1
Gm42595	0.0214998	3.73239	0.024	0	1
1110006O24Rik	0.0214998	4.68529	0.024	0	1
Phkg1	0.0214998	4.54393	0.024	0	1
Gtf2ird1	0.0214998	4.13723	0.024	0	1
Ufsp1	0.0214998	4.29512	0.024	0	1
Gm36551	0.0214998	5.05177	0.024	0	1
5930430L01Rik	0.0214998	4.43352	0.024	0	1
Dlx5	0.0214998	5.05177	0.024	0	1
1110019D14Rik	0.0214998	4.10953	0.024	0	1
Mkln1os	0.0214998	3.72306	0.024	0	1
4833403J16Rik	0.0214998	5.14005	0.024	0	1
Tnip3	0.0214998	3.73239	0.024	0	1
St3gal5	0.0214998	4.07723	0.024	0	1
B230319C09Rik	0.0214998	4.29512	0.024	0	1
Tgfa	0.0214998	3.79711	0.024	0	1
Zfand4	0.0214998	4.45263	0.024	0	1
Zfp239	0.0214998	4.87565	0.024	0	1
Tmem121b	0.0214998	5.06129	0.024	0	1
Lrrc23	0.0214998	3.72306	0.024	0	1
Acrbp	0.0214998	4.90753	0.024	0	1
Scnn1a	0.0214998	3.73239	0.024	0	1
Klra6	0.0214998	3.72306	0.024	0	1
Gm35037	0.0214998	4.59093	0.024	0	1
Ppm1n	0.0214998	4.59093	0.024	0	1
Zfp536	0.0214998	4.13723	0.024	0	1
Klk1b27	0.0214998	4.40932	0.024	0	1
Fam71e1	0.0214998	5.08255	0.024	0	1
Napsa	0.0214998	4.68529	0.024	0	1
Gas2	0.0214998	3.72306	0.024	0	1
Gm15880	0.0214998	4.013	0.024	0	1
Arnt2	0.0214998	3.72306	0.024	0	1
Aldoa.1	0.0214998	4.75561	0.024	0	1
Sez6l2	0.0214998	4.80782	0.024	0	1
Gm31749	0.0214998	5.05177	0.024	0	1
9130019O22Rik	0.0214998	5.38158	0.024	0	1
Gm15503	0.0214998	3.99616	0.024	0	1
Gm34908	0.0214998	4.10953	0.024	0	1
Purg	0.0214998	4.43352	0.024	0	1
B230317F23Rik	0.0214998	4.2286	0.024	0	1
2210011C24Rik	0.0214998	3.73239	0.024	0	1
Klf1	0.0214998	3.72306	0.024	0	1
Crnde	0.0214998	4.42003	0.024	0	1
Slc12a3	0.0214998	4.013	0.024	0	1
Ndrg4	0.0214998	3.72306	0.024	0	1
Zfp612	0.0214998	4.59093	0.024	0	1
Tmem231	0.0214998	3.79711	0.024	0	1
Gm15655	0.0214998	4.86297	0.024	0	1
Necab2	0.0214998	4.90753	0.024	0	1
Meak7	0.0214998	4.84167	0.024	0	1
4933417D19Rik	0.0214998	4.54393	0.024	0	1
Tmem205	0.0214998	4.86297	0.024	0	1
Tmem218	0.0214998	3.99616	0.024	0	1
4930429F24Rik	0.0214998	4.40675	0.024	0	1
6430571L13Rik	0.0214998	4.10953	0.024	0	1
Hyal2	0.0214998	4.52941	0.024	0	1
Hyal1	0.0214998	3.79711	0.024	0	1
Nradd	0.0214998	5.93085	0.024	0	1
Fbxo30	0.0214998	5.17002	0.024	0	1
Gm48545	0.0214998	4.62803	0.024	0	1
Gm20139	0.0214998	4.8289	0.024	0	1
Bend3	0.0214998	4.26226	0.024	0	1
Gm48086	0.0214998	3.73239	0.024	0	1
Lrrc20	0.0214998	3.79711	0.024	0	1
Dna2	0.0214998	3.79711	0.024	0	1
Derl3	0.0214998	5.06129	0.024	0	1
1500009L16Rik	0.0214998	3.73239	0.024	0	1
Ttc41	0.0214998	3.72306	0.024	0	1
Gas2l3	0.0214998	3.73239	0.024	0	1
Csrp2	0.0214998	3.79711	0.024	0	1
Lyz2	0.0214998	3.73239	0.024	0	1
Gm20492	0.0214998	4.80782	0.024	0	1
Rdh5	0.0214998	4.54393	0.024	0	1
Olfr9	0.0214998	4.47737	0.024	0	1
Olfr767	0.0214998	4.26226	0.024	0	1
Gm11973	0.0214998	4.47737	0.024	0	1
Ehbp1	0.0214998	4.43352	0.024	0	1
9130230N09Rik	0.0214998	4.80782	0.024	0	1
Gm12195	0.0214998	4.29512	0.024	0	1
2810021J22Rik	0.0214998	4.29512	0.024	0	1
Lrrc75a	0.0214998	4.75938	0.024	0	1
Fbxo47	0.0214998	4.26226	0.024	0	1
Krt222	0.0214998	4.07723	0.024	0	1
Arhgap27os2	0.0214998	5.17002	0.024	0	1
Gm11767	0.0214998	4.43352	0.024	0	1
Gm29737	0.0214998	4.10376	0.024	0	1
9130015A21Rik	0.0214998	3.79711	0.024	0	1
Fam161b	0.0214998	3.72306	0.024	0	1
Ptpn21	0.0214998	5.40061	0.024	0	1
Vipr2	0.0214998	4.013	0.024	0	1
Gm11027	0.0214998	5.05177	0.024	0	1
Gm47405	0.0214998	4.59093	0.024	0	1
Nkapl	0.0214998	4.42003	0.024	0	1
Hist1h3d	0.0214998	4.07723	0.024	0	1
Hist1h4b	0.0214998	4.59093	0.024	0	1
5033430I15Rik	0.0214998	4.87565	0.024	0	1
Nxnl2	0.0214998	4.80981	0.024	0	1
Dok3	0.0214998	4.75561	0.024	0	1
Klhl3	0.0214998	3.79711	0.024	0	1
Zfp493	0.0214998	5.0845	0.024	0	1
Gm35279	0.0214998	3.72306	0.024	0	1
Cartpt	0.0214998	4.40675	0.024	0	1
D830030K20Rik	0.0214998	4.40932	0.024	0	1
Gm2237	0.0214998	3.73239	0.024	0	1
6230400D17Rik	0.0214998	4.10376	0.024	0	1
Ang	0.0214998	4.47737	0.024	0	1
Trav13d-1	0.0214998	4.013	0.024	0	1
Trav7n-4	0.0214998	4.90753	0.024	0	1
Trav3n-3	0.0214998	4.80981	0.024	0	1
Trav12-2	0.0214998	4.82916	0.024	0	1
Trav3-4	0.0214998	6.26592	0.024	0	1
B230359F08Rik	0.0214998	5.69632	0.024	0	1
Traj48	0.0214998	4.80782	0.024	0	1
Cdh24	0.0214998	4.40675	0.024	0	1
Ska3	0.0214998	4.43352	0.024	0	1
Ccdc122	0.0214998	4.43352	0.024	0	1
Rpl36a-ps1	0.0214998	4.8289	0.024	0	1
Clybl	0.0214998	4.84167	0.024	0	1
Gm2245	0.0214998	4.42003	0.024	0	1
Matn2	0.0214998	4.13723	0.024	0	1
Gm28068	0.0214998	5.06129	0.024	0	1
Apol9b	0.0214998	4.37673	0.024	0	1
Prr5	0.0214998	4.013	0.024	0	1
Mapk8ip2	0.0214998	5.05177	0.024	0	1
C330013E15Rik	0.0214998	4.37673	0.024	0	1
Ciita	0.0214998	4.80981	0.024	0	1
Lrrc74b	0.0214998	4.80782	0.024	0	1
Iqcg	0.0214998	4.75938	0.024	0	1
Csta2	0.0214998	4.07723	0.024	0	1
B4galt4	0.0214998	3.72306	0.024	0	1
Cd200r2	0.0214998	4.75256	0.024	0	1
Dcbld2	0.0214998	5.17002	0.024	0	1
Gpr15	0.0214998	3.72306	0.024	0	1
Mir155hg	0.0214998	4.75256	0.024	0	1
Zfp40	0.0214998	4.2286	0.024	0	1
6330415G19Rik	0.0214998	4.37673	0.024	0	1
Tedc2	0.0214998	4.87565	0.024	0	1
2810468N07Rik	0.0214998	5.26527	0.024	0	1
Gm17382	0.0214998	4.54393	0.024	0	1
Gm49741	0.0214998	4.37673	0.024	0	1
Kank3	0.0214998	4.37673	0.024	0	1
H2-Aa	0.0214998	4.8289	0.024	0	1
Gm17705	0.0214998	4.29512	0.024	0	1
Clic5	0.0214998	3.73239	0.024	0	1
B230354K17Rik	0.0214998	4.013	0.024	0	1
Gm49901	0.0214998	4.80981	0.024	0	1
Rfx2	0.0214998	4.10376	0.024	0	1
Gm49871	0.0214998	4.54393	0.024	0	1
Map4k3	0.0214998	4.75938	0.024	0	1
Gm36279	0.0214998	3.72306	0.024	0	1
Gm6277	0.0214998	4.90753	0.024	0	1
Ankrd29	0.0214998	3.72306	0.024	0	1
Nrg2	0.0214998	4.80782	0.024	0	1
Cdo1	0.0214998	4.10953	0.024	0	1
F830016B08Rik	0.0214998	4.07723	0.024	0	1
Ndst1	0.0214998	4.75561	0.024	0	1
Apcdd1	0.0214998	4.80782	0.024	0	1
Spire1	0.0214998	4.013	0.024	0	1
Gm50294	0.0214998	4.29512	0.024	0	1
1700018L02Rik	0.0214998	4.90753	0.024	0	1
Kcnd1	0.0214998	3.73239	0.024	0	1
Cybb	0.0214998	4.07723	0.024	0	1
Rab39b	0.0214998	3.73239	0.024	0	1
Magee1	0.0214998	4.80981	0.024	0	1
Srp19	0.0216057	-1.80823	0.119	0.268	1
Il4ra	0.0216715	-1.50384	0.119	0.286	1
Mrps12	0.0217765	-2.11135	0.024	0.161	1
Acbd3	0.0218045	-2.43035	0.024	0.156	1
H2afj	0.0219622	0.645693	0.738	0.643	1
Rpl3	0.0220492	0.211053	1	0.969	1
Myh9	0.0221169	0.449301	0.786	0.652	1
Map3k4	0.0221455	1.68465	0.167	0.067	1
Tagap	0.022259	-2.60394	0.071	0.214	1
Nrp1	0.02226	1.34353	0.071	0.013	1
Taok3	0.0223287	-1.44293	0.119	0.286	1
Sf1	0.0224481	-0.811667	0.333	0.536	1
Kcnq5	0.0225101	-1.53271	0.071	0.237	1
Maf	0.0226259	0.909336	0.405	0.246	1
Gcnt2	0.0229063	-2.45438	0.048	0.188	1
Ap3s1	0.0230193	-1.26962	0.143	0.304	1
Nol7	0.0230837	-0.934673	0.31	0.509	1
Asb2	0.0231357	-1.06856	0.095	0.263	1
Actg1	0.0232844	0.306033	1	0.996	1
Tsc22d4	0.0233766	-0.556827	0.357	0.594	1
D8Ertd738e	0.0233937	-0.706911	0.524	0.679	1
Exosc9	0.0234627	1.36983	0.143	0.049	1
Ppp1r13b	0.0235447	-3.97386	0	0.112	1
Nxpe3	0.0235447	-3.81337	0	0.112	1
Ephx1	0.0235448	-3.91826	0	0.112	1
Vps33a	0.0235448	-4.01973	0	0.112	1
Ruvbl2	0.0235448	-3.80074	0	0.112	1
Bap1	0.0235448	-3.95925	0	0.112	1
Tmem181a	0.0235448	-3.8026	0	0.112	1
Rack1	0.0237285	0.299374	0.929	0.929	1
Gcn1	0.0238175	1.18235	0.167	0.062	1
Btbd7	0.0240805	1.15801	0.19	0.076	1
Gadd45b	0.0242616	-1.25798	0.167	0.357	1
Ppp3r1	0.0244716	-2.25211	0.024	0.156	1
Ndufv2	0.0244814	-1.08465	0.167	0.353	1
Csrnp1	0.0245513	-0.806941	0.167	0.371	1
Ccnl1	0.0245546	-1.21411	0.214	0.384	1
Bcl2l11	0.0248326	-1.35248	0.143	0.312	1
Ssbp4	0.0253896	0.799902	0.452	0.317	1
Eif4a2	0.0255548	-0.677878	0.262	0.473	1
Ano6	0.0256177	1.19783	0.119	0.036	1
Podnl1	0.0256184	-2.07813	0.048	0.183	1
Ywhab	0.0256644	0.942168	0.548	0.451	1
Klf3	0.0260357	-1.06149	0.214	0.42	1
Cox6b1	0.0263903	0.488283	0.833	0.688	1
Psmc6	0.0264169	-1.47751	0.071	0.223	1
Pdcd4	0.0265167	-0.546852	0.595	0.75	1
Baz1a	0.0266077	0.880961	0.286	0.147	1
Tmem273	0.0266303	-1.41467	0.071	0.223	1
Birc3	0.0267672	-2.23151	0.048	0.183	1
Mrps26	0.0267847	-1.42908	0.095	0.25	1
Hgsnat	0.0268051	-3.9837	0	0.107	1
Ggh	0.0268052	-4.00255	0	0.107	1
Ccdc97	0.0268052	-3.60322	0	0.107	1
Zkscan3	0.0268052	-3.97417	0	0.107	1
Nde1	0.0268052	-3.72193	0	0.107	1
Arl15	0.0269327	1.61104	0.19	0.085	1
Ptpn11	0.0269688	1.27041	0.238	0.112	1
Cish	0.0270336	0.763951	0.452	0.29	1
Synj2bp	0.027227	-2.29328	0.024	0.152	1
Fam76b	0.0272856	1.4802	0.262	0.138	1
Rps26	0.0275058	0.278119	1	0.978	1
Scaf11	0.0275764	-0.547414	0.238	0.415	1
Per1	0.0277213	-1.0673	0.143	0.317	1
Erh	0.0277775	-0.821056	0.19	0.366	1
Plac8	0.0277829	-1.25177	0.19	0.362	1
Kdelr2	0.0277872	1.05755	0.262	0.129	1
Gmppa	0.0280797	1.88876	0.143	0.054	1
Ifrd1	0.028173	-0.805103	0.452	0.603	1
Ly6a	0.0282637	0.708817	0.762	0.643	1
Tomm40	0.0283242	-2.66691	0.024	0.143	1
Api5	0.02855	-1.81889	0.024	0.152	1
Ncf4	0.0286798	0.949638	0.31	0.174	1
Vcpip1	0.0287281	1.46562	0.167	0.067	1
Cd247	0.0287593	0.718151	0.571	0.442	1
Samsn1	0.0290544	-0.650032	0.381	0.576	1
Tpi1	0.0292664	0.830873	0.381	0.232	1
Gm26740	0.0293715	-1.21585	0.167	0.339	1
F2rl2	0.0297102	-2.25551	0.024	0.147	1
Cers5	0.0299281	1.06011	0.238	0.112	1
Itgb3	0.030017	-2.74441	0.024	0.143	1
Ak6	0.030017	-2.52136	0.024	0.143	1
Cited2	0.0300709	-1.04664	0.405	0.598	1
Eif4e3	0.0300919	0.985055	0.262	0.134	1
Ubn1	0.0301241	-0.979736	0.143	0.317	1
Mak16	0.0303298	0.968013	0.31	0.174	1
Csf2	0.0305076	-4.02519	0	0.103	1
Evi2a	0.0305076	-3.83915	0	0.103	1
Kdm5c	0.0305696	-2.32432	0.024	0.147	1
Dcakd	0.0308589	2.04784	0.095	0.027	1
Tha1	0.0308589	2.10404	0.095	0.027	1
Dhps	0.0308824	1.07448	0.214	0.103	1
H2-Q4	0.0311967	-0.569626	0.667	0.786	1
Stip1	0.0312902	-1.30792	0.095	0.254	1
Spcs2	0.0313258	0.559887	0.714	0.549	1
Hmgb3	0.0313773	2.12757	0.095	0.027	1
Tbx21	0.0315885	-0.812155	0.262	0.46	1
Coq10b	0.0316703	-1.11106	0.19	0.366	1
Ssr3	0.0318081	-1.47968	0.071	0.219	1
Sptssa	0.0318472	-0.468486	0.405	0.634	1
Dnajc17	0.0319031	2.16164	0.095	0.027	1
Cpeb2	0.0319031	1.98629	0.095	0.027	1
Plcl2	0.0319031	2.15977	0.095	0.027	1
Mbtps1	0.0319128	1.71613	0.167	0.071	1
Cd72	0.0320496	-1.92161	0.024	0.147	1
Ldhb	0.0320496	-1.8207	0.024	0.147	1
Dcaf11	0.0321012	-2.28538	0.024	0.143	1
Rpsa	0.0321084	0.199118	1	0.991	1
Itm2b	0.0321884	-0.279988	0.881	0.969	1
Dpy19l1	0.0322931	2.26972	0.119	0.04	1
Adsl	0.0323346	-1.09652	0.048	0.192	1
Mppe1	0.0324673	-1.35428	0.143	0.295	1
Rnf7	0.0325787	-0.934925	0.119	0.286	1
Otud1	0.0326584	-1.77418	0.024	0.147	1
Twf2	0.0328912	-0.728194	0.167	0.375	1
Ube2b	0.0331744	-0.792044	0.357	0.509	1
Ift140	0.0335261	1.84546	0.095	0.027	1
Srgn	0.0335326	-0.321805	0.952	0.96	1
Srp9	0.0335391	-0.457001	0.381	0.616	1
Virma	0.0336648	-2.1676	0.024	0.143	1
Ranbp2	0.0337688	-1.64408	0.048	0.183	1
Polr2g	0.0337688	0.951353	0.357	0.232	1
Il12rb2	0.0338859	-1.1799	0.119	0.281	1
Ndufs2	0.0339517	-1.41628	0.095	0.232	1
Nxt1	0.0340778	1.419	0.238	0.116	1
Xrcc5	0.0340826	1.78169	0.095	0.027	1
Hells	0.0340826	1.69486	0.095	0.027	1
Polr2e	0.0341498	0.798837	0.405	0.286	1
Pigv	0.0341607	1.70016	0.119	0.04	1
H2-Q7	0.0341904	-0.375925	0.881	0.906	1
Runx1	0.0343022	-0.966565	0.238	0.402	1
Maff	0.0343082	-2.19945	0.024	0.143	1
Heg1	0.0343572	1.58231	0.143	0.054	1
Epc1	0.0343648	-1.57093	0.119	0.272	1
Tiprl	0.0344633	-1.317	0.095	0.246	1
Rock1	0.0345873	-0.896071	0.214	0.384	1
Ercc1	0.0347123	-3.60812	0	0.098	1
Nod1	0.0347124	-3.75448	0	0.098	1
Scyl2	0.0347124	-3.86931	0	0.098	1
Nab2	0.0347124	-3.67583	0	0.098	1
Sgpp1	0.0347124	-3.66517	0	0.098	1
Yju2	0.0347124	-3.7657	0	0.098	1
Ccdc85b	0.0348655	-0.933467	0.119	0.295	1
Dennd1b	0.0349242	-1.54247	0.095	0.237	1
Setx	0.0349621	-2.10175	0.024	0.143	1
Rbl1	0.0352193	1.63975	0.095	0.027	1
Foxo3	0.0352931	-1.92093	0.024	0.143	1
Abhd17a	0.0353481	-1.23146	0.19	0.33	1
Galnt10	0.0360723	-1.14936	0.095	0.232	1
Mtfr1l	0.0360911	1.15626	0.238	0.125	1
Trps1	0.0361198	1.56457	0.119	0.04	1
Dcp2	0.0363019	-1.91641	0.024	0.143	1
Camkk2	0.0363882	1.51908	0.095	0.027	1
Rac1	0.0364317	-0.457865	0.5	0.679	1
Pcmtd1	0.0364781	-1.25273	0.071	0.223	1
Batf	0.0366561	-1.91942	0.071	0.201	1
Prkch	0.0366971	-0.481085	0.357	0.549	1
Aup1	0.0368913	-0.744521	0.333	0.54	1
Traf2	0.0369264	1.31716	0.19	0.089	1
Ctla2a	0.0370616	0.582758	0.667	0.58	1
Pebp1	0.0370828	-0.863334	0.262	0.42	1
Btbd10	0.0371348	1.78722	0.119	0.04	1
Dcun1d1	0.0373352	-1.69921	0.024	0.143	1
Isoc1	0.0373353	-1.71782	0.024	0.143	1
Rora	0.0373774	-1.09227	0.238	0.406	1
Sec23b	0.0374141	-2.23549	0.024	0.138	1
Nedd4	0.03752	-1.43982	0.095	0.241	1
Tnfaip8	0.0375415	-1.12161	0.214	0.362	1
Agpat3	0.037542	-1.07617	0.119	0.277	1
Rapsn	0.03759	1.22106	0.095	0.027	1
Comtd1	0.0376513	1.41314	0.119	0.04	1
Ptp4a3	0.0376896	-0.921501	0.143	0.299	1
Clcc1	0.0377665	1.09922	0.167	0.067	1
Ing3	0.0377694	-2.32731	0.024	0.138	1
Cisd2	0.0379626	-0.882226	0.143	0.308	1
Nrbp1	0.0381894	-1.60756	0.119	0.263	1
Anxa5	0.0382163	1.17498	0.333	0.201	1
Srebf1	0.0386186	1.1268	0.167	0.067	1
Kcnab2	0.0394266	-2.05744	0.071	0.192	1
Foxj2	0.0394883	-3.53952	0	0.094	1
Pex5	0.0394883	-3.65406	0	0.094	1
Zfp524	0.0394883	-3.97513	0	0.094	1
Bbc3	0.0394883	-3.97172	0	0.094	1
Ctps2	0.0394883	-3.60738	0	0.094	1
AW112010	0.0395901	0.343033	0.929	0.946	1
Dbi	0.0396228	-1.02868	0.167	0.321	1
Sike1	0.0396278	-1.30388	0.048	0.179	1
Glg1	0.0396887	-1.85297	0.071	0.201	1
Rgs3	0.0398103	-1.10244	0.167	0.326	1
Il10rb	0.0398104	0.90332	0.405	0.281	1
Ubb	0.0400294	0.335423	1	0.991	1
Rnf19a	0.0402768	-1.9491	0.048	0.17	1
Uba7	0.0403382	-1.96613	0.024	0.138	1
Lmbr1l	0.0404044	-2.46554	0.024	0.134	1
Cars2	0.0404915	1.66497	0.143	0.058	1
Prps1l3	0.0405535	-2.10291	0.048	0.165	1
Cd96	0.0406202	-1.28457	0.095	0.25	1
Skil	0.040717	1.1576	0.214	0.103	1
Gps1	0.0407648	-1.02598	0.071	0.21	1
Tex261	0.0408398	-1.55822	0.095	0.223	1
Tial1	0.0408507	-0.969089	0.119	0.268	1
Ets2	0.0410988	-1.81165	0.024	0.138	1
Ssb	0.0411718	0.478225	0.619	0.455	1
Dctn6	0.0414779	-1.05408	0.167	0.321	1
Cmtr1	0.0414836	-1.85346	0.024	0.138	1
Vps28	0.0415375	-0.571647	0.357	0.567	1
Satb1	0.0418179	-0.416221	0.357	0.545	1
Hmgb1	0.0418189	0.442953	0.857	0.844	1
Trnt1	0.042029	1.353	0.19	0.089	1
Prdx6	0.0420657	-0.568049	0.69	0.804	1
Tlk2	0.0422624	1.18809	0.214	0.103	1
Fdft1	0.0423589	-2.23407	0.024	0.134	1
Gramd1a	0.0423615	-0.721144	0.286	0.482	1
Crmp1	0.0423869	2.78378	0.071	0.018	1
Hist1h4i	0.0423869	2.67616	0.071	0.018	1
Ahnak	0.0424255	0.289032	0.619	0.478	1
Mrpl22	0.0426564	-1.68272	0.024	0.138	1
Atp5md	0.0428248	-0.660353	0.595	0.714	1
Smco4	0.0428274	1.08521	0.286	0.165	1
Surf1	0.043025	-0.942011	0.071	0.21	1
Acat1	0.0430556	-1.3603	0.048	0.179	1
Trbv31	0.043195	3.3832	0.071	0.018	1
Pqlc1	0.043195	2.34774	0.071	0.018	1
Mrps21	0.0432655	-0.868033	0.31	0.451	1
Vav1	0.0432893	-1.32066	0.095	0.237	1
Riok1	0.0434412	-1.34074	0.095	0.232	1
Gm42031	0.0434532	1.60904	0.143	0.058	1
Ndufa4	0.0434923	-0.602363	0.548	0.737	1
Macf1	0.0435109	0.584196	0.429	0.29	1
Tmem64	0.0435606	-0.666497	0.333	0.518	1
Dpp3	0.0435695	-2.11386	0.024	0.134	1
Casc3	0.0437084	-2.23746	0.048	0.161	1
Zfp148	0.0439239	-1.20794	0.095	0.237	1
Emb	0.0439542	-1.1768	0.214	0.366	1
Cops8	0.0440321	-1.83766	0.071	0.196	1
Fam168b	0.0444738	-1.22043	0.143	0.281	1
Lman2	0.0445974	-0.900214	0.19	0.344	1
Cntln	0.0448504	2.34242	0.071	0.018	1
Zfp827	0.0448504	2.18163	0.071	0.018	1
Ercc6	0.0448504	2.56313	0.071	0.018	1
Snx1	0.0448905	-1.1587	0.095	0.237	1
Alkbh2	0.0449145	-3.36867	0	0.089	1
Lrwd1	0.0449145	-3.51538	0	0.089	1
Rnf121	0.0449145	-3.67018	0	0.089	1
Map1s	0.0449145	-3.54834	0	0.089	1
Stk19	0.0449145	-3.61357	0	0.089	1
Pik3ap1	0.0449145	-3.40031	0	0.089	1
Yipf6	0.0449145	-3.54527	0	0.089	1
Sesn1	0.0451075	-1.36189	0.167	0.304	1
Phf3	0.0451852	-0.877072	0.167	0.33	1
Eny2	0.0452397	0.935907	0.357	0.232	1
Keap1	0.0453324	-1.54584	0.071	0.201	1
Trgv2	0.0454584	-1.04508	0.095	0.246	1
Hbp1	0.0456765	-1.17888	0.095	0.241	1
Pfkfb3	0.045698	2.75241	0.071	0.018	1
Abhd18	0.045698	2.48813	0.071	0.018	1
Atp8a1	0.0457357	-2.46663	0.024	0.129	1
Ikbkb	0.0460054	-0.911585	0.095	0.241	1
Ppp1r9b	0.0460483	-0.50051	0.048	0.174	1
Gm11808	0.0460509	0.284633	0.571	0.379	1
Zfpm1	0.0460798	-1.61019	0.048	0.17	1
Cmpk1	0.0464325	0.537987	0.476	0.304	1
Ptma	0.0464627	0.305253	0.976	0.978	1
Scpep1	0.046559	2.21605	0.071	0.018	1
Ggact	0.046559	2.30769	0.071	0.018	1
Zfp983	0.046559	2.16099	0.071	0.018	1
Lsm10	0.0465959	1.8995	0.143	0.058	1
Ftsj3	0.0465959	1.57251	0.143	0.058	1
Zfp511	0.0473781	-1.71372	0.024	0.134	1
Strn	0.0474113	0.870987	0.119	0.04	1
Baiap3	0.0474336	2.08879	0.071	0.018	1
Ttc27	0.0474336	2.12007	0.071	0.018	1
Cetn2	0.0475674	0.975529	0.333	0.21	1
Dnaja2	0.0476867	-0.634139	0.31	0.487	1
Srsf9	0.047689	-1.0554	0.071	0.205	1
Chmp6	0.047818	-1.77991	0.024	0.134	1
Rpl10	0.0479246	0.339083	0.952	0.799	1
Ddx17	0.047927	1.30953	0.214	0.112	1
Bmyc	0.0479826	-2.79871	0.024	0.125	1
Tasp1	0.0480318	-1.62396	0.048	0.17	1
Arhgdib	0.0481654	0.370523	0.976	0.96	1
Slc25a40	0.0482614	-1.44645	0.024	0.134	1
Snrk	0.0482614	-1.17188	0.024	0.134	1
Lyrm4	0.0483221	1.38088	0.071	0.018	1
Ppp6r2	0.0483221	1.60311	0.071	0.018	1
Rpa3	0.0486146	1.57217	0.19	0.098	1
Abt1	0.0489579	-1.36034	0.071	0.201	1
Plekhj1	0.048974	0.8192	0.405	0.304	1
2025-09-01	0.0490383	-0.325201	0.833	0.906	1
St6gal1	0.0492244	1.80864	0.071	0.018	1
Gm16286	0.0493334	-1.29983	0.071	0.201	1
Lime1	0.0495583	1.2965	0.214	0.107	1
Ube2g2	0.0497551	-0.931306	0.095	0.241	1
Nedd9	0.0499429	-0.726566	0.357	0.5	1
Metap1d	0.0501408	1.68423	0.071	0.018	1
Wdfy2	0.0501408	1.85851	0.071	0.018	1
Dhx57	0.0501408	1.52441	0.071	0.018	1
Suv39h1	0.0501408	1.61417	0.071	0.018	1
Cyba	0.050152	-0.407216	0.81	0.821	1
Isca2	0.0502888	-1.38418	0.071	0.205	1
Atr	0.0505019	1.14346	0.143	0.058	1
Hsd11b1	0.0505161	-1.18524	0.167	0.312	1
Crem	0.0506069	0.963328	0.333	0.205	1
Cd3e	0.0507818	-0.261502	0.857	0.938	1
Fam172a	0.0509119	-1.77665	0.048	0.161	1
Pyroxd1	0.0510715	1.69385	0.071	0.018	1
Cop1	0.0510817	-3.36372	0	0.085	1
Nvl	0.0510817	-3.54019	0	0.085	1
Rnf38	0.0510817	-3.64836	0	0.085	1
Mark4	0.0510817	-3.63258	0	0.085	1
Klhdc4	0.0510817	-3.59222	0	0.085	1
Gnpat	0.0510817	-3.51179	0	0.085	1
Rfesd	0.0510817	-3.46933	0	0.085	1
Lysmd3	0.0510817	-3.35932	0	0.085	1
Csnk1e	0.0510817	-3.50775	0	0.085	1
Nrros	0.0510817	-4.03979	0	0.085	1
Dek	0.0511328	0.523358	0.571	0.438	1
Btg2	0.0512119	-0.507969	0.69	0.821	1
Emc4	0.051438	-1.07553	0.095	0.237	1
Gyg	0.0517204	-1.24008	0.048	0.17	1
Psmd11	0.0518869	-1.15597	0.119	0.254	1
Cacfd1	0.0519373	1.73769	0.119	0.045	1
Hhex	0.0520167	1.1332	0.071	0.018	1
Csnk1d	0.0520434	-1.24602	0.095	0.232	1
Psmd9	0.0520437	-0.912972	0.048	0.174	1
Riok3	0.0520463	-1.33958	0.119	0.259	1
Mapk1	0.0521248	0.743943	0.452	0.335	1
Fam177a	0.0524259	-1.17585	0.071	0.201	1
Ptpn4	0.0525191	1.01397	0.19	0.089	1
Clk1	0.0527655	-0.705829	0.31	0.5	1
Cdc37l1	0.0527899	1.36435	0.214	0.116	1
Gm9993	0.0528547	1.32058	0.143	0.058	1
Taf4b	0.0528547	1.29886	0.143	0.058	1
Lilr4b	0.0529137	1.88477	0.095	0.031	1
Bysl	0.0529137	1.89399	0.095	0.031	1
Slc25a17	0.0530949	-1.77659	0.024	0.129	1
Slc19a1	0.0536951	1.86552	0.095	0.031	1
Tgs1	0.0538329	1.48372	0.19	0.098	1
Rps20	0.0545666	0.278273	1	0.978	1
Raf1	0.0545794	-0.943953	0.024	0.129	1
Paxip1	0.054633	1.45426	0.119	0.045	1
Zkscan14	0.0548088	-2.86121	0.024	0.121	1
Gadd45a	0.0548088	-3.05146	0.024	0.121	1
Wdr36	0.0548088	-2.46609	0.024	0.121	1
Zcchc18	0.0548088	-2.73453	0.024	0.121	1
Epb41l4aos	0.0548712	-1.43477	0.048	0.161	1
Grk6	0.0549475	-1.07078	0.119	0.259	1
Ube2v1	0.0549697	-0.598115	0.357	0.522	1
Ndufa1	0.0550226	-0.693968	0.381	0.545	1
Eef1b2	0.0550301	-0.316671	0.833	0.924	1
Map3k8	0.0552475	-2.22606	0.024	0.125	1
Pola2	0.0552867	1.93078	0.095	0.031	1
Dennd2d	0.0553266	-1.30321	0.048	0.161	1
Cuta	0.0553464	0.821157	0.548	0.478	1
Nfatc1	0.0556472	-0.92153	0.214	0.375	1
Itga1	0.0557902	0.967579	0.262	0.152	1
Ar	0.0560241	1.58351	0.119	0.045	1
Gm10762	0.0560971	1.70821	0.095	0.031	1
Chkb	0.056381	-2.34171	0.024	0.121	1
Crot	0.056519	-1.21154	0.095	0.228	1
Dctn3	0.0567472	-0.713913	0.19	0.357	1
Slc25a46	0.0568054	-2.0217	0.024	0.125	1
Notch2	0.0569174	1.36266	0.095	0.031	1
Bbip1	0.0570846	1.22061	0.214	0.112	1
Fam20b	0.0570947	2.93778	0.048	0.009	1
Iqcc	0.0570947	3.4777	0.048	0.009	1
Trbv26	0.0570947	3.53187	0.048	0.009	1
Tnpo2	0.0570947	3.78941	0.048	0.009	1
Lrig3	0.0570947	2.98652	0.048	0.009	1
Ska2	0.0570947	3.0316	0.048	0.009	1
Gm27017	0.0570947	3.0893	0.048	0.009	1
Gm49980	0.0570947	2.97326	0.048	0.009	1
Vps35	0.0571811	1.17909	0.19	0.089	1
Smarcd2	0.0573782	-1.30918	0.095	0.219	1
G3bp2	0.0574539	-0.757995	0.286	0.442	1
Pgam1	0.0575204	-0.951342	0.333	0.451	1
Timm50	0.0575814	1.01369	0.214	0.107	1
Zc3h10	0.0577477	1.31324	0.095	0.031	1
Gm47015	0.0578642	-1.83379	0.024	0.125	1
Sephs1	0.0580948	-3.43445	0	0.08	1
Pygb	0.0580948	-3.35662	0	0.08	1
Zmpste24	0.0580948	-3.46305	0	0.08	1
Golga3	0.0580948	-3.54393	0	0.08	1
Relt	0.0580948	-3.63764	0	0.08	1
Trim21	0.0580948	-3.52667	0	0.08	1
Dhx40	0.0581437	-1.71154	0.048	0.156	1
Fam92a	0.0581658	1.12593	0.119	0.045	1
Psmb9	0.0581778	0.699481	0.571	0.46	1
Fkbp8	0.0584393	0.531531	0.548	0.433	1
Fancg	0.0584621	3.18355	0.048	0.009	1
Gm15446	0.0584621	2.86426	0.048	0.009	1
Pak4	0.0584621	2.70381	0.048	0.009	1
Urb2	0.0584621	3.00608	0.048	0.009	1
Commd5	0.0584621	2.46984	0.048	0.009	1
Rps21	0.0585302	0.146899	1	0.991	1
Pdcd1	0.0585879	1.48287	0.095	0.031	1
2310009A05Rik	0.0585927	0.966038	0.214	0.107	1
Tor1aip2	0.0586392	-0.724268	0.214	0.353	1
Rad9a	0.0586617	1.72241	0.143	0.062	1
Nploc4	0.0588946	1.21035	0.119	0.045	1
Nfatc2	0.0589394	-2.01922	0.024	0.125	1
Ssrp1	0.05895	0.659151	0.405	0.272	1
Shisa5	0.059112	-0.251652	1	0.964	1
Ier5l	0.0593543	-0.873341	0.071	0.196	1
Slc30a1	0.0594384	1.52513	0.095	0.031	1
Atg4a	0.0594384	1.47834	0.095	0.031	1
Ntan1	0.0594457	1.05317	0.333	0.237	1
Tpm4	0.0595156	-0.775045	0.286	0.429	1
Braf	0.0598008	0.763517	0.143	0.058	1
Snhg15	0.0598196	-1.37456	0.119	0.254	1
Zbtb48	0.0598566	2.49574	0.048	0.009	1
Zfp526	0.0598566	2.45941	0.048	0.009	1
Ogfod1	0.0598566	2.36011	0.048	0.009	1
Zdhhc17	0.0598566	2.22767	0.048	0.009	1
Ankrd52	0.0598566	2.71539	0.048	0.009	1
Ttll5	0.0598566	3.44747	0.048	0.009	1
Cep170b	0.0598566	2.26163	0.048	0.009	1
Mtbp	0.0598566	2.49124	0.048	0.009	1
C1qtnf6	0.0598566	2.78412	0.048	0.009	1
Cchcr1	0.0598566	2.59812	0.048	0.009	1
Wdr13	0.0598566	2.43336	0.048	0.009	1
Zfp275	0.0598566	2.40883	0.048	0.009	1
Oxct1	0.059912	-0.91888	0.095	0.232	1
Mycbp2	0.0600514	-1.18022	0.238	0.371	1
Mta3	0.06027	-1.17103	0.167	0.299	1
Pqlc3	0.060299	1.26689	0.095	0.031	1
Rbmx	0.0606749	-1.31489	0.071	0.188	1
Mri1	0.0608722	-0.987153	0.071	0.201	1
Ecsit	0.0609986	1.22803	0.167	0.076	1
Strbp	0.0611268	1.25199	0.119	0.045	1
4933429H19Rik	0.0612785	2.13188	0.048	0.009	1
St3gal3	0.0612785	2.0381	0.048	0.009	1
Pgpep1	0.0612785	1.56881	0.048	0.009	1
Gzmk	0.0612785	2.17143	0.048	0.009	1
Sptan1	0.0613225	-1.11929	0.071	0.201	1
Mast4	0.0620513	1.28698	0.095	0.031	1
Acp5	0.0624349	-0.666004	0.238	0.397	1
Tm9sf3	0.0624358	-1.01283	0.167	0.304	1
Rgs10	0.062537	1.05161	0.262	0.152	1
Oma1	0.0626536	1.00742	0.119	0.045	1
Rgs16	0.0627284	0.968494	0.048	0.009	1
Rpusd2	0.0627284	1.59277	0.048	0.009	1
Slc12a2	0.0627284	2.08722	0.048	0.009	1
Mospd2	0.0627284	1.51372	0.048	0.009	1
Rai1	0.0629431	1.15701	0.095	0.031	1
Sdf4	0.0629486	0.367975	0.643	0.58	1
Aim2	0.0631701	-2.6793	0.024	0.116	1
Trim12c	0.0631701	-2.62083	0.024	0.116	1
Lysmd2	0.0631936	-1.65711	0.071	0.183	1
Pwwp3a	0.0634213	-0.887544	0.048	0.165	1
Ccl5	0.0634431	-0.222824	0.738	0.844	1
Apmap	0.0636929	1.41268	0.167	0.08	1
6720427I07Rik	0.0638455	1.03381	0.095	0.031	1
Lrrc59	0.0639784	0.999255	0.238	0.138	1
Itgb1bp1	0.0641671	-1.49273	0.048	0.156	1
Fos	0.0641967	-0.563132	0.5	0.679	1
Plin2	0.0641969	-2.1923	0.048	0.152	1
Tada1	0.0642226	-1.98269	0.024	0.121	1
Bak1	0.0642226	-1.95836	0.024	0.121	1
Fasl	0.0642422	-0.634484	0.333	0.5	1
Ifi208	0.0646628	-0.69611	0.071	0.205	1
Il12rb1	0.0648156	-1.96743	0.024	0.121	1
Kif21b	0.0648768	-1.12452	0.071	0.196	1
Baz2a	0.0648768	-0.480627	0.071	0.196	1
Rac2	0.0649194	-0.200283	0.976	0.982	1
Lats1	0.0649265	1.84064	0.119	0.049	1
Ttc14	0.0649919	-1.22317	0.095	0.214	1
Bin2	0.0650775	-0.50636	0.595	0.674	1
Nt5e	0.0653151	0.929886	0.143	0.058	1
Bptf	0.065406	-1.03049	0.143	0.295	1
Dop1b	0.0654183	-1.22344	0.071	0.188	1
Pde6d	0.0660151	-1.83006	0.024	0.121	1
Mettl5	0.0660751	-3.41558	0	0.076	1
Hps3	0.0660751	-3.31035	0	0.076	1
Dmap1	0.0660751	-3.47151	0	0.076	1
Eif2b1	0.0660751	-3.49857	0	0.076	1
Gpnmb	0.0660751	-3.40839	0	0.076	1
Acsf2	0.0660751	-3.0661	0	0.076	1
Bicd2	0.0660751	-3.34359	0	0.076	1
Mrpl33	0.066094	-0.562315	0.31	0.469	1
Ifi203	0.0661295	-0.496997	0.286	0.478	1
Pycard	0.0662726	0.897986	0.381	0.29	1
Faah	0.0663316	-2.07617	0.048	0.147	1
Hdhd5	0.0664026	-1.18945	0.071	0.188	1
Pnkp	0.0666217	-1.71569	0.024	0.121	1
St13	0.0673118	-0.871074	0.262	0.388	1
Nptn	0.0676564	-0.818307	0.167	0.312	1
Sla	0.0676601	-0.869466	0.31	0.451	1
Pam16	0.0677944	-1.39153	0.095	0.214	1
Pno1	0.0679816	1.16905	0.167	0.076	1
Abcf2	0.0679988	1.07855	0.214	0.116	1
Arih2	0.0680454	1.20571	0.19	0.098	1
Leng8	0.068469	-1.64245	0.024	0.121	1
Qrich1	0.0685456	-1.72555	0.048	0.152	1
Pced1b	0.0686485	1.12109	0.19	0.098	1
Sp100	0.0688979	-0.381461	0.5	0.692	1
Vcpkmt	0.0697005	1.03952	0.214	0.116	1
Hnrnpl	0.0697797	-0.454082	0.429	0.589	1
Uvrag	0.0702376	-1.55682	0.048	0.152	1
Sp4	0.0702481	1.53682	0.19	0.103	1
Gmnn	0.070381	1.35403	0.143	0.062	1
Ninj1	0.070381	1.21512	0.143	0.062	1
Eef1d	0.0707623	-0.430411	0.667	0.754	1
H2-T23	0.0709633	-0.520474	0.524	0.688	1
Ipo7	0.0711211	1.04632	0.214	0.112	1
Clk4	0.0711818	-1.34158	0.071	0.192	1
Kcnn4	0.0713981	0.674333	0.238	0.129	1
Zcchc2	0.0714264	-2.77537	0.024	0.112	1
Actr8	0.0714266	-2.6683	0.024	0.112	1
Zfp68	0.0714645	1.12149	0.167	0.08	1
Tgtp2	0.071703	0.851871	0.262	0.156	1
Dynlt3	0.0718781	1.25095	0.143	0.062	1
Arhgef1	0.0723551	-0.56752	0.357	0.518	1
Zfp326	0.0725466	-1.19463	0.048	0.152	1
Ube2j1	0.0727045	1.09658	0.357	0.246	1
Ero1lb	0.0727697	-2.51045	0.024	0.112	1
Trp53i11	0.0729907	-1.30932	0.048	0.156	1
Ly6c1	0.0729907	-1.36585	0.048	0.156	1
Tm6sf1	0.0729963	-1.25488	0.143	0.263	1
Fam129a	0.0732086	-1.83469	0.048	0.147	1
C1d	0.0732087	-1.82799	0.048	0.147	1
Saysd1	0.0732087	-1.863	0.048	0.147	1
Pbdc1	0.0733382	-1.69348	0.071	0.174	1
Gfer	0.0734488	-2.33132	0.024	0.112	1
Usp39	0.073449	-1.99242	0.024	0.112	1
Ifnar1	0.0734573	-1.38074	0.119	0.241	1
Herpud2	0.0739195	-0.734926	0.119	0.263	1
Dohh	0.0739226	-1.79263	0.024	0.116	1
2810001G20Rik	0.0741335	-2.00307	0.024	0.112	1
Timm44	0.0741604	-1.17938	0.048	0.156	1
Chsy1	0.0742931	-0.785937	0.143	0.286	1
Eif6	0.0746924	0.81975	0.405	0.29	1
Borcs5	0.0747302	1.7681	0.119	0.049	1
Thy1	0.0747595	0.265005	0.881	0.875	1
Naa30	0.0748231	-2.13578	0.024	0.112	1
Lrrc8c	0.0750162	1.1125	0.214	0.116	1
Dnajb2	0.0751636	-3.32048	0	0.071	1
Cbfa2t2	0.0751636	-3.00365	0	0.071	1
Cse1l	0.0751636	-3.12039	0	0.071	1
Ahcyl1	0.0751636	-3.33268	0	0.071	1
Tspan5	0.0751636	-3.36889	0	0.071	1
Pip4p2	0.0751636	-3.36103	0	0.071	1
Lcorl	0.0751636	-3.12355	0	0.071	1
Coq5	0.0751636	-3.12272	0	0.071	1
Strn4	0.0751636	-3.26642	0	0.071	1
Tbc1d17	0.0751636	-3.23982	0	0.071	1
Ccdc102a	0.0751636	-3.4341	0	0.071	1
Slc7a5	0.0751636	-3.29367	0	0.071	1
Banp	0.0751636	-3.11475	0	0.071	1
Fem1b	0.0751636	-3.18978	0	0.071	1
Rufy2	0.0751636	-3.13225	0	0.071	1
Znrf3	0.0751636	-3.39841	0	0.071	1
Tmem229b	0.0751636	-3.52143	0	0.071	1
Acot2	0.0751636	-3.1715	0	0.071	1
Cap2	0.0751636	-3.29098	0	0.071	1
Fam91a1	0.0751636	-3.04183	0	0.071	1
Zfp707	0.0751636	-3.06695	0	0.071	1
Agfg1	0.0752134	-0.827602	0.143	0.286	1
Smim20	0.0753387	-1.58971	0.071	0.179	1
Cabin1	0.0755772	-1.76404	0.071	0.174	1
Rnasel	0.0756267	-1.72197	0.048	0.147	1
Ubac2	0.0757281	-0.73202	0.19	0.344	1
Siah2	0.0761137	0.758934	0.286	0.174	1
CAAA01147332.1	0.0762413	1.27868	0.214	0.116	1
Capza1	0.0762444	-0.640832	0.357	0.513	1
Ubxn2b	0.0764498	1.90765	0.095	0.036	1
Arhgap12	0.0764761	1.44781	0.119	0.049	1
Fnta	0.0765455	-0.971248	0.048	0.156	1
Srp14	0.0765919	-0.603919	0.333	0.509	1
Kat7	0.0766587	-1.58438	0.024	0.116	1
Got2	0.0767093	0.973742	0.262	0.165	1
Mvb12b	0.0768598	-1.81695	0.048	0.147	1
Med4	0.07686	0.95441	0.214	0.116	1
Gpr68	0.077065	0.978304	0.167	0.08	1
Cox7a2	0.0770775	0.493679	0.69	0.652	1
Tomm70a	0.0771516	-1.04103	0.048	0.156	1
Txndc5	0.0773557	-1.49887	0.024	0.116	1
Desi1	0.0774943	-1.11278	0.071	0.188	1
Eif4g2	0.0776469	-0.505165	0.357	0.549	1
Slc4a7	0.0783505	-2.48338	0.024	0.112	1
Chka	0.0783505	1.59705	0.167	0.085	1
Nup50	0.0784541	-1.75349	0.071	0.174	1
Tspyl3	0.0784906	1.89163	0.095	0.036	1
Psma4	0.0786227	0.518466	0.381	0.268	1
Zfp553	0.0787192	2.15051	0.071	0.022	1
Arl16	0.0787192	2.34793	0.071	0.022	1
Shld1	0.0787648	-0.786898	0.024	0.116	1
Tgfb1	0.0789895	-0.755577	0.286	0.446	1
Baz2b	0.0791572	1.34579	0.119	0.049	1
Zfp322a	0.0791572	1.43142	0.119	0.049	1
4833438C02Rik	0.0792204	1.5822	0.143	0.067	1
4930481A15Rik	0.0795275	2.14926	0.095	0.036	1
Mdm4	0.0796589	-0.586623	0.119	0.25	1
Marveld2	0.079984	2.55396	0.071	0.022	1
Mrpl45	0.0800677	1.42521	0.119	0.049	1
Grcc10	0.080501	0.514418	0.786	0.71	1
Gstk1	0.0805755	1.85712	0.095	0.036	1
Gm31597	0.0805755	1.86219	0.095	0.036	1
Commd6	0.0806578	-0.861827	0.095	0.219	1
Elob	0.0807342	-0.346652	0.643	0.821	1
Ptms	0.0809867	1.66383	0.119	0.049	1
Rhoq	0.0809867	1.33016	0.119	0.049	1
Ppp1r18	0.081055	0.277848	0.833	0.728	1
Hspa9	0.0812049	-1.12444	0.119	0.232	1
Sart3	0.081496	-2.62808	0.024	0.107	1
Irf7	0.08164	-0.675071	0.119	0.246	1
Chst12	0.0816478	1.3841	0.143	0.067	1
Phc3	0.082012	-2.05965	0.024	0.112	1
St6galnac3	0.082012	-1.9423	0.024	0.112	1
Cdc123	0.0822156	-1.02768	0.095	0.214	1
Ehd3	0.0822699	-1.17755	0.095	0.201	1
Eif4e	0.0823497	1.22504	0.286	0.188	1
Irf2bp2	0.0823544	-0.600737	0.238	0.406	1
Srsf6	0.0824747	-0.631879	0.143	0.29	1
Rab2b	0.082563	1.96982	0.071	0.022	1
Cfap97	0.0827052	1.67111	0.095	0.036	1
Prpf3	0.0828504	1.41439	0.119	0.049	1
Ndfip2	0.0828611	0.982475	0.262	0.161	1
Cwc25	0.0829076	-2.04016	0.071	0.17	1
Nif3l1	0.0831026	0.900854	0.143	0.062	1
Ly75	0.0831026	1.11544	0.143	0.062	1
Tspo	0.0832523	0.333226	0.762	0.656	1
Washc3	0.0832741	1.15073	0.214	0.116	1
Uhrf1bp1l	0.0833905	1.06751	0.214	0.121	1
Cd274	0.0837186	-1.14843	0.048	0.152	1
Swt1	0.0837464	0.657314	0.214	0.112	1
Unc119b	0.0837878	-2.06264	0.024	0.107	1
Uba52	0.0837984	-0.402068	0.881	0.951	1
Slfn9	0.0838776	2.18668	0.071	0.022	1
Rcor1	0.0840839	-1.72863	0.048	0.143	1
Sub1	0.0840964	-0.339246	0.857	0.875	1
Tyrobp	0.0841351	1.48749	0.143	0.067	1
Syf2	0.0842599	-0.673495	0.405	0.536	1
Fam193a	0.0842748	-1.80689	0.024	0.112	1
Gpr65	0.0843447	-0.872826	0.286	0.42	1
A930005H10Rik	0.0845633	0.989657	0.167	0.08	1
Ubc	0.0845694	-0.208327	0.833	0.951	1
Polr2i	0.084579	-0.516386	0.071	0.192	1
Uchl5	0.0847042	0.890931	0.238	0.134	1
Nmt2	0.0848803	1.75277	0.095	0.036	1
Rap1gds1	0.0849263	-1.24301	0.095	0.21	1
Nabp1	0.0849406	-1.3624	0.071	0.183	1
Trbv19	0.0852091	1.89645	0.071	0.022	1
Evi5l	0.0852091	2.12535	0.071	0.022	1
Alas1	0.0852091	2.34072	0.071	0.022	1
Zfp160	0.0852091	2.23859	0.071	0.022	1
Treml2	0.0852091	2.36441	0.071	0.022	1
Bag1	0.0854302	0.483616	0.476	0.371	1
Ikbke	0.0855251	-2.88131	0	0.067	1
Dph7	0.0855251	-2.93879	0	0.067	1
Ttpal	0.0855251	-2.97388	0	0.067	1
Pear1	0.0855251	-2.98518	0	0.067	1
Ptbp2	0.0855251	-3.21979	0	0.067	1
Map3k7	0.0855251	-2.91225	0	0.067	1
Klhl21	0.0855251	-3.08015	0	0.067	1
Tada2b	0.0855251	-3.11384	0	0.067	1
4930522L14Rik	0.0855251	-3.4749	0	0.067	1
Pds5b	0.0855251	-3.21364	0	0.067	1
Ikzf5	0.0855251	-2.95599	0	0.067	1
Chst15	0.0855251	-3.45126	0	0.067	1
Prdm1	0.0855251	-3.16635	0	0.067	1
Mier2	0.0855251	-2.97059	0	0.067	1
Akap10	0.0855251	-3.39756	0	0.067	1
Acbd4	0.0855251	-2.90097	0	0.067	1
Mettl2	0.0855251	-3.27052	0	0.067	1
Axin2	0.0855251	-3.69109	0	0.067	1
Nampt	0.0855251	-2.93501	0	0.067	1
Net1	0.0855251	-3.18889	0	0.067	1
Lpcat1	0.0855251	-2.93799	0	0.067	1
Arrdc3	0.0855251	-3.14612	0	0.067	1
Utp15	0.0855251	-3.26796	0	0.067	1
Ipo11	0.0855251	-3.10178	0	0.067	1
Rnase4	0.0855251	-3.10984	0	0.067	1
Cyp4f16	0.0855251	-3.18638	0	0.067	1
Fam3a	0.0855251	-3.16403	0	0.067	1
Ghitm	0.0857648	0.553982	0.476	0.379	1
Otud5	0.0858182	1.15774	0.262	0.161	1
Snhg5	0.0859851	1.61583	0.095	0.036	1
Zswim8	0.0859851	1.84361	0.095	0.036	1
Ddx42	0.0860838	-1.00141	0.095	0.21	1
2510002D24Rik	0.086132	1.21375	0.19	0.103	1
Relch	0.0863527	-0.948959	0.071	0.174	1
Prpsap2	0.0865576	1.30189	0.071	0.022	1
Tbc1d23	0.0865576	1.37118	0.071	0.022	1
Pdcd11	0.0865878	-1.68058	0.024	0.112	1
Plekho2	0.086682	1.25066	0.119	0.049	1
Tprn	0.0866835	1.45691	0.143	0.067	1
Tuba1a	0.0868716	-0.657832	0.238	0.406	1
Trav6-7-dv9	0.0871014	1.71439	0.095	0.036	1
Carhsp1	0.0873701	-1.39142	0.024	0.112	1
Ppm1b	0.0874138	-1.03643	0.071	0.183	1
Cry2	0.0879233	1.74525	0.071	0.022	1
Gstcd	0.0879233	1.80519	0.071	0.022	1
Myadm	0.0879233	1.70475	0.071	0.022	1
Cpne7	0.0879233	1.64645	0.071	0.022	1
Pygl	0.0879233	2.03062	0.071	0.022	1
Msh6	0.0879233	1.65027	0.071	0.022	1
Pim3	0.0881318	-1.59631	0.095	0.201	1
Dnajc19	0.0881752	0.855993	0.405	0.286	1
Riox1	0.0882295	1.53248	0.095	0.036	1
D3Ertd751e	0.0884049	1.78024	0.119	0.054	1
Gtf2a2	0.0884369	-1.23316	0.095	0.21	1
Gxylt1	0.0884369	-1.05842	0.095	0.21	1
Shkbp1	0.0887122	-1.44167	0.048	0.147	1
Ccr5	0.0887435	1.12047	0.214	0.125	1
Sppl3	0.0891379	-1.26642	0.071	0.179	1
Selenop	0.0891379	-0.476792	0.071	0.179	1
Mia2	0.0892372	-0.87939	0.119	0.246	1
Cc2d1a	0.0893063	1.7374	0.071	0.022	1
Zswim7	0.0893063	1.43595	0.071	0.022	1
Timmdc1	0.0893063	1.33327	0.071	0.022	1
Dguok	0.0895847	-0.810973	0.143	0.281	1
Tcf3	0.0897445	-0.923919	0.095	0.219	1
2410002F23Rik	0.0897512	1.07116	0.167	0.085	1
Copz1	0.0899234	0.763371	0.357	0.254	1
Hmga1	0.0901155	-1.04898	0.048	0.147	1
Ubl7	0.0901541	0.874054	0.214	0.121	1
Cst3	0.0906714	-0.558428	0.262	0.393	1
Dancr	0.0907068	1.69437	0.071	0.022	1
Git1	0.0907068	1.59659	0.071	0.022	1
Rpl21	0.0909078	0.160258	1	0.978	1
5031425E22Rik	0.0912321	-0.937359	0.071	0.183	1
Scfd2	0.0921249	1.67699	0.071	0.022	1
Bms1	0.0922539	-1.16837	0.048	0.147	1
Lonp2	0.0922957	-0.593049	0.143	0.281	1
Eif4b	0.0925858	-0.669971	0.238	0.384	1
Ramac	0.0926167	-0.576363	0.238	0.393	1
Eci1	0.0926184	0.856896	0.262	0.152	1
Ubr4	0.0927952	-2.36026	0.048	0.134	1
Arl2bp	0.0928457	-0.690233	0.143	0.281	1
Gclm	0.0929532	0.634675	0.333	0.205	1
Ifih1	0.0929577	-2.72418	0.024	0.103	1
Otulin	0.0930011	-0.991745	0.119	0.232	1
Etfa	0.0931177	-0.880137	0.119	0.237	1
Pdpk1	0.0932686	-1.45272	0.071	0.17	1
B9d2	0.0935547	0.947382	0.19	0.103	1
5830408C22Rik	0.0935608	1.52654	0.071	0.022	1
Smap2	0.093682	0.632812	0.429	0.308	1
Rusc1	0.0937202	-0.996921	0.071	0.179	1
Rnf41	0.0937846	1.24312	0.143	0.067	1
Pcyt2	0.0942336	0.638691	0.19	0.098	1
Arhgap45	0.0943791	0.577598	0.595	0.527	1
Ppp4r3b	0.0943925	-0.0879802	0.119	0.254	1
Dgkd	0.0945156	-0.993871	0.071	0.183	1
Zup1	0.0946338	0.827089	0.238	0.138	1
Rnf125	0.095014	0.629942	0.357	0.259	1
Phactr2	0.0950145	1.14861	0.071	0.022	1
Reep5	0.095094	0.437144	0.476	0.348	1
Pgs1	0.0951836	-0.96285	0.071	0.183	1
mt-Nd2	0.0952664	-0.530575	0.667	0.808	1
Anp32a	0.0953021	-0.356017	0.381	0.558	1
Snhg16	0.0953585	1.47867	0.119	0.054	1
Peli1	0.0953723	0.486734	0.5	0.406	1
Ap2a2	0.0955533	-2.24276	0.024	0.103	1
Ccser2	0.0955533	-2.18338	0.024	0.103	1
Atp6v0b	0.0955977	-0.736129	0.119	0.246	1
Dcaf15	0.0958085	-1.07176	0.095	0.21	1
Trim27	0.0958085	-1.04153	0.095	0.21	1
Ppp2r5d	0.0958269	1.23842	0.119	0.049	1
Gtpbp6	0.0963867	1.4278	0.119	0.054	1
Kdm6a	0.0964313	-2.22985	0.024	0.103	1
Gas5	0.0964397	-0.415849	0.619	0.737	1
Npc1	0.0964863	1.1697	0.071	0.022	1
Sh3bgrl	0.0966639	0.914126	0.19	0.103	1
Hist1h1c	0.0968554	-1.19888	0.143	0.259	1
Wdyhv1	0.0969063	1.43545	0.167	0.08	1
Lage3	0.0969063	-1.68583	0.024	0.107	1
Arl5b	0.0971066	-1.14919	0.095	0.214	1
Nt5c	0.0971099	0.454385	0.476	0.339	1
Psmd7	0.0973182	-1.04835	0.119	0.237	1
Scrn3	0.0973536	-3.13236	0	0.062	1
Cstf1	0.0973536	-3.02072	0	0.062	1
Nceh1	0.0973536	-3.00548	0	0.062	1
Gpatch4	0.0973536	-2.86278	0	0.062	1
Ppp1r8	0.0973536	-3.20961	0	0.062	1
Uba6	0.0973536	-2.95584	0	0.062	1
Hectd4	0.0973536	-2.84162	0	0.062	1
Mad1l1	0.0973536	-2.89076	0	0.062	1
Uros	0.0973536	-3.22112	0	0.062	1
Abhd13	0.0973536	-3.33389	0	0.062	1
Atmin	0.0973536	-3.14605	0	0.062	1
Msantd2	0.0973536	-3.2422	0	0.062	1
Vps11	0.0973536	-3.25899	0	0.062	1
Gm5617	0.0973536	-3.02189	0	0.062	1
Dis3l	0.0973536	-3.1087	0	0.062	1
Med6	0.0973536	-3.02078	0	0.062	1
Gtf2a1	0.0973536	-3.0416	0	0.062	1
Enc1	0.0973536	-3.03533	0	0.062	1
Nln	0.0973536	-3.3417	0	0.062	1
Scrib	0.0973536	-3.06502	0	0.062	1
Rrn3	0.0973536	-2.78957	0	0.062	1
Ppp1r21	0.0973536	-2.9191	0	0.062	1
Mib1	0.0973536	-3.13126	0	0.062	1
Socs6	0.0973536	-3.17785	0	0.062	1
Gripap1	0.0973536	-3.0573	0	0.062	1
Rbmx2	0.0973536	-3.36606	0	0.062	1
Gmcl1	0.0974238	1.41061	0.119	0.054	1
Arhgap1	0.097454	0.947326	0.19	0.103	1
mt-Nd4	0.0974657	-0.469024	0.405	0.58	1
Was	0.09756	0.506332	0.429	0.339	1
Ccdc71	0.0977777	-1.60494	0.024	0.107	1
Lrrk1	0.0977779	-1.52016	0.024	0.107	1
Zbtb25	0.0977779	-1.31394	0.024	0.107	1
Glrx5	0.0978495	-0.514221	0.119	0.259	1
Polr3a	0.0979604	1.11745	0.119	0.049	1
Rgcc	0.09805	-1.70947	0.095	0.196	1
Irf2	0.0981617	-0.47178	0.214	0.357	1
Cdc34	0.0981736	-1.06844	0.119	0.223	1
Rpl31	0.0982053	0.4049	0.786	0.741	1
Rps3	0.098236	0.131118	1	0.991	1
Pwp1	0.0984697	1.47614	0.119	0.054	1
Azi2	0.0985457	-0.727901	0.119	0.237	1
Sae1	0.0990216	-0.986664	0.095	0.21	1
Zmiz1	0.0990828	-1.03831	0.119	0.232	1
Lcp1	0.0994782	0.380691	0.881	0.875	1
Ankrd11	0.0995162	0.451299	0.619	0.58	1
Ypel5	0.0995385	-1.51769	0.071	0.17	1
Afg3l2	0.0995397	-1.31112	0.024	0.107	1
Hgs	0.0995661	-1.4121	0.048	0.138	1
Kras	0.0996459	0.754594	0.333	0.219	1
Chpf	0.0998552	1.52187	0.19	0.103	1
Mrpl48	0.0999095	1.27037	0.167	0.089	1
Celf1	0.099947	1.11549	0.214	0.129	1
AW011738	0.100008	-1.83489	0.024	0.103	1
Ccnd2	0.10018	-0.237337	0.476	0.638	1
Senp2	0.100331	-0.690931	0.095	0.21	1
Psmb2	0.100447	-0.571332	0.286	0.424	1
Ighm	0.10047	-0.386609	0.31	0.496	1
Dcaf12	0.100559	-1.905	0.048	0.134	1
Exosc5	0.100726	-1.08916	0.095	0.196	1
Vopp1	0.100976	-1.2956	0.071	0.17	1
Abtb1	0.101327	-0.827548	0.024	0.107	1
Clp1	0.101327	0.715122	0.167	0.08	1
Cept1	0.101942	-1.333	0.048	0.138	1
Ccdc124	0.101949	-0.7076	0.143	0.272	1
Rpl10-ps3	0.101982	-0.508396	0.5	0.607	1
Retreg3	0.102292	-0.910171	0.167	0.272	1
Rpl27a	0.102302	0.126329	1	0.991	1
Ivd	0.102411	-1.06518	0.048	0.143	1
Ier2	0.10268	-0.292862	0.524	0.701	1
Rinl	0.103013	0.429159	0.524	0.438	1
Smc5	0.103164	-1.2802	0.071	0.17	1
Prkx	0.10329	0.921512	0.262	0.161	1
Slc16a10	0.103551	-1.28539	0.048	0.138	1
Mospd3	0.103705	0.977995	0.214	0.129	1
Faim	0.103806	-1.78795	0.048	0.134	1
Cnot1	0.104005	-1.20588	0.048	0.143	1
Pfdn1	0.104083	-0.95392	0.167	0.281	1
Cdk4	0.104111	-0.670927	0.214	0.371	1
Smarca5	0.10441	0.51309	0.452	0.357	1
Arhgef18	0.104631	-1.79343	0.048	0.134	1
Hpcal1	0.104868	-0.344032	0.214	0.366	1
Supt16	0.105652	-0.957117	0.095	0.201	1
Kpna4	0.105822	-0.683135	0.357	0.469	1
Rpl9	0.105987	0.276106	0.905	0.879	1
Itgal	0.105991	-0.592672	0.286	0.451	1
Synj1	0.106005	-2.26387	0.024	0.098	1
Sh2d1a	0.106238	-0.744716	0.167	0.277	1
Wrn	0.10649	-1.92514	0.048	0.129	1
Sfxn1	0.106521	-1.58909	0.024	0.103	1
Slc35a4	0.107128	0.974787	0.214	0.125	1
Upf3b	0.107136	-1.84532	0.048	0.134	1
Dnajc25	0.107163	1.49196	0.119	0.054	1
Mapre2	0.107233	0.837069	0.405	0.312	1
Trbc2	0.107237	-0.400828	0.429	0.562	1
Samm50	0.107347	0.688326	0.333	0.228	1
H2-M3	0.107459	-0.673407	0.119	0.232	1
Rwdd1	0.107533	-0.441161	0.31	0.464	1
Ipcef1	0.107629	-0.534336	0.167	0.312	1
Mpc2	0.107757	-0.78136	0.167	0.295	1
Taldo1	0.107841	0.327696	0.619	0.504	1
Alkbh7	0.108292	1.24963	0.119	0.054	1
Maip1	0.108442	-1.65875	0.024	0.103	1
Mtch2	0.108477	0.567729	0.286	0.174	1
Nudt19	0.10876	1.2507	0.143	0.071	1
Grsf1	0.108943	-2.10403	0.024	0.098	1
N4bp2l1	0.108988	-1.46574	0.071	0.165	1
Bet1	0.109413	-1.61266	0.024	0.103	1
Rnf113a2	0.109413	-1.50932	0.024	0.103	1
Cox20	0.109509	0.821996	0.357	0.286	1
Ube2v2	0.109688	0.985029	0.238	0.143	1
Mapkapk3	0.109818	0.557093	0.214	0.121	1
Nek9	0.110391	-1.34477	0.024	0.103	1
Golga4	0.110657	1.35831	0.167	0.089	1
Uckl1	0.110793	1.36964	0.143	0.071	1
Prrc2a	0.110826	-0.808679	0.119	0.232	1
Rflnb	0.11084	-0.20596	0.071	0.174	1
Tsfm	0.110878	-2.61222	0	0.058	1
Ctsl	0.110878	-3.02857	0	0.058	1
2310009B15Rik	0.110879	-2.90606	0	0.058	1
Gm2000	0.110879	-3.12781	0	0.058	1
Eef1aknmt	0.110879	-2.88561	0	0.058	1
Dcaf17	0.110879	-2.95068	0	0.058	1
Cd93	0.110879	-2.8359	0	0.058	1
Slc17a9	0.110879	-3.32175	0	0.058	1
Fpgt	0.110879	-2.92703	0	0.058	1
Ankrd13c	0.110879	-3.18825	0	0.058	1
Cc2d1b	0.110879	-2.7765	0	0.058	1
N4bp2	0.110879	-3.19287	0	0.058	1
Limk1	0.110879	-2.60529	0	0.058	1
Wdr91	0.110879	-2.71321	0	0.058	1
Lrp6	0.110879	-3.01359	0	0.058	1
Mansc1	0.110879	-2.69541	0	0.058	1
Igsf23	0.110879	-3.11296	0	0.058	1
2310022A10Rik	0.110879	-2.92439	0	0.058	1
Pdcd2l	0.110879	-2.79201	0	0.058	1
Tlnrd1	0.110879	-2.80318	0	0.058	1
Arfip2	0.110879	-2.8779	0	0.058	1
Slc25a22	0.110879	-2.86239	0	0.058	1
Pex7	0.110879	-2.88232	0	0.058	1
Nf2	0.110879	-2.84507	0	0.058	1
Elac2	0.110879	-2.68222	0	0.058	1
Tmem199	0.110879	-2.88626	0	0.058	1
Rnf157	0.110879	-2.86505	0	0.058	1
Nqo2	0.110879	-3.08918	0	0.058	1
Caml	0.110879	-2.76147	0	0.058	1
Sacs	0.110879	-3.16967	0	0.058	1
Cdip1	0.110879	-2.95624	0	0.058	1
Iqcb1	0.110879	-3.11346	0	0.058	1
Gabpa	0.110879	-2.84558	0	0.058	1
Zfp24	0.110879	-2.91737	0	0.058	1
Psat1	0.110879	-2.74595	0	0.058	1
Galnt2	0.110881	0.597585	0.238	0.147	1
Nmi	0.111321	0.897247	0.381	0.281	1
Pds5a	0.111416	-1.48535	0.048	0.134	1
Eea1	0.111593	1.30766	0.167	0.089	1
Lamp1	0.111606	-0.569529	0.19	0.312	1
Pde7a	0.111807	0.489254	0.5	0.429	1
Yaf2	0.111901	-0.755255	0.143	0.268	1
Fip1l1	0.11193	-0.795535	0.19	0.317	1
Trafd1	0.112023	-0.70034	0.095	0.21	1
Ctsa	0.112159	-0.627741	0.262	0.393	1
Kansl1	0.112196	-0.814214	0.119	0.232	1
Wwp1	0.112288	-1.36023	0.048	0.134	1
Gpr108	0.112288	-1.55998	0.048	0.134	1
Rps29	0.11231	0.247064	1	0.991	1
Wdr46	0.112367	-1.43171	0.024	0.103	1
B2m	0.112557	-0.158739	1	0.996	1
Dusp10	0.112766	-0.814861	0.214	0.339	1
Mmp9	0.112797	-0.560743	0.095	0.205	1
Slbp	0.112859	-0.597644	0.238	0.388	1
Fbxo8	0.112961	-1.92129	0.024	0.098	1
Ecd	0.112961	-2.05136	0.024	0.098	1
Fbxl5	0.113366	-0.866941	0.024	0.103	1
Thoc5	0.113366	-1.32112	0.024	0.103	1
Bag6	0.113466	0.592847	0.286	0.174	1
Uqcrq	0.113492	0.402816	0.595	0.491	1
Arhgef3	0.113725	-1.23818	0.071	0.165	1
Rps6	0.113774	0.285827	1	0.938	1
Arrb2	0.113774	-0.913546	0.262	0.362	1
Tysnd1	0.113983	-1.79736	0.024	0.098	1
Fbxl6	0.113986	-0.793168	0.048	0.143	1
Eloc	0.113988	-0.642263	0.286	0.406	1
Ttc32	0.114151	1.15846	0.167	0.094	1
Gadd45gip1	0.114276	-0.774216	0.119	0.232	1
Ttc3	0.114351	0.989993	0.238	0.143	1
Ap4s1	0.114371	-1.01017	0.024	0.103	1
Snx5	0.114748	-0.550714	0.167	0.299	1
Atp5k	0.114861	-0.444818	0.357	0.491	1
5830432E09Rik	0.115089	0.545187	0.214	0.116	1
Tap1	0.115114	-0.561928	0.238	0.393	1
Cd226	0.115509	-0.72183	0.429	0.509	1
Gabpb1	0.115831	-1.02429	0.048	0.134	1
Sem1	0.115845	-0.313341	0.643	0.804	1
Hnrnpk	0.115898	-0.304259	0.524	0.71	1
Zfand6	0.116339	-0.85729	0.143	0.254	1
Nebl	0.116454	1.03931	0.119	0.054	1
Osbpl11	0.116454	1.14805	0.119	0.054	1
Mbnl1	0.116822	-0.397279	0.667	0.777	1
Czib	0.117071	1.20097	0.143	0.071	1
Snx2	0.117091	-0.727841	0.119	0.228	1
Terf2	0.117094	-1.82177	0.024	0.098	1
Tmem176a	0.117143	-0.980166	0.071	0.174	1
Cox5a	0.117202	0.372767	0.619	0.571	1
Arf5	0.117346	0.279306	0.667	0.643	1
Dop1a	0.117582	1.80107	0.095	0.04	1
Ap1b1	0.117603	-1.31422	0.071	0.161	1
Acap2	0.117634	1.20475	0.19	0.107	1
Gpr132	0.117902	-0.796478	0.333	0.46	1
3110056K07Rik	0.118145	-1.85336	0.024	0.098	1
Ramp1	0.118494	-0.929415	0.119	0.223	1
Mthfsl	0.118796	-1.08816	0.095	0.196	1
Cggbp1	0.118815	-0.999878	0.214	0.308	1
Rexo4	0.119204	-1.76585	0.024	0.098	1
Gar1	0.119455	-1.13659	0.071	0.165	1
D16Ertd472e	0.120218	-0.616215	0.286	0.411	1
Pus1	0.120271	-1.66723	0.024	0.098	1
0610030E20Rik	0.120294	1.07774	0.167	0.089	1
Snrpa1	0.120539	-0.683784	0.119	0.241	1
Cpox	0.120861	-2.33252	0.024	0.094	1
Bbs9	0.120872	1.49435	0.119	0.058	1
Hnrnpul1	0.120941	-0.89884	0.143	0.246	1
Ago2	0.120941	-1.0287	0.143	0.246	1
Gsdmd	0.121103	-0.95221	0.095	0.201	1
Exoc4	0.121116	-2.01004	0.048	0.125	1
Ppil3	0.121133	-0.732474	0.071	0.165	1
Kdm5b	0.121133	-1.19686	0.071	0.165	1
Tra2a	0.121301	0.740324	0.429	0.326	1
Mob1a	0.121437	-0.85309	0.119	0.223	1
Cdc42se1	0.121561	-0.765781	0.214	0.335	1
Fam32a	0.121923	-0.335703	0.214	0.366	1
Atf3	0.121961	-3.15139	0.024	0.094	1
Fbxw8	0.121961	-2.09395	0.024	0.094	1
Slc35b2	0.121961	-2.38363	0.024	0.094	1
Pitpnc1	0.122018	-0.704375	0.167	0.281	1
Esyt2	0.122193	-0.902156	0.119	0.228	1
Nub1	0.122506	-0.974607	0.143	0.25	1
Stat4	0.123146	-0.706267	0.381	0.482	1
2610001J05Rik	0.123178	-1.29681	0.048	0.134	1
Cklf	0.123581	-0.375836	0.119	0.254	1
Tnfaip8l2	0.123637	1.00747	0.238	0.147	1
Ablim1	0.123726	-0.403459	0.31	0.487	1
Acbd5	0.123829	0.828413	0.119	0.054	1
Xist	0.123892	-0.427068	0.381	0.522	1
Vps26b	0.124544	-1.16209	0.071	0.165	1
Rcn1	0.124611	-1.59912	0.024	0.098	1
Trim36	0.124611	-1.66317	0.024	0.098	1
Yars	0.124984	-2.03803	0.048	0.125	1
Cdkn2aip	0.125089	-1.7802	0.071	0.156	1
Slc9a9	0.125186	-0.971242	0.119	0.228	1
Galt	0.125308	-1.88218	0.024	0.094	1
Malsu1	0.125408	-0.914614	0.071	0.165	1
Tbca	0.125509	0.480073	0.643	0.531	1
Tbc1d9b	0.125848	-1.16074	0.095	0.188	1
Cant1	0.126025	-0.934939	0.048	0.134	1
Gbp3	0.126041	1.34552	0.095	0.04	1
Ap2m1	0.126107	-0.555664	0.31	0.46	1
Zscan29	0.126374	-2.73909	0	0.054	1
Kif3b	0.126374	-2.88826	0	0.054	1
Gm14327	0.126374	-2.87051	0	0.054	1
Chd1l	0.126374	-2.88948	0	0.054	1
Ap1ar	0.126374	-2.86657	0	0.054	1
Gm20707	0.126374	-2.58733	0	0.054	1
Mib2	0.126374	-3.3198	0	0.054	1
Klhl7	0.126374	-2.68062	0	0.054	1
Pgm2	0.126374	-3.04494	0	0.054	1
Gt(ROSA)26Sor	0.126374	-3.02868	0	0.054	1
Amn1	0.126374	-2.87504	0	0.054	1
Mboat7	0.126374	-2.95825	0	0.054	1
Gm37401	0.126374	-2.59176	0	0.054	1
Cbarp	0.126374	-3.4734	0	0.054	1
Pnpt1	0.126374	-2.87946	0	0.054	1
Psme4	0.126374	-2.52891	0	0.054	1
Mgat4b	0.126374	-2.82301	0	0.054	1
Dhx29	0.126374	-2.93963	0	0.054	1
Ppp1r16a	0.126374	-3.0617	0	0.054	1
Dnaja3	0.126374	-2.76084	0	0.054	1
Yars2	0.126374	-2.61164	0	0.054	1
Zdhhc8	0.126374	-2.79625	0	0.054	1
Polr1c	0.126374	-2.68006	0	0.054	1
Abcd1	0.126374	-2.79763	0	0.054	1
Fcho2	0.126543	-1.3181	0.048	0.129	1
Rnf4	0.126698	-1.00289	0.119	0.219	1
Limd2	0.126774	-0.313681	0.595	0.786	1
Brd1	0.126859	-0.657948	0.167	0.281	1
Eif5b	0.126913	0.563417	0.405	0.295	1
2410006H16Rik	0.127077	-0.411509	0.476	0.598	1
Mrpl28	0.127151	-1.16073	0.071	0.165	1
Atp6v1c1	0.127173	-0.982884	0.071	0.17	1
Rpf2	0.127335	2.37052	0.071	0.027	1
Clic4	0.127496	1.33002	0.095	0.04	1
Hlcs	0.127496	1.86931	0.095	0.04	1
Synrg	0.127938	-1.4099	0.071	0.161	1
Prkcd	0.127946	-1.07424	0.024	0.098	1
Brd3	0.127952	-1.34548	0.048	0.134	1
Slc35b3	0.127952	-0.899725	0.048	0.134	1
Dexi	0.127952	-1.26248	0.048	0.134	1
Ms4a6b	0.128273	-0.246348	0.619	0.759	1
Sh3bp1	0.128391	-0.625644	0.143	0.254	1
Rpl4	0.128477	0.274194	0.881	0.888	1
Ostm1	0.128503	-1.39994	0.048	0.129	1
2810004N23Rik	0.128727	-1.84104	0.024	0.094	1
9230114K14Rik	0.128733	2.61396	0.048	0.013	1
Slc25a26	0.128733	2.32458	0.048	0.013	1
Cpm	0.128733	2.57896	0.048	0.013	1
Atad5	0.128733	2.21214	0.048	0.013	1
Hist1h1a	0.128733	2.87902	0.048	0.013	1
Nudt13	0.128733	2.7156	0.048	0.013	1
Trdc	0.128733	3.43234	0.048	0.013	1
Smpd4	0.128733	2.32068	0.048	0.013	1
4833407H14Rik	0.128733	2.29025	0.048	0.013	1
Rps18	0.129025	-0.172634	1	0.978	1
Slc29a1	0.129073	-1.07605	0.024	0.098	1
Unc5cl	0.129073	-0.873586	0.024	0.098	1
Mocs1	0.129086	2.3727	0.071	0.027	1
Endog	0.129304	0.92045	0.143	0.071	1
Ube2e1	0.129365	-0.439967	0.167	0.295	1
Il2rg	0.129508	-0.292013	0.881	0.938	1
Copb1	0.129691	0.642297	0.357	0.246	1
Bccip	0.129723	-0.950601	0.095	0.205	1
Panx1	0.129833	-0.759954	0.143	0.268	1
Cmc1	0.129893	0.668013	0.333	0.223	1
Dmac2	0.130445	1.57659	0.095	0.04	1
Stx11	0.130445	1.33285	0.095	0.04	1
Atp13a3	0.130487	-1.46842	0.048	0.129	1
Trbv3	0.130797	1.87728	0.119	0.058	1
Traf3ip3	0.130844	-0.93568	0.095	0.188	1
Lmf1	0.130855	2.28013	0.071	0.027	1
Tsg101	0.130965	-1.91274	0.048	0.125	1
Zeb2	0.131087	2.15042	0.048	0.013	1
Pde4dip	0.131087	2.36304	0.048	0.013	1
0610009B22Rik	0.131087	2.60781	0.048	0.013	1
Pex12	0.131087	2.31233	0.048	0.013	1
Asap1	0.131167	-1.87122	0.071	0.152	1
Med15	0.131536	-1.10057	0.071	0.161	1
Rap1b	0.131678	-0.273068	0.619	0.821	1
Ikzf3	0.132035	-0.158019	0.238	0.393	1
Rabgap1	0.132081	1.58511	0.119	0.058	1
Rabggta	0.13211	0.524066	0.167	0.085	1
Rnf115	0.132537	-1.11098	0.095	0.192	1
Zfp617	0.132643	2.33513	0.071	0.027	1
Kbtbd3	0.132643	1.8934	0.071	0.027	1
Crtap	0.132643	1.99013	0.071	0.027	1
Pdcd10	0.132649	-0.701864	0.333	0.446	1
Zfp53	0.132807	0.811363	0.143	0.071	1
Ubxn7	0.133375	1.34538	0.119	0.058	1
Xrcc1	0.133397	-1.63345	0.024	0.094	1
Xpo5	0.133397	-1.71325	0.024	0.094	1
Pja1	0.133402	-1.02634	0.143	0.241	1
Ring1	0.133403	1.50991	0.167	0.098	1
Ndufaf2	0.133446	1.11503	0.095	0.04	1
Sap25	0.133476	2.06053	0.048	0.013	1
Trbv4	0.133476	2.7916	0.048	0.013	1
D830050J10Rik	0.133476	2.19764	0.048	0.013	1
Gm16174	0.133476	2.03526	0.048	0.013	1
Sh3rf1	0.133476	1.88894	0.048	0.013	1
Top3a	0.133476	1.94773	0.048	0.013	1
Tnfrsf13b	0.133476	1.57067	0.048	0.013	1
Wdr81	0.133476	2.23394	0.048	0.013	1
Slc38a6	0.133476	1.76128	0.048	0.013	1
Ippk	0.133476	2.47842	0.048	0.013	1
Trav14n-3	0.133476	2.43313	0.048	0.013	1
Nsun3	0.133476	2.07198	0.048	0.013	1
1500015A07Rik	0.133476	2.11159	0.048	0.013	1
Gimap9	0.133713	-0.488083	0.31	0.438	1
Rpp25l	0.13399	1.17442	0.143	0.071	1
Zbtb6	0.13445	1.82706	0.071	0.027	1
Mvd	0.13445	1.74322	0.071	0.027	1
Rrm1	0.134585	-1.81091	0.024	0.094	1
Uqcc2	0.134759	-0.447739	0.238	0.375	1
Tut4	0.134789	-0.472813	0.262	0.415	1
Mrpl51	0.135549	-0.699632	0.048	0.129	1
Ythdf1	0.135888	-1.05135	0.048	0.134	1
Gbp6	0.135888	-1.10887	0.048	0.134	1
Slc39a13	0.135897	1.73783	0.048	0.013	1
Gm14295	0.135897	1.80357	0.048	0.013	1
Cenps	0.135897	1.76465	0.048	0.013	1
Gtpbp10	0.135897	2.03362	0.048	0.013	1
Gm11423	0.135897	1.7879	0.048	0.013	1
E230001N04Rik	0.135897	1.94274	0.048	0.013	1
B3galt4	0.135897	1.77547	0.048	0.013	1
Zfp119a	0.135897	1.84233	0.048	0.013	1
Slamf7	0.13594	-0.883204	0.214	0.326	1
Sec61g	0.136351	-0.312087	0.619	0.781	1
Tmem184b	0.136382	0.843353	0.143	0.071	1
Ube2a	0.13683	-0.705417	0.167	0.277	1
Rab27a	0.136906	-1.06722	0.048	0.134	1
Hddc2	0.136906	-0.947829	0.048	0.134	1
Ipmk	0.136985	-1.68874	0.024	0.094	1
Igsf8	0.137314	1.27875	0.119	0.058	1
Xrn1	0.137616	-1.41285	0.048	0.129	1
Apobec3	0.137638	-0.552133	0.31	0.469	1
Pias2	0.137779	-2.0975	0.024	0.089	1
Hif1an	0.137779	-1.98634	0.024	0.089	1
Mtmr1	0.137779	-2.20224	0.024	0.089	1
Rab1b	0.137843	-0.476117	0.214	0.344	1
Psma5	0.137844	0.664916	0.31	0.219	1
Zdhhc4	0.13793	-0.882227	0.048	0.134	1
Map3k1	0.137949	-1.0666	0.071	0.156	1
Zc3h8	0.13812	1.73289	0.071	0.027	1
Fbxo46	0.13812	1.73084	0.071	0.027	1
Zfyve16	0.13812	1.84572	0.071	0.027	1
Phf7	0.13812	1.86961	0.071	0.027	1
Mex3c	0.13812	1.68748	0.071	0.027	1
Zcchc4	0.138353	1.88002	0.048	0.013	1
Zfp60	0.138353	1.63867	0.048	0.013	1
Scn1b	0.138353	1.71567	0.048	0.013	1
Tmem159	0.138353	1.34385	0.048	0.013	1
E130307A14Rik	0.138353	1.28271	0.048	0.013	1
Top2a	0.138353	0.658752	0.048	0.013	1
Gm43647	0.138353	1.64081	0.048	0.013	1
Poll	0.138353	1.86516	0.048	0.013	1
Cdc42ep3	0.138652	0.690092	0.286	0.192	1
Hmgn5	0.138709	-2.27443	0.048	0.121	1
Edaradd	0.139023	-2.09373	0.024	0.089	1
Agpat2	0.139023	-2.17126	0.024	0.089	1
Znhit6	0.139023	-1.84375	0.024	0.089	1
Txlna	0.139023	-2.10919	0.024	0.089	1
Pnpla8	0.139023	-2.33991	0.024	0.089	1
Prex1	0.139116	-0.632147	0.19	0.304	1
Hacd2	0.139282	-1.39003	0.048	0.125	1
Atf6b	0.139282	-1.55047	0.048	0.125	1
Rnf6	0.139327	-1.45438	0.095	0.174	1
Trim25	0.139419	-1.55672	0.024	0.094	1
Mllt3	0.139672	-0.749161	0.167	0.272	1
Rdx	0.139774	0.693299	0.31	0.214	1
Slc38a2	0.14033	-0.317787	0.31	0.464	1
Btbd11	0.14035	-1.57202	0.048	0.125	1
Hnrnpa1	0.140477	-0.403756	0.452	0.571	1
Cdc5l	0.140601	-0.928493	0.143	0.254	1
Umps	0.140648	-1.52667	0.024	0.094	1
Fam117a	0.140762	-1.26136	0.048	0.129	1
1600014C10Rik	0.140832	-1.10476	0.071	0.156	1
Cd244a	0.140842	1.09703	0.048	0.013	1
Lrba	0.140842	1.6531	0.048	0.013	1
Gm17690	0.140842	1.55012	0.048	0.013	1
Gvin1	0.140842	1.24647	0.048	0.013	1
Pdp2	0.140842	1.55924	0.048	0.013	1
Gm32856	0.140842	1.63895	0.048	0.013	1
Gm4285	0.140842	1.49579	0.048	0.013	1
Sgf29	0.140873	0.881767	0.214	0.134	1
Vars	0.141219	-0.579152	0.119	0.219	1
Fbxl20	0.141343	1.50033	0.119	0.058	1
Plekhf2	0.141537	-1.89349	0.024	0.089	1
Nosip	0.141708	0.665501	0.31	0.21	1
Actl6a	0.14178	-0.501691	0.071	0.165	1
Bsdc1	0.141823	-1.17375	0.048	0.129	1
Hid1	0.141868	1.65145	0.071	0.027	1
Men1	0.141868	1.4297	0.071	0.027	1
Apex2	0.141868	1.63424	0.071	0.027	1
Acot9	0.141885	-1.26253	0.024	0.094	1
Rasa2	0.142062	-0.819948	0.119	0.219	1
Bloc1s2	0.142062	-0.832638	0.119	0.219	1
AI662270	0.142102	0.401265	0.262	0.161	1
Arl6ip5	0.142441	-0.223435	0.476	0.625	1
Poc1b	0.142772	1.06146	0.095	0.04	1
Rpl32	0.142785	0.160024	1	0.987	1
Atpsckmt	0.142807	-1.91894	0.024	0.089	1
Slc6a6	0.14313	-1.21917	0.024	0.094	1
Qrfp	0.143366	1.45495	0.048	0.013	1
Morn2	0.143366	1.23882	0.048	0.013	1
Myc	0.143514	-0.434589	0.119	0.228	1
Gpc1	0.14359	-1.30827	0.048	0.125	1
Rabep2	0.14359	-1.40322	0.048	0.125	1
Gmip	0.143728	-0.863805	0.095	0.196	1
Aktip	0.14377	1.48065	0.071	0.027	1
Zfp26	0.14377	1.65882	0.071	0.027	1
Insl6	0.14377	1.35896	0.071	0.027	1
Emg1	0.144017	-0.355668	0.333	0.491	1
Atf2	0.144068	0.769447	0.167	0.094	1
Inpp4a	0.144172	-2.74366	0	0.049	1
Cnot9	0.144172	-2.87979	0	0.049	1
Clasp1	0.144172	-2.85383	0	0.049	1
3110009E18Rik	0.144172	-2.83117	0	0.049	1
Edem3	0.144172	-2.55413	0	0.049	1
Nup35	0.144172	-2.99152	0	0.049	1
Pak6	0.144172	-2.61052	0	0.049	1
Pced1a	0.144172	-2.77579	0	0.049	1
Dlgap4	0.144172	-2.74843	0	0.049	1
Tgif2	0.144172	-2.52266	0	0.049	1
Zfp931	0.144172	-2.86752	0	0.049	1
Nudt6	0.144172	-2.74603	0	0.049	1
Fbxw7	0.144172	-2.56309	0	0.049	1
Ddx20	0.144172	-2.85275	0	0.049	1
Slc35a1	0.144172	-2.66819	0	0.049	1
Paqr7	0.144172	-2.64948	0	0.049	1
Mfn2	0.144172	-2.6253	0	0.049	1
Wrap73	0.144172	-2.54167	0	0.049	1
Usp12	0.144172	-2.4062	0	0.049	1
Usp18	0.144172	-3.1359	0	0.049	1
4931406P16Rik	0.144172	-2.9703	0	0.049	1
Pop4	0.144172	-2.52065	0	0.049	1
Det1	0.144172	-2.63954	0	0.049	1
Nars2	0.144172	-2.79277	0	0.049	1
Zfp930	0.144172	-3.03093	0	0.049	1
Nr2f6	0.144172	-2.74902	0	0.049	1
Klhl36	0.144172	-2.4651	0	0.049	1
Vps13c	0.144172	-2.65141	0	0.049	1
Ccdc6	0.144172	-2.5747	0	0.049	1
Actr6	0.144172	-3.05435	0	0.049	1
Mbd6	0.144172	-3.32055	0	0.049	1
Nipsnap1	0.144172	-2.52837	0	0.049	1
Ogfod3	0.144172	-2.68189	0	0.049	1
Ankrd9	0.144172	-2.62675	0	0.049	1
Gm47882	0.144172	-2.69698	0	0.049	1
Hmgcs1	0.144172	-3.235	0	0.049	1
Rap2a	0.144172	-2.74588	0	0.049	1
Pou6f1	0.144172	-2.53219	0	0.049	1
Etv5	0.144172	-2.4153	0	0.049	1
Anks1	0.144172	-3.10607	0	0.049	1
Nfya	0.144172	-2.7774	0	0.049	1
Plin3	0.144172	-2.91789	0	0.049	1
Bambi	0.144172	-3.57343	0	0.049	1
Dnajc18	0.144172	-2.45869	0	0.049	1
Grpel2	0.144172	-2.64187	0	0.049	1
Pdlim1	0.144172	-2.29011	0	0.049	1
Gsto1	0.144172	-2.83865	0	0.049	1
Ints14	0.144384	-0.88202	0.024	0.094	1
Gm8369	0.144801	-0.952726	0.095	0.192	1
2025-09-06	0.144937	-0.503887	0.381	0.496	1
Uspl1	0.145288	-1.69924	0.048	0.121	1
Letmd1	0.145647	-0.762504	0.024	0.094	1
Cbx8	0.145647	-0.601619	0.024	0.094	1
Ctnnbl1	0.145671	1.10483	0.143	0.076	1
Snap29	0.145671	1.21334	0.143	0.076	1
Rab12	0.145671	1.00259	0.143	0.076	1
Eif2b2	0.145709	-0.947567	0.095	0.192	1
Msrb1	0.145782	-1.31466	0.048	0.125	1
Ikbkg	0.145989	0.974241	0.095	0.04	1
Asxl2	0.146128	-0.955332	0.048	0.129	1
Fbxo33	0.146176	-0.828592	0.095	0.201	1
Actn4	0.146429	0.44509	0.31	0.201	1
Tma7	0.146736	-0.319004	0.571	0.719	1
Rb1cc1	0.14708	-0.81972	0.143	0.246	1
Cd164	0.147288	-0.560323	0.333	0.469	1
Lyar	0.147307	1.37634	0.143	0.08	1
Arsk	0.147634	1.16119	0.071	0.027	1
Bod1l	0.147643	-1.061	0.167	0.259	1
Ylpm1	0.148	-1.129	0.048	0.125	1
Elf1	0.148079	-0.279913	0.5	0.665	1
Ezh2	0.148259	1.24929	0.119	0.058	1
Ncor2	0.148317	-0.808409	0.048	0.129	1
Tarbp2	0.148497	0.637054	0.19	0.107	1
Rif1	0.148704	-0.867629	0.071	0.161	1
Tusc2	0.14875	-1.16375	0.071	0.156	1
Llph	0.148953	-0.374856	0.286	0.393	1
Rcl1	0.14929	-1.69383	0.024	0.089	1
Arsb	0.149316	-0.64642	0.167	0.281	1
Rpl37a	0.149456	0.154936	1	0.987	1
Plod1	0.149596	1.41284	0.071	0.027	1
Ids	0.149596	1.3107	0.071	0.027	1
Uck1	0.149603	0.733588	0.167	0.089	1
Ttc7	0.149603	0.512012	0.167	0.089	1
Sp1	0.149627	0.991122	0.19	0.112	1
Ndufs6	0.149714	0.717584	0.333	0.25	1
[truncated: 30,286 more rows]

## Sheet: NTvslungTreg.markers
	p_val	avg_log2FC	pct.1	pct.2	p_val_adj
Nfkbia	3.47129e-16	-1.11194	0.735	0.963	1.1207e-11
Dusp1	4.73977e-11	-1.05148	0.762	0.931	1.53023e-06
S100a10	5.09179e-09	-0.689011	0.815	0.945	0.000164388
Tent5a	1.97149e-07	1.55069	0.43	0.189	0.00636495
Nr3c1	5.4317e-07	1.19272	0.609	0.382	0.0175362
Ifngr1	7.45698e-07	0.784551	0.821	0.728	0.0240749
Tsc22d3	9.90311e-07	-0.822763	0.311	0.59	0.0319722
Cxcl2	1.13811e-06	-2.9533	0.033	0.212	0.0367437
Gadd45b	1.93251e-06	-0.949912	0.53	0.747	0.0623912
Fos	2.89116e-06	-1.1739	0.47	0.673	0.0933411
Zfp36l2	7.23481e-06	-0.619429	0.583	0.816	0.233576
Junb	7.55536e-06	-0.512207	0.887	0.986	0.243925
Ms4a4b	8.39649e-06	-1.03843	0.185	0.401	0.271081
Ighm	1.18101e-05	-0.889335	0.351	0.585	0.381289
Bcl2a1b	1.94065e-05	-1.02326	0.43	0.608	0.626538
Ier5	1.99617e-05	-0.669298	0.404	0.645	0.644464
Hspa8	2.82062e-05	-0.487506	0.921	0.963	0.910636
Apobec3	3.15099e-05	-0.83964	0.252	0.465	1
Areg	7.0925e-05	-1.31494	0.258	0.438	1
Rbm38	8.20047e-05	-0.851434	0.252	0.447	1
Tagap	9.05908e-05	-1.73642	0.086	0.244	1
mt-Atp8	0.000101834	0.638208	0.861	0.816	1
Rbm3	0.000118237	0.656585	0.775	0.737	1
S100a11	0.000124721	-0.484225	0.709	0.848	1
Trib1	0.000148105	-1.37933	0.099	0.258	1
Psen2	0.000178432	-0.872507	0.232	0.415	1
Rpl15	0.000187556	-0.309981	0.848	0.954	1
Cpm	0.000202819	-1.1319	0.139	0.318	1
Klf2	0.000210885	-2.23401	0.079	0.221	1
Eif3l	0.000211796	-1.34368	0.126	0.286	1
Mxi1	0.000226341	1.76709	0.278	0.138	1
Nfkbid	0.00025256	-0.850906	0.285	0.461	1
Mmd	0.000297028	-0.967515	0.166	0.341	1
Gmfg	0.000312367	-0.729831	0.311	0.512	1
Smim27	0.000326133	1.54001	0.185	0.065	1
S1pr4	0.000376062	-1.08688	0.073	0.217	1
Cks2	0.000392386	-1.66271	0.079	0.217	1
Cd83	0.000430179	-1.25785	0.258	0.429	1
Aebp2	0.000464739	0.970006	0.411	0.24	1
Il10ra	0.000466088	-1.34103	0.152	0.309	1
Fam210a	0.000525763	3.11499	0.079	0.009	1
Anp32b	0.00055338	-0.622425	0.397	0.594	1
Hdac4	0.000558685	-2.64536	0.013	0.106	1
Nrros	0.000679697	-1.33638	0.033	0.143	1
Tap1	0.000704569	-0.961893	0.219	0.378	1
Zfp36	0.000726662	-0.618393	0.53	0.728	1
Atp6v0b	0.000822191	-1.011	0.185	0.346	1
Crbn	0.000831616	1.06609	0.298	0.157	1
Irf2	0.00083914	-0.873008	0.185	0.341	1
Btg1	0.00086752	-0.389187	0.894	0.968	1
Dennd1c	0.000915344	-1.51974	0.099	0.23	1
Pum2	0.00106036	1.02045	0.258	0.124	1
Slamf6	0.00108991	-1.95049	0.033	0.134	1
Vamp5	0.00110313	-2.22767	0.053	0.161	1
Klf9	0.00114161	-2.75435	0.026	0.12	1
Mgat5	0.00114525	1.46533	0.185	0.074	1
Naca	0.00116719	-0.386742	0.768	0.885	1
Crem	0.00118638	0.949811	0.483	0.341	1
Acsbg1	0.00118813	-1.43422	0.093	0.221	1
Grcc10	0.00127079	-0.60913	0.49	0.641	1
Zfp36l1	0.00128716	-0.468427	0.874	0.922	1
Pglyrp1	0.00133948	-0.787073	0.338	0.507	1
Ly6e	0.00135073	-0.24731	0.934	0.977	1
Inpp5f	0.00143916	-1.24022	0.06	0.175	1
Cxcl10	0.00151784	-0.85706	0.073	0.189	1
Maff	0.00153053	-2.63887	0.02	0.106	1
Klrg1	0.00162915	-0.854466	0.238	0.392	1
Atp1b3	0.00165413	-0.956225	0.258	0.415	1
Col4a3bp	0.0016898	1.36472	0.252	0.129	1
Eif4e3	0.00173197	-1.23949	0.099	0.226	1
Ubc	0.00177383	-0.472058	0.702	0.793	1
Ppil1	0.00197214	-1.37637	0.066	0.18	1
Ikbke	0.00201748	-2.08643	0.026	0.115	1
Mon2	0.00210557	2.19173	0.113	0.032	1
Tnfrsf1b	0.00221749	0.788895	0.523	0.387	1
Samhd1	0.00227415	-0.561312	0.437	0.59	1
Il7r	0.00230985	-0.612465	0.417	0.562	1
Ints6	0.00239277	-1.76628	0.053	0.152	1
Ucp2	0.00240231	-0.331512	0.781	0.894	1
Ar	0.00240611	2.21025	0.086	0.018	1
Sec24b	0.00240931	1.69859	0.185	0.083	1
Trip4	0.00256249	-2.57108	0.013	0.088	1
Hspa5	0.00258123	-0.474985	0.623	0.76	1
Phlpp1	0.00258705	1.56484	0.119	0.037	1
Sh2d1a	0.00260711	-0.802782	0.159	0.295	1
Gpr25	0.0026445	2.6023	0.066	0.009	1
Ifrd1	0.00268555	-0.631397	0.53	0.714	1
Pde7a	0.00281454	1.23879	0.212	0.101	1
Rps8	0.00282411	-0.236814	0.934	0.986	1
Casc3	0.00287743	-1.295	0.046	0.143	1
Pcyt1a	0.00287893	1.00031	0.245	0.124	1
Prmt6	0.00303889	4.39459	0.053	0.005	1
Trit1	0.00313459	4.37982	0.04	0	1
4932422M17Rik	0.00313459	5.27522	0.04	0	1
Ppp1r35	0.00313554	-1.50381	0.046	0.143	1
Vps36	0.00322389	-1.48432	0.073	0.18	1
Ube2h	0.0032911	-0.881284	0.185	0.318	1
Med28	0.00329468	-0.645513	0.344	0.479	1
Gid8	0.00330162	1.27749	0.132	0.046	1
Ube2t	0.00338837	-3.47096	0.013	0.083	1
Prkar1a	0.00353117	0.644257	0.662	0.631	1
Gsk3a	0.00367884	-0.802459	0.126	0.253	1
Ttn	0.00370527	-2.76024	0.013	0.083	1
Clk4	0.00372914	-0.653839	0.093	0.212	1
Ndfip2	0.00381256	-0.850002	0.166	0.3	1
Entpd6	0.00406423	1.89749	0.106	0.032	1
Ptpn6	0.00407785	-1.11836	0.119	0.235	1
Nup50	0.00424413	1.45796	0.185	0.088	1
Stat5b	0.00425965	1.01751	0.318	0.194	1
Sart3	0.00428057	-0.936065	0.04	0.129	1
Rgs14	0.00434879	-1.04291	0.146	0.267	1
Penk	0.00439812	1.36076	0.185	0.083	1
Rbpj	0.00444268	1.03394	0.417	0.3	1
Coro2a	0.00445464	-0.820696	0.132	0.258	1
Exosc8	0.00447436	-0.812596	0.132	0.258	1
Ddx5	0.00448304	-0.259617	0.914	0.963	1
Got1	0.00458674	1.0018	0.364	0.249	1
Ino80d	0.00469109	-1.22424	0.053	0.147	1
Crip1	0.0049547	-0.174918	0.695	0.779	1
Pmepa1	0.00506027	0.925495	0.457	0.359	1
Metap1d	0.00506265	3.61218	0.06	0.009	1
Lnpk	0.00506265	-5.04463	0	0.051	1
Gpr83	0.00506265	-5.65587	0	0.051	1
Pkmyt1	0.00506265	-5.17852	0	0.051	1
Dhx40	0.00513807	-0.567492	0.106	0.226	1
Mpnd	0.00514715	-2.47903	0.026	0.101	1
Sik3	0.00516136	1.53735	0.212	0.111	1
Hectd1	0.00534331	-0.452387	0.258	0.396	1
Fosl2	0.00543957	1.05726	0.364	0.249	1
Zfp622	0.00548323	-0.746643	0.185	0.313	1
Tff1	0.00551286	3.86988	0.093	0.028	1
Nptn	0.00552966	1.29958	0.205	0.106	1
mt-Co2	0.0055596	0.365546	0.927	0.917	1
Twf2	0.00563331	-0.974409	0.146	0.263	1
Osbpl2	0.00570352	-2.40935	0.013	0.078	1
Hlcs	0.0058666	2.52289	0.093	0.028	1
Ccnd3	0.00588013	-0.607543	0.238	0.382	1
Elmo2	0.0059428	-2.93609	0.007	0.065	1
Hvcn1	0.00603089	-1.58808	0.026	0.101	1
Ccdc130	0.00604916	-2.59675	0.007	0.065	1
Tmem106b	0.00609276	-1.94936	0.04	0.12	1
Lsp1	0.0062071	-0.442691	0.656	0.724	1
Fam168b	0.00628022	0.951363	0.272	0.161	1
Eif2a	0.00630384	-1.95152	0.033	0.111	1
Pdcd4	0.00646273	-0.655564	0.311	0.456	1
Ms4a6b	0.00666154	-0.368845	0.351	0.516	1
Actr2	0.006671	0.858396	0.457	0.336	1
Snx6	0.00676267	-1.11836	0.066	0.161	1
Cpd	0.00684579	1.28512	0.238	0.138	1
Cuta	0.00688517	-0.50246	0.172	0.304	1
Mthfr	0.0069028	3.88606	0.046	0.005	1
Eid2b	0.00706828	2.83036	0.046	0.005	1
Zbtb49	0.00708698	6.04309	0.033	0	1
Plxna1	0.00708698	5.23575	0.033	0	1
9930104L06Rik	0.00715235	2.78912	0.046	0.005	1
Rnf130	0.00717174	1.8571	0.099	0.032	1
Padi2	0.00718265	2.16442	0.119	0.046	1
Ccnd2	0.00723598	0.529306	0.497	0.369	1
Gadd45a	0.00723845	-1.79487	0.04	0.12	1
Yeats2	0.00724912	2.44807	0.066	0.014	1
mt-Co3	0.00725111	0.374531	0.954	0.935	1
Polr2h	0.00728273	-1.61075	0.04	0.12	1
Gm5914	0.00738539	2.58863	0.066	0.014	1
Hsp90ab1	0.00741873	-0.39018	0.96	0.963	1
Pbxip1	0.00750364	-0.863579	0.225	0.346	1
Prdm10	0.00761339	-4.71269	0	0.046	1
Klhl18	0.00761339	-4.62043	0	0.046	1
Vamp1	0.00766485	2.05006	0.066	0.014	1
Nars	0.00774778	1.17186	0.285	0.184	1
Txndc15	0.00787131	-0.898086	0.066	0.161	1
Rnf113a2	0.00792864	-1.48758	0.04	0.12	1
Btg2	0.00806309	-0.354205	0.424	0.571	1
Pank2	0.0080727	1.00213	0.199	0.101	1
Bcl11b	0.00815285	-0.441638	0.219	0.359	1
Stard10	0.00834953	-2.32261	0.013	0.074	1
Med29	0.00837052	1.60273	0.132	0.055	1
Zmym5	0.00837563	-1.41767	0.046	0.129	1
Akr1a1	0.00839146	-0.463535	0.305	0.456	1
Slc16a6	0.00840571	1.56175	0.152	0.069	1
Arhgef3	0.00844813	-0.790368	0.086	0.189	1
H3f3a	0.00846475	-0.271878	0.781	0.889	1
Rbmx	0.00867009	-1.02418	0.046	0.129	1
Snrnp40	0.00879795	-0.734806	0.106	0.212	1
Bin2	0.00900716	-0.721988	0.338	0.461	1
Irf7	0.00920494	-0.871822	0.06	0.147	1
Cwc15	0.00931533	-0.445089	0.305	0.452	1
Tln1	0.00933019	-0.253955	0.364	0.516	1
Nabp1	0.00935287	1.34695	0.159	0.074	1
Fosb	0.00939299	-0.851807	0.113	0.221	1
Perp	0.00957021	1.79481	0.073	0.018	1
Ldha	0.00957381	0.606793	0.722	0.7	1
Fam110a	0.00971816	-0.854557	0.205	0.323	1
Rpl28	0.00975398	-0.255688	0.841	0.945	1
Exosc10	0.00979022	-1.50757	0.033	0.106	1
Eif1ax	0.00981097	0.889698	0.238	0.134	1
Sarnp	0.00990262	-0.619786	0.219	0.346	1
Ptprcap	0.00991214	-0.273162	0.742	0.88	1
Cat	0.00994018	-1.11187	0.06	0.147	1
Adap1	0.00996768	-0.596217	0.119	0.23	1
Map3k14	0.00998225	1.68711	0.073	0.018	1
Rgcc	0.0099878	-0.980041	0.152	0.263	1
Mboat7	0.0100721	-0.921468	0.06	0.147	1
Plac8	0.0100734	-3.20691	0.026	0.092	1
Rps11	0.0101721	-0.223089	0.914	0.977	1
Dleu2	0.0101891	-1.23082	0.026	0.097	1
Trat1	0.0102487	-2.1699	0.02	0.083	1
Cdc37	0.0103001	-0.441827	0.338	0.498	1
Gimap1	0.0105017	-0.49171	0.457	0.576	1
Eif3e	0.0107009	-0.456794	0.391	0.535	1
Relch	0.0107626	-1.40969	0.046	0.124	1
Mtmr2	0.0107639	1.90088	0.073	0.018	1
Tmem50a	0.0108024	-0.320922	0.503	0.673	1
Sar1a	0.0108388	1.04855	0.238	0.138	1
Gimap3	0.0109054	-0.249872	0.609	0.765	1
Psmb9	0.0109329	-0.405091	0.325	0.465	1
Scd2	0.0110405	2.66038	0.053	0.009	1
Txndc5	0.0110913	-1.47282	0.033	0.106	1
Ginm1	0.0111043	1.1516	0.205	0.111	1
Zmynd11	0.0111514	-0.493816	0.066	0.157	1
Gm47015	0.0111527	2.6507	0.053	0.009	1
Vhl	0.0112659	2.50458	0.053	0.009	1
Magt1	0.0112857	-2.18612	0.026	0.092	1
Igsf23	0.0114657	1.70124	0.079	0.023	1
Gprc5a	0.0114667	-4.33636	0	0.041	1
Sftpc	0.0114667	-4.63874	0	0.041	1
Dok2	0.0114814	-0.969456	0.152	0.258	1
Bambi	0.0116459	1.47395	0.079	0.023	1
Lrba	0.0117035	1.51225	0.192	0.101	1
Myl12a	0.0117408	0.405391	0.695	0.687	1
Rnf19b	0.0117719	-2.22905	0.033	0.101	1
Irf1	0.0118316	-0.598787	0.285	0.41	1
Gimap6	0.0119357	-0.372408	0.397	0.535	1
Bzw1	0.0119931	0.888452	0.351	0.253	1
Cited2	0.0121514	-0.941656	0.344	0.438	1
Nol8	0.0122015	-2.38358	0.013	0.069	1
Cxcr6	0.01224	0.998403	0.278	0.175	1
Hira	0.0123707	-4.00405	0.007	0.055	1
Ikzf5	0.0124421	2.01712	0.086	0.028	1
Ccnt1	0.0124715	-1.23627	0.146	0.244	1
Denr	0.0125009	1.009	0.305	0.203	1
Pycard	0.0126308	-0.824099	0.192	0.295	1
Rps6kb1	0.0127956	1.33346	0.146	0.069	1
Vps29	0.0128508	-0.641806	0.172	0.286	1
Tbck	0.0129608	-1.76784	0.026	0.092	1
Pim1	0.0130812	-0.49828	0.702	0.811	1
Gtf3a	0.0131292	-1.4988	0.066	0.147	1
mt-Nd5	0.0131719	0.592475	0.523	0.447	1
Zmat2	0.0133475	-0.973369	0.172	0.276	1
Gstp1	0.0133772	-0.369192	0.517	0.659	1
Sft2d2	0.0134821	1.58612	0.086	0.028	1
1600020E01Rik	0.0135903	-1.18758	0.013	0.069	1
Herpud1	0.0136148	-1.21403	0.126	0.221	1
Tma7	0.0137433	-0.464103	0.523	0.631	1
Pnrc1	0.013787	-0.262656	0.881	0.899	1
Zbtb20	0.0138724	-0.942028	0.073	0.161	1
Tuba1b	0.0139519	-0.799241	0.192	0.309	1
Pnpla2	0.0141171	-0.685311	0.093	0.189	1
Cd3d	0.0142218	-0.280188	0.748	0.889	1
Tnfrsf9	0.0142854	0.62134	0.603	0.525	1
Vim	0.0143333	-0.353996	0.815	0.857	1
Marcksl1	0.0144033	-2.12364	0.02	0.078	1
Minpp1	0.0144033	-1.96356	0.02	0.078	1
Mettl23	0.0145022	-0.633229	0.298	0.41	1
Mmp9	0.0145983	0.942611	0.086	0.028	1
Ythdf3	0.0146336	1.53288	0.132	0.06	1
mt-Co1	0.014774	0.298988	0.974	0.945	1
Fpgs	0.0151255	3.52314	0.04	0.005	1
Abca1	0.0151255	4.5343	0.04	0.005	1
Tnpo2	0.0151255	3.34953	0.04	0.005	1
Lgalsl	0.0151255	3.7147	0.04	0.005	1
Cluh	0.0151255	4.57216	0.04	0.005	1
Inpp1	0.0152464	-1.11477	0.053	0.129	1
Prkaa1	0.0153021	3.53764	0.04	0.005	1
Gm4013	0.0153021	3.4643	0.04	0.005	1
Surf6	0.0153036	1.95343	0.06	0.014	1
Cnst	0.0154486	-1.74102	0.02	0.078	1
C030034L19Rik	0.0156607	2.88398	0.04	0.005	1
Cd200r4	0.0156607	2.55385	0.04	0.005	1
Dkc1	0.015775	-1.81713	0.02	0.078	1
Tnfaip3	0.0158061	-0.457288	0.689	0.793	1
Mapk8ip1	0.0158428	2.62839	0.04	0.005	1
Zfp512	0.0158428	2.42228	0.04	0.005	1
Gstk1	0.0158428	2.28429	0.04	0.005	1
Gm38405	0.0160267	2.17475	0.04	0.005	1
Tpt1	0.0161108	-0.208343	0.974	0.991	1
Stradb	0.0161896	4.25651	0.026	0	1
Gm29112	0.0161896	5.73063	0.026	0	1
Sec61a2	0.0161896	4.72269	0.026	0	1
Gm14029	0.0161896	4.19993	0.026	0	1
Gm5148	0.0161896	5.63593	0.026	0	1
Trim32	0.0161896	5.06013	0.026	0	1
Pxmp2	0.0161896	3.99129	0.026	0	1
Ap5z1	0.0161896	4.50964	0.026	0	1
St8sia1	0.0161896	3.75859	0.026	0	1
Klk1b9	0.0161896	4.62499	0.026	0	1
Btbd16	0.0161896	4.00322	0.026	0	1
Urb2	0.0161896	4.37036	0.026	0	1
Engase	0.0161896	4.55199	0.026	0	1
Kif3c	0.0161896	5.0579	0.026	0	1
Hist1h2bc	0.0161896	4.43049	0.026	0	1
Trav19	0.0161896	6.9609	0.026	0	1
Glis2	0.0161896	4.63189	0.026	0	1
Gm14966	0.0161896	4.75945	0.026	0	1
Fam199x	0.0161896	4.81704	0.026	0	1
Tmsb10	0.0162427	-0.226246	0.947	1	1
Stx11	0.0162495	1.25167	0.272	0.184	1
Bub3	0.0162803	-1.11678	0.106	0.194	1
Idnk	0.0162999	-0.679258	0.152	0.253	1
Tpst2	0.016301	-0.589047	0.205	0.318	1
Carmil2	0.016446	-1.46047	0.02	0.078	1
Dusp2	0.016488	-0.926928	0.291	0.392	1
Cdc25b	0.0165521	-0.73329	0.04	0.111	1
Cfap298	0.0166132	-2.49581	0.013	0.065	1
Rnmt	0.0167908	-0.817072	0.02	0.078	1
Mrpl16	0.0168996	1.24396	0.113	0.046	1
Kctd3	0.0173089	-4.63419	0	0.037	1
Bcl2l15	0.0173089	-4.41352	0	0.037	1
Gpr137b	0.0173089	-4.32877	0	0.037	1
Pard6g	0.0173089	-4.77838	0	0.037	1
Tradd	0.0173432	-1.18656	0.06	0.138	1
N4bp2l1	0.0175999	-0.797689	0.073	0.157	1
Ppp4r3b	0.0176244	-0.595536	0.099	0.194	1
Hipk3	0.0176865	-1.09607	0.026	0.088	1
Mrpl18	0.0178169	-0.581609	0.132	0.235	1
Id3	0.0179372	-1.97579	0.04	0.106	1
Med13l	0.0180304	-1.55691	0.026	0.088	1
Nup35	0.0180717	-1.45859	0.013	0.065	1
Ncoa5	0.0180718	-2.17505	0.013	0.065	1
Man2b2	0.0181464	-1.1575	0.026	0.088	1
Actr1b	0.0181792	1.15833	0.152	0.078	1
Traf3ip3	0.0182157	-0.388294	0.146	0.244	1
Mrps31	0.0182201	2.362	0.066	0.018	1
Il10	0.0182294	2.05104	0.132	0.065	1
Ripor2	0.0182693	-1.13024	0.086	0.171	1
Emc10	0.0185576	-0.508246	0.232	0.35	1
Polr2c	0.0185929	-1.01992	0.113	0.203	1
Gm42418	0.0186164	-0.372396	0.954	0.982	1
Apol9b	0.0187144	-1.02769	0.073	0.157	1
Herc4	0.0187679	-0.810996	0.113	0.207	1
Rabepk	0.018771	-1.92987	0.013	0.065	1
Srgn	0.0188915	-0.25266	0.94	0.982	1
Vezt	0.0190696	-2.86291	0.007	0.051	1
Lars2	0.0190942	-0.5073	0.576	0.719	1
Rabl6	0.0191254	1.63294	0.132	0.065	1
Spred2	0.0191295	2.90087	0.073	0.023	1
Chchd10	0.0192819	0.983933	0.172	0.092	1
Chd7	0.0195639	-1.00294	0.079	0.161	1
Pi4kb	0.019572	-2.66928	0.007	0.051	1
Rbm17	0.0196673	-0.827421	0.132	0.23	1
Urod	0.0198613	-0.969069	0.066	0.143	1
Bbip1	0.0198728	-1.10507	0.106	0.194	1
Arhgdib	0.020112	-0.296684	0.755	0.862	1
Tgfb1	0.0201362	0.485864	0.576	0.479	1
Med15	0.020143	1.39936	0.258	0.171	1
1810026B05Rik	0.0203863	0.69522	0.523	0.442	1
Selenoi	0.0203932	1.92239	0.073	0.023	1
Hras	0.0204273	-1.32887	0.06	0.134	1
Disp1	0.0204349	-1.78185	0.007	0.051	1
Zfp12	0.0204349	-1.33517	0.007	0.051	1
Bicd1	0.0204349	-1.62928	0.007	0.051	1
Cst3	0.0205208	-0.405403	0.318	0.442	1
Serf2	0.0205448	-0.304533	0.742	0.857	1
Jpt1	0.0205471	-0.395532	0.483	0.618	1
Isca1	0.0205664	1.41338	0.152	0.078	1
Gars	0.0205714	-1.35018	0.079	0.157	1
Odc1	0.0207013	0.431681	0.709	0.645	1
Herc1	0.0210367	-0.686442	0.113	0.207	1
Rtl8c	0.0211948	-2.06691	0.02	0.074	1
Gimap5	0.0212943	-0.502667	0.252	0.378	1
Igkc	0.0213409	-2.18694	0.02	0.074	1
1600002K03Rik	0.0213409	-2.03175	0.02	0.074	1
Sft2d1	0.0216899	-0.960775	0.106	0.194	1
Cggbp1	0.0218993	0.882745	0.325	0.235	1
Apol7e	0.0220545	1.84869	0.073	0.023	1
Cxcr3	0.0220556	0.489265	0.338	0.221	1
Sbno1	0.0221249	0.852987	0.219	0.129	1
Gpi1	0.0222096	-0.454402	0.517	0.613	1
Rnf169	0.0222361	-1.95099	0.02	0.074	1
Zfp414	0.0222361	-1.68944	0.02	0.074	1
Med27	0.0223122	-1.8228	0.02	0.074	1
Ctsw	0.0223587	1.07907	0.318	0.23	1
Bmpr2	0.0225385	2.14542	0.099	0.041	1
Lrrfip1	0.0225842	-0.351473	0.318	0.433	1
Rpsa	0.0227041	-0.167419	0.974	1	1
Sap18	0.0227203	-0.615977	0.43	0.539	1
Tnks	0.0227775	1.94301	0.086	0.032	1
Klhl36	0.0229012	1.99768	0.079	0.028	1
Ndnf	0.0229084	3.07411	0.046	0.009	1
Vps51	0.0232791	-0.918569	0.04	0.106	1
Eif6	0.0233192	-0.519293	0.172	0.276	1
Eral1	0.0234764	-2.02567	0.033	0.092	1
Dkk3	0.0235454	1.85821	0.086	0.032	1
Rpl8	0.0236994	-0.188561	0.94	0.991	1
Oser1	0.0237059	-0.868106	0.126	0.217	1
Abca7	0.0237128	1.81131	0.079	0.028	1
Ptpra	0.0238107	-0.331905	0.119	0.212	1
Ints9	0.0240443	1.31635	0.079	0.028	1
Zfp566	0.0240492	1.77816	0.046	0.009	1
Ccni	0.0242361	-0.431601	0.298	0.429	1
Tbp	0.0242769	1.55901	0.106	0.046	1
Trip11	0.0243879	-1.14652	0.093	0.175	1
Zcchc10	0.0244012	-2.91638	0.013	0.06	1
Wbp1l	0.0244012	-3.06722	0.013	0.06	1
Zmat5	0.0245176	-0.893493	0.113	0.198	1
Zfp39	0.0245191	1.55938	0.046	0.009	1
Tmem115	0.0245613	1.47898	0.106	0.046	1
Rcor1	0.0246467	1.10728	0.132	0.065	1
Klf3	0.0247446	-1.07897	0.04	0.106	1
Accs	0.0247571	1.76749	0.046	0.009	1
Chfr	0.0248415	0.885078	0.199	0.115	1
B2m	0.0249907	-0.206085	0.934	0.995	1
Sell	0.0249974	-1.55693	0.026	0.083	1
Castor1	0.0250026	-0.45125	0.06	0.138	1
Rpl9	0.0250539	-0.227004	0.848	0.94	1
Hdac1	0.0252542	-0.600052	0.179	0.281	1
Sec11c	0.0252657	-0.443484	0.278	0.415	1
2025-03-02	0.0253127	-0.879779	0.179	0.272	1
Csrnp1	0.0253772	-0.455743	0.318	0.452	1
Hmga1	0.0254719	-1.18785	0.026	0.083	1
Ak3	0.0255288	-2.38119	0.013	0.06	1
C1galt1	0.0255796	1.31953	0.106	0.046	1
Snx14	0.025659	-1.68357	0.033	0.092	1
Tnfsf8	0.0258772	1.91177	0.106	0.046	1
Bcl2l1	0.0259002	1.49622	0.199	0.12	1
Rab22a	0.0259475	-1.14002	0.073	0.147	1
Tomm20	0.0259828	0.629989	0.424	0.318	1
S1pr1	0.0260144	-0.887482	0.046	0.115	1
Rfc3	0.0261093	-1.92644	0.013	0.06	1
Zcchc18	0.0261246	1.16685	0.119	0.055	1
Cxcl3	0.0262122	-4.99838	0	0.032	1
Ptpn21	0.0262122	-4.68261	0	0.032	1
Txndc16	0.0262122	-4.40227	0	0.032	1
Mtbp	0.0262122	-4.21774	0	0.032	1
Hspbap1	0.0262122	-4.08706	0	0.032	1
Telo2	0.0262122	-4.18066	0	0.032	1
Trpt1	0.0262122	-3.97776	0	0.032	1
Vps37c	0.0262122	-4.2888	0	0.032	1
Lpcat3	0.0263054	-2.11554	0.013	0.06	1
Hspbp1	0.0263354	-1.44146	0.046	0.111	1
Kdm4a	0.026533	1.57541	0.099	0.041	1
Btbd2	0.0267012	-1.87175	0.013	0.06	1
Odf2	0.0268933	-1.36585	0.033	0.092	1
mt-Nd1	0.0270492	0.49767	0.728	0.7	1
Apex1	0.0270976	1.24918	0.106	0.046	1
Smim3	0.0270976	1.66057	0.106	0.046	1
Efr3a	0.0271647	0.940759	0.192	0.111	1
Ahi1	0.0274386	-0.339376	0.06	0.134	1
Eefsec	0.0276832	1.14937	0.113	0.051	1
A630001G21Rik	0.0276905	-1.38528	0.033	0.092	1
Gabpb2	0.0277598	1.34999	0.113	0.051	1
Slc38a2	0.0278187	-0.652755	0.185	0.286	1
Dusp4	0.0279025	0.843398	0.437	0.364	1
Rnf135	0.0279125	-3.55328	0.007	0.046	1
Apmap	0.0279199	-1.61603	0.013	0.06	1
4930402H24Rik	0.0281276	-1.76767	0.013	0.06	1
Ola1	0.0282041	0.95417	0.205	0.124	1
Psmc1	0.0282663	0.706188	0.238	0.147	1
Ppp1r16b	0.0284738	0.789774	0.364	0.263	1
Cog8	0.0285092	-1.23596	0.046	0.111	1
Fth1	0.0285409	0.451393	0.947	0.972	1
Ctla2a	0.0286824	0.366222	0.556	0.47	1
Stx7	0.0288407	-0.985009	0.033	0.092	1
Tfg	0.0288721	-0.807681	0.046	0.115	1
Phf1	0.0288764	-0.628129	0.093	0.175	1
F2rl1	0.0289718	-0.513504	0.013	0.06	1
Eef2	0.0290105	0.282422	0.94	0.963	1
Edc4	0.029017	-0.685671	0.026	0.083	1
Pelp1	0.029137	-2.80179	0.007	0.046	1
Nfatc2ip	0.0293874	-2.46221	0.007	0.046	1
Rap1a	0.0294914	-0.381434	0.384	0.53	1
Arf4	0.0296276	-0.318703	0.543	0.645	1
Cox6a1	0.0296885	-0.400081	0.417	0.558	1
Ogfr	0.0296906	-0.894523	0.113	0.194	1
Smc3	0.0297663	-0.578618	0.099	0.184	1
Tmem63a	0.0298591	-1.18067	0.033	0.092	1
Acot9	0.0298952	-0.614437	0.086	0.166	1
Rb1	0.029999	-0.562342	0.079	0.157	1
Nras	0.0300264	0.859637	0.106	0.046	1
Rpap3	0.0300494	-2.54087	0.033	0.088	1
Apbb1ip	0.0301028	-0.432635	0.338	0.456	1
Pibf1	0.0301496	1.94243	0.053	0.014	1
Tnrc6a	0.0303051	0.61281	0.252	0.161	1
Ero1l	0.0303466	1.18227	0.199	0.12	1
Ap4e1	0.0304074	-1.73027	0.007	0.046	1
Tchp	0.0304074	-1.33604	0.007	0.046	1
Cenpw	0.0304074	-1.28437	0.007	0.046	1
Lxn	0.0304098	-0.687206	0.119	0.207	1
Tbcel	0.0306672	0.691478	0.053	0.014	1
Zfp949	0.0306672	1.90622	0.053	0.014	1
Pom121	0.0307526	1.1977	0.152	0.083	1
Ddx1	0.0309083	-0.79694	0.033	0.092	1
Rora	0.0309775	0.741535	0.55	0.498	1
Slc17a9	0.0309971	-1.14202	0.033	0.092	1
Dnajb9	0.0310178	-0.427991	0.079	0.152	1
Eva1b	0.0310314	-0.747954	0.179	0.272	1
Ctdp1	0.0310477	-1.76854	0.02	0.069	1
Tnfrsf18	0.0311263	0.347302	0.854	0.848	1
Rnf215	0.0311497	-0.969756	0.04	0.101	1
H2afz	0.0311522	-0.649633	0.775	0.829	1
5830408C22Rik	0.0312563	-1.9692	0.02	0.069	1
Ppm1b	0.0313881	0.779713	0.212	0.129	1
Golim4	0.0314578	1.50369	0.053	0.014	1
2410006H16Rik	0.031472	-0.410383	0.464	0.581	1
Snapin	0.0314898	-0.781931	0.066	0.138	1
Vamp4	0.0315168	0.793246	0.265	0.175	1
Ap1m1	0.0316805	-0.955804	0.073	0.147	1
Coro1b	0.0317823	-0.536525	0.377	0.475	1
Pou2f2	0.0318174	-0.669618	0.113	0.198	1
B9d2	0.0318421	-0.853997	0.099	0.18	1
Aig1	0.0318602	-2.0375	0.033	0.088	1
Arl8b	0.0318719	1.26624	0.179	0.106	1
Ankrd13a	0.0319291	-0.955516	0.066	0.138	1
Zfp362	0.0321421	-0.90912	0.046	0.111	1
Ipcef1	0.032213	-0.495141	0.139	0.24	1
Dpp9	0.0322668	-1.9597	0.026	0.078	1
Elovl5	0.0323445	-0.590765	0.166	0.258	1
Mta2	0.0323523	-0.76182	0.106	0.189	1
Mlf2	0.0324858	-0.448649	0.219	0.313	1
Pgrmc1	0.0325296	-0.944736	0.093	0.171	1
Alkbh6	0.0326862	-0.798844	0.073	0.147	1
Ddx42	0.0328353	0.666461	0.192	0.111	1
Rrad	0.0329351	-1.01654	0.166	0.263	1
Atp6v1f	0.0329596	0.35822	0.623	0.544	1
Ppp2r5d	0.0329682	-1.13742	0.02	0.069	1
Mfng	0.033004	-0.773116	0.126	0.212	1
Oat	0.0330104	-0.821664	0.079	0.157	1
Rab21	0.0331322	-0.28158	0.265	0.382	1
Slfn5	0.0331526	-0.617171	0.046	0.111	1
Afap1	0.0331761	3.81016	0.033	0.005	1
Bcl10	0.0332168	-0.463601	0.192	0.3	1
Ogfod3	0.0335529	3.62929	0.033	0.005	1
Uba2	0.033578	-0.614937	0.152	0.244	1
Polr3f	0.033631	2.25726	0.06	0.018	1
Fam162a	0.0336816	-1.27443	0.073	0.143	1
Rasgrp2	0.0336917	-1.78139	0.026	0.078	1
Lamtor5	0.0338338	-0.912726	0.146	0.226	1
Hsd17b7	0.0338921	2.10301	0.06	0.018	1
Ablim3	0.0339333	3.3282	0.033	0.005	1
Chic1	0.0339333	3.1344	0.033	0.005	1
Tgfbr1	0.0340716	1.91147	0.152	0.083	1
Gtf3c1	0.0342479	1.38869	0.159	0.092	1
Rpgrip1l	0.0343175	2.78623	0.033	0.005	1
Zfp90	0.0343175	2.68095	0.033	0.005	1
Rpp21	0.0343494	-0.606169	0.179	0.276	1
Taf6	0.0345298	-1.60556	0.026	0.078	1
Tcf25	0.0345559	0.679695	0.497	0.424	1
Cd74	0.034559	-0.34704	0.325	0.438	1
Rcc1l	0.0346858	1.82855	0.06	0.018	1
Sdf4	0.0349397	0.460149	0.755	0.756	1
Serinc1	0.0349687	1.0487	0.258	0.175	1
Ntmt1	0.0350451	-1.65237	0.046	0.106	1
Mrps27	0.0350969	1.38923	0.033	0.005	1
Cdv3	0.0354635	0.958911	0.265	0.189	1
Rgs16	0.0357493	-0.217662	0.457	0.562	1
Tmem185a	0.0357638	-2.60456	0.013	0.055	1
Atrip	0.0360439	1.68133	0.06	0.018	1
Cd8b1	0.0362595	-1.50882	0.026	0.078	1
Lrpprc	0.0363208	1.88559	0.06	0.018	1
Dgat1	0.0364525	0.521577	0.278	0.184	1
Ccr8	0.0365639	0.363354	0.55	0.452	1
Riok3	0.0365696	-0.625429	0.159	0.249	1
Slc25a33	0.0368358	-2.93261	0.013	0.055	1
Nek8	0.0368358	-2.78273	0.013	0.055	1
Txnl4a	0.0368621	-1.17879	0.06	0.124	1
Gpr107	0.0372912	1.87798	0.106	0.051	1
Zfp217	0.0373341	2.07296	0.066	0.023	1
Nsdhl	0.0376206	2.5246	0.073	0.028	1
Arhgef4	0.037634	4.39644	0.02	0	1
Wdr38	0.037634	3.72448	0.02	0	1
Gm14305	0.037634	3.52517	0.02	0	1
Gm43065	0.037634	3.92235	0.02	0	1
Zfp46	0.037634	4.01119	0.02	0	1
Fbxo44	0.037634	3.42929	0.02	0	1
Zfp27	0.037634	4.99836	0.02	0	1
Zfp689	0.037634	4.19381	0.02	0	1
Eepd1	0.037634	4.27757	0.02	0	1
A730071L15Rik	0.037634	3.56392	0.02	0	1
Gm12279	0.037634	3.73298	0.02	0	1
Sdc1	0.037634	4.36111	0.02	0	1
Gm2974	0.037634	3.87953	0.02	0	1
Trav3-1	0.037634	3.42554	0.02	0	1
Trav4-2	0.037634	5.50968	0.02	0	1
Trav3-4	0.037634	5.52336	0.02	0	1
Atp8a2	0.037634	4.47127	0.02	0	1
Jrk	0.037634	4.2081	0.02	0	1
Gm46519	0.037634	3.87948	0.02	0	1
Pus7l	0.037634	3.60551	0.02	0	1
Dynlt1c	0.037634	3.71859	0.02	0	1
Gm28529	0.037634	4.14095	0.02	0	1
Ranbp6	0.037634	3.85667	0.02	0	1
Mirt1	0.037634	4.01234	0.02	0	1
Gm50394	0.037634	4.09062	0.02	0	1
Zfp300	0.037634	4.4469	0.02	0	1
Nap1l3	0.037634	4.98577	0.02	0	1
Ubxn6	0.0376487	-0.506294	0.139	0.235	1
Rps13	0.0378254	-0.172001	0.914	0.982	1
Ddx55	0.0378635	-0.358432	0.033	0.088	1
Trbv13-3	0.0378684	1.86881	0.066	0.023	1
Arel1	0.0379064	1.73532	0.079	0.032	1
Ahctf1	0.0379225	-1.18562	0.06	0.124	1
Cdk2ap2	0.0379305	-0.359303	0.47	0.59	1
Ssbp1	0.0379733	-1.04812	0.073	0.143	1
Dpf2	0.0379733	-0.830163	0.073	0.143	1
Gla	0.038007	2.09498	0.113	0.055	1
Rpia	0.0380565	-1.30893	0.046	0.106	1
Eef1b2	0.0380611	-0.271509	0.709	0.825	1
Cd72	0.0380791	-1.02429	0.033	0.088	1
Bach2	0.0382142	-1.75734	0.013	0.055	1
C87436	0.0382142	-2.10277	0.013	0.055	1
Was	0.0382418	-0.518092	0.205	0.309	1
Pip5k1a	0.0383081	-0.654332	0.04	0.097	1
Pet100	0.0383137	-0.368247	0.199	0.309	1
Cd28	0.0384958	0.458288	0.576	0.498	1
Ypel3	0.0385033	-0.319968	0.523	0.654	1
Cd55	0.0385251	-1.2345	0.026	0.078	1
Rmi1	0.0387777	-1.72708	0.013	0.055	1
Rpl35a	0.0388143	-0.150992	0.861	0.931	1
Hivep2	0.0388258	-1.17426	0.06	0.124	1
Pag1	0.0388273	1.63841	0.146	0.083	1
Nipsnap3b	0.0388407	-1.21267	0.079	0.147	1
Hes6	0.0389295	-1.3451	0.04	0.097	1
Dst	0.0390473	-0.320066	0.06	0.129	1
Npepl1	0.0391591	-0.913334	0.073	0.143	1
Taok3	0.0393677	-0.548865	0.152	0.244	1
Srp19	0.0393935	-0.8819	0.139	0.221	1
Gramd1a	0.0394487	-0.89515	0.166	0.249	1
Ica1l	0.0398779	-4.18985	0	0.028	1
Ptrh1	0.0398779	-4.28108	0	0.028	1
Adamtsl4	0.0398779	-3.85733	0	0.028	1
Dbt	0.0398779	-3.65434	0	0.028	1
Cdca8	0.0398779	-3.86119	0	0.028	1
Luzp1	0.0398779	-4.17624	0	0.028	1
Phf13	0.0398779	-4.16912	0	0.028	1
B3glct	0.0398779	-3.519	0	0.028	1
Gng12	0.0398779	-4.25027	0	0.028	1
Dhx34	0.0398779	-4.44063	0	0.028	1
Bloc1s3	0.0398779	-4.09961	0	0.028	1
Prag1	0.0398779	-3.75004	0	0.028	1
Dync2h1	0.0398779	-3.45931	0	0.028	1
Top3a	0.0398779	-3.96762	0	0.028	1
Cntrob	0.0398779	-3.93861	0	0.028	1
Tmem94	0.0398779	-3.79226	0	0.028	1
Exd2	0.0398779	-3.81349	0	0.028	1
Zfp169	0.0398779	-3.94062	0	0.028	1
Zbed3	0.0398779	-4.26255	0	0.028	1
Kctd6	0.0398779	-3.59621	0	0.028	1
Tsc22d1	0.0398779	-4.56621	0	0.028	1
Naprt	0.0398779	-4.10876	0	0.028	1
Homer1	0.0399259	-1.71489	0.013	0.055	1
Rtp4	0.0400481	1.19202	0.132	0.069	1
Carnmt1	0.0401469	1.15961	0.139	0.074	1
Slc2a1	0.0401568	0.903576	0.172	0.101	1
Fam104a	0.0401603	-0.538036	0.225	0.323	1
Ube3b	0.0401816	1.65764	0.086	0.037	1
Ccrl2	0.0403109	-0.634826	0.179	0.272	1
Zc3h12a	0.0404069	-0.680454	0.172	0.263	1
Dlg1	0.0404127	-1.2091	0.04	0.097	1
Supv3l1	0.0405108	-1.58517	0.013	0.055	1
Aldh3a2	0.0405108	-1.43839	0.013	0.055	1
Uqcrb	0.0406138	-0.371619	0.397	0.512	1
Erich1	0.0406767	1.61607	0.093	0.041	1
Camta1	0.040747	-2.4752	0.02	0.065	1
Ctla4	0.0408567	-0.189942	0.861	0.917	1
Tet2	0.0409105	1.28695	0.093	0.041	1
Frmd5	0.0409222	0.995027	0.126	0.065	1
Nif3l1	0.0410171	-2.39628	0.02	0.065	1
Atad1	0.0410171	2.03243	0.073	0.028	1
2610001J05Rik	0.0410629	1.44008	0.106	0.051	1
Ccdc71l	0.041174	1.21296	0.099	0.046	1
Zfp609	0.0414016	-0.257855	0.013	0.055	1
Sfswap	0.0414415	-1.1954	0.033	0.088	1
Stk11	0.0415371	-0.991684	0.093	0.166	1
Elof1	0.0416462	-0.538456	0.06	0.124	1
Prcc	0.0417046	-1.20872	0.046	0.106	1
Cox11	0.0417219	1.40875	0.106	0.051	1
Ptbp3	0.041793	0.651868	0.397	0.304	1
Trav7-4	0.0418369	1.9385	0.073	0.028	1
Aldh7a1	0.0419678	-3.46032	0.007	0.041	1
Atic	0.0422811	-1.5158	0.06	0.12	1
Apobec1	0.0423258	-2.97247	0.007	0.041	1
Rpgrip1	0.0423258	-2.76332	0.007	0.041	1
Aqr	0.0423314	-0.925277	0.053	0.115	1
Sec14l1	0.0423795	-0.941772	0.033	0.088	1
Ifitm2	0.0423821	1.17983	0.066	0.023	1
F730043M19Rik	0.04239	-1.09881	0.04	0.097	1
Rusc1	0.04239	-0.655466	0.099	0.175	1
Acadm	0.042391	-2.09539	0.02	0.065	1
Map4k4	0.0425512	0.693573	0.219	0.138	1
Rap2b	0.0425738	1.22122	0.113	0.055	1
Rpl23a	0.0426111	-0.240389	0.589	0.765	1
Trbv12-1	0.0426864	-3.8142	0.007	0.041	1
Klf11	0.0426864	-3.09835	0.007	0.041	1
Bms1	0.0428928	1.41702	0.119	0.06	1
Sesn2	0.0430497	-3.56467	0.007	0.041	1
Abhd2	0.0430664	1.52847	0.093	0.041	1
Srsf7	0.0430666	-0.330477	0.404	0.53	1
Ccdc91	0.0434155	-2.45822	0.007	0.041	1
4930481A15Rik	0.0435179	-1.84222	0.02	0.065	1
Nadk	0.0435363	-0.657974	0.119	0.203	1
Cd52	0.0435592	0.29248	0.874	0.922	1
Slc38a9	0.0437839	-2.45393	0.007	0.041	1
U2surp	0.0438957	-0.307264	0.159	0.263	1
Psmd1	0.0439139	1.00323	0.166	0.097	1
Wnk1	0.0439338	0.625697	0.457	0.387	1
Casd1	0.0440609	1.34935	0.079	0.032	1
Cript	0.044068	-0.861795	0.159	0.244	1
Ube2w	0.0440908	1.23485	0.073	0.028	1
Tubg1	0.044155	-2.275	0.007	0.041	1
Pdgfb	0.044155	-2.47346	0.007	0.041	1
Rab11b	0.0441556	-0.471112	0.272	0.392	1
Gm14325	0.0443796	-1.54747	0.02	0.065	1
2025-09-06	0.0444173	-0.492295	0.238	0.341	1
Gm4316	0.0445287	-2.00613	0.007	0.041	1
Mndal	0.044536	-0.754416	0.238	0.332	1
Bhlhe40	0.0445989	0.550439	0.556	0.465	1
Sri	0.0446807	-0.234093	0.464	0.618	1
Plod3	0.0449051	-1.77329	0.007	0.041	1
Gm15340	0.0449051	-1.70172	0.007	0.041	1
Lamb3	0.0449619	-1.63197	0.02	0.065	1
Saysd1	0.0449669	-0.83047	0.046	0.106	1
Sirt7	0.0450051	-0.510306	0.199	0.29	1
Axin1	0.0452384	-1.08005	0.066	0.129	1
Patz1	0.0452557	-1.53986	0.02	0.065	1
Rarg	0.0452735	-0.457295	0.053	0.115	1
Lman2l	0.0452842	-1.63785	0.007	0.041	1
Gtf2h4	0.0452842	-1.31145	0.007	0.041	1
Irf2bp1	0.04539	-0.90582	0.04	0.097	1
Trps1	0.04539	1.32244	0.106	0.051	1
Smad4	0.0454817	1.19306	0.166	0.097	1
A930006K02Rik	0.0455509	-1.34409	0.02	0.065	1
Hsd17b4	0.0455528	-0.476485	0.033	0.088	1
Orai3	0.0455568	-2.05975	0.026	0.074	1
Eif3i	0.0457585	-0.450393	0.351	0.456	1
Eef2kmt	0.0458478	-1.81647	0.02	0.065	1
Lfng	0.0459636	-0.752114	0.113	0.189	1
Rpl22	0.0460553	-0.179383	0.848	0.94	1
Lonp2	0.0460903	-0.581083	0.152	0.24	1
Mvk	0.0461972	2.73092	0.04	0.009	1
Oxa1l	0.046227	-0.257409	0.119	0.203	1
Ddx24	0.0462863	-0.259026	0.397	0.512	1
Adrm1	0.0462962	0.663526	0.232	0.152	1
Ptcd2	0.0463081	-1.75635	0.04	0.092	1
Cycs	0.0463384	0.584975	0.411	0.336	1
Laptm5	0.046413	-0.19786	0.874	0.94	1
Tnfrsf22	0.0466303	3.17988	0.04	0.009	1
Gm4070	0.0466488	-1.33227	0.079	0.143	1
Tspan17	0.0467481	-1.31013	0.02	0.065	1
Itpr3	0.0468727	1.05357	0.093	0.041	1
Zkscan3	0.046873	1.2305	0.086	0.037	1
Tpd52	0.0469267	1.24303	0.099	0.046	1
mt-Cytb	0.0469365	0.325409	0.921	0.931	1
Tfpt	0.0469448	-1.78676	0.026	0.074	1
Nup133	0.0470667	3.16345	0.04	0.009	1
Chst2	0.0470667	2.5587	0.04	0.009	1
Selenop	0.0470737	-0.593347	0.205	0.3	1
Gm11808	0.0470874	-0.332281	0.344	0.456	1
2210016L21Rik	0.0471605	-0.793328	0.06	0.124	1
Flvcr1	0.0475066	2.55179	0.04	0.009	1
Mbd5	0.0475066	3.0273	0.04	0.009	1
Msl3	0.0475099	-1.66626	0.026	0.074	1
Rbm45	0.0477946	-1.73545	0.026	0.074	1
Serhl	0.0477946	-1.61232	0.026	0.074	1
Bcat2	0.0479343	-1.82874	0.033	0.083	1
Cnbd2	0.0479499	2.88998	0.04	0.009	1
Glt8d1	0.0479499	2.37393	0.04	0.009	1
Osbpl8	0.0479915	-0.913681	0.093	0.161	1
Slfn2	0.0480913	-0.599469	0.291	0.382	1
Trir	0.0482018	-0.474026	0.338	0.447	1
Srp14	0.0484485	-0.37006	0.384	0.493	1
Oip5os1	0.048585	0.826101	0.205	0.129	1
Rpl9-ps6	0.0487021	0.443034	0.411	0.309	1
Ccr9	0.0488471	1.96679	0.04	0.009	1
Mipol1	0.0488471	2.20034	0.04	0.009	1
Pcgf5	0.0491463	1.10584	0.172	0.106	1
AU040320	0.0492396	-1.54209	0.026	0.074	1
Pgap1	0.0493009	1.57576	0.04	0.009	1
Fbxw10	0.0493009	1.86426	0.04	0.009	1
Rrm2b	0.0493376	-1.50448	0.04	0.092	1
Rer1	0.0493817	-0.378512	0.278	0.378	1
Jund	0.0494199	-0.0715025	0.901	0.945	1
Hjurp	0.049539	-0.81325	0.02	0.065	1
Rad54l2	0.0495645	0.965275	0.093	0.041	1
Cd6	0.0495956	0.632195	0.457	0.396	1
Rmc1	0.0496419	-1.35786	0.053	0.111	1
Gm527	0.0497582	1.64339	0.04	0.009	1
Ttc37	0.0497582	2.09997	0.04	0.009	1
Ifih1	0.0498576	-0.757764	0.02	0.065	1
Map6	0.0499756	-1.21508	0.026	0.074	1
Arhgap15	0.0500299	-0.382945	0.212	0.318	1
Siah2	0.0500311	-0.286862	0.119	0.203	1
Faim	0.0500428	0.958141	0.199	0.129	1
Wasl	0.0501423	-0.7406	0.172	0.253	1
Clpp	0.0501442	-0.883662	0.073	0.138	1
Paip1	0.0501442	-0.877273	0.073	0.138	1
Lamtor4	0.0502098	-0.544283	0.272	0.359	1
Cables1	0.0502191	0.8582	0.04	0.009	1
Auh	0.0505712	0.887576	0.172	0.101	1
Crot	0.0506769	-1.56651	0.033	0.083	1
Ankrd37	0.0506836	0.769701	0.04	0.009	1
Sh3rf1	0.050729	1.56856	0.159	0.097	1
Ankrd10	0.0508753	0.80997	0.199	0.124	1
Egr1	0.0509006	-0.928123	0.119	0.194	1
Smco4	0.0510215	-0.515505	0.258	0.341	1
Elmo1	0.0510732	-0.189247	0.172	0.263	1
Cox7a2l	0.0512289	-0.287391	0.351	0.465	1
Myadm	0.051324	-0.988914	0.026	0.074	1
Snhg8	0.0513246	0.763661	0.265	0.184	1
Cmc1	0.0513633	-0.850162	0.132	0.207	1
Tbc1d10c	0.0515292	-0.125813	0.358	0.479	1
Ptp4a3	0.0516409	0.611251	0.219	0.138	1
Srsf5	0.0518153	-0.228337	0.411	0.539	1
1110065P20Rik	0.0519202	-3.00982	0.013	0.051	1
Mrpl37	0.0520968	-1.28946	0.033	0.083	1
Nab2	0.0523459	0.711281	0.179	0.106	1
Aprt	0.0526159	-0.594132	0.278	0.378	1
Ramp3	0.0529269	1.41244	0.119	0.065	1
Btbd10	0.0530579	-2.57534	0.013	0.051	1
Acsl5	0.0534321	1.04739	0.146	0.083	1
Tesc	0.0535262	-0.610205	0.106	0.18	1
Bckdk	0.0536573	1.27921	0.126	0.069	1
Akt3	0.0542163	-1.94136	0.013	0.051	1
2310001H17Rik	0.0542308	-0.42815	0.172	0.258	1
Mllt10	0.0543004	-0.324248	0.079	0.147	1
Pim3	0.0546977	-0.872646	0.179	0.267	1
Emc8	0.0547002	-1.08529	0.046	0.101	1
Zfp207	0.0548297	-0.298824	0.139	0.226	1
Matk	0.0548954	-0.551934	0.146	0.23	1
Prr14	0.0549376	-0.570633	0.093	0.166	1
Acin1	0.0549531	-0.394117	0.344	0.447	1
Tyk2	0.0552162	-1.00589	0.053	0.111	1
Crtc3	0.0552656	-0.599043	0.172	0.258	1
Mthfsl	0.055357	-0.491725	0.159	0.244	1
Lsm6	0.0553794	-0.478255	0.166	0.249	1
Wrap73	0.0553958	-2.06476	0.013	0.051	1
Ripk2	0.0554141	0.86386	0.199	0.129	1
Ankrd55	0.0555113	-1.23625	0.046	0.101	1
Fkbp4	0.0555684	-0.537445	0.139	0.226	1
Coq5	0.0557148	-0.839755	0.026	0.074	1
Acss2	0.0557936	-2.11281	0.013	0.051	1
Tmem80	0.0557936	-1.77034	0.013	0.051	1
Trav12-2	0.0557936	-1.97053	0.013	0.051	1
H2afx	0.0558472	-0.624974	0.073	0.138	1
Nfu1	0.0558752	-0.451508	0.086	0.157	1
Eml5	0.056128	2.756	0.046	0.014	1
Ano10	0.0561939	-2.00754	0.013	0.051	1
Snapc3	0.0562504	-1.18056	0.033	0.083	1
Plcxd2	0.056255	-1.20834	0.066	0.124	1
Tmem127	0.056377	-0.814014	0.066	0.129	1
Tdrd3	0.0565849	2.67517	0.046	0.014	1
Rin2	0.0565965	-1.83112	0.013	0.051	1
E2f6	0.0565965	-1.38456	0.013	0.051	1
Snrpe	0.0566987	-0.230417	0.49	0.613	1
Lrrc8c	0.056783	-0.736502	0.152	0.23	1
Tomm6	0.0568096	-0.133948	0.517	0.631	1
Chd9	0.0568621	-0.178895	0.113	0.194	1
Borcs5	0.0568658	-0.712465	0.033	0.083	1
Znhit2	0.0571755	-1.02171	0.033	0.083	1
Ccz1	0.0573844	-0.350567	0.073	0.138	1
Synj1	0.0573888	-2.49675	0.02	0.06	1
Abhd16a	0.0574533	1.18122	0.126	0.069	1
Kifap3	0.0575081	2.42372	0.046	0.014	1
Hist1h4n	0.0575081	2.4204	0.046	0.014	1
Acsl3	0.0579743	2.50952	0.046	0.014	1
Ly6g5b	0.0579743	2.28015	0.046	0.014	1
Znfx1	0.0584285	-0.648974	0.033	0.083	1
Myl12b	0.0585327	0.253193	0.808	0.876	1
Glipr1	0.0586359	-0.478721	0.179	0.267	1
Rp9	0.0586844	-0.598074	0.179	0.263	1
Zeb2	0.0589163	0.942678	0.046	0.014	1
Pex16	0.0592501	1.27359	0.172	0.106	1
Dhx38	0.0592626	-2.4436	0.02	0.06	1
Ndufs6	0.0592752	-0.570758	0.219	0.304	1
AI987944	0.059392	1.97626	0.046	0.014	1
Glyr1	0.0596475	1.42331	0.132	0.074	1
Gpn1	0.0599048	-1.10206	0.013	0.051	1
Phyh	0.059945	-0.179806	0.099	0.175	1
Ist1	0.0599559	-0.569136	0.079	0.147	1
Rps23	0.0599706	0.153553	0.921	0.968	1
Dynll1	0.0600666	-0.347132	0.457	0.553	1
Spint2	0.0601281	-0.391188	0.305	0.41	1
Tbc1d15	0.0602622	0.829876	0.139	0.078	1
Ndufaf3	0.0603147	-0.711631	0.073	0.138	1
Rnf11	0.0603255	-0.721994	0.099	0.171	1
Fbh1	0.0603294	-1.00474	0.013	0.051	1
Parp10	0.060411	-1.94893	0.02	0.06	1
Vcpip1	0.0605055	-0.638622	0.06	0.12	1
Pde6d	0.0605154	-0.978851	0.073	0.134	1
Cd27	0.0607615	-0.271575	0.311	0.419	1
Prdx1	0.060833	-0.353911	0.411	0.516	1
Hsh2d	0.0608382	1.76181	0.046	0.014	1
Dap3	0.0608935	-0.475632	0.166	0.249	1
Mbnl2	0.061023	0.330675	0.258	0.175	1
Clec2d	0.0610318	0.721156	0.272	0.194	1
Ebag9	0.0610387	-2.07355	0.026	0.069	1
Dyrk3	0.0610702	-4.11488	0	0.023	1
1700061F12Rik	0.0610702	-4.17613	0	0.023	1
Zfp973	0.0610702	-3.72227	0	0.023	1
Phtf1os	0.0610702	-3.44531	0	0.023	1
Slc9b2	0.0610702	-4.23273	0	0.023	1
Pex10	0.0610702	-3.79353	0	0.023	1
Cyp2s1	0.0610702	-3.66637	0	0.023	1
Zfp553	0.0610702	-3.67274	0	0.023	1
Hsd3b7	0.0610702	-3.25824	0	0.023	1
Lig4	0.0610702	-3.67116	0	0.023	1
Klhl26	0.0610702	-3.80875	0	0.023	1
Car7	0.0610702	-3.84841	0	0.023	1
Adat1	0.0610702	-4.00479	0	0.023	1
Pwp2	0.0610702	-4.26413	0	0.023	1
Specc1	0.0610702	-3.37135	0	0.023	1
Ovca2	0.0610702	-3.26317	0	0.023	1
Nxn	0.0610702	-3.56475	0	0.023	1
Tanc2	0.0610702	-3.66055	0	0.023	1
2900041M22Rik	0.0610702	-2.80298	0	0.023	1
Trav13-4-dv7	0.0610702	-5.00443	0	0.023	1
Tmtc4	0.0610702	-3.6305	0	0.023	1
Bik	0.0610702	-3.51337	0	0.023	1
Nepro	0.0610702	-3.45134	0	0.023	1
D17H6S53E	0.0610702	-3.96672	0	0.023	1
Trip10	0.0610702	-3.82712	0	0.023	1
Hbegf	0.0610702	-4.60185	0	0.023	1
B020010K11Rik	0.0610702	-3.83738	0	0.023	1
Cstf2t	0.0610702	-3.37626	0	0.023	1
Mbnl3	0.0610702	-4.10888	0	0.023	1
Spryd7	0.0611868	-1.81702	0.02	0.06	1
Mrpl24	0.0612544	-0.251989	0.159	0.249	1
Socs6	0.0613268	1.24197	0.046	0.014	1
Mt1	0.061503	0.873765	0.132	0.074	1
Itsn1	0.0615778	-2.12608	0.02	0.06	1
Arl4a	0.0617995	-0.470735	0.199	0.286	1
Tbc1d13	0.0618185	0.905672	0.046	0.014	1
Rundc3b	0.0618185	1.34072	0.046	0.014	1
Agfg2	0.0618185	1.13974	0.046	0.014	1
Numa1	0.0618828	-0.118645	0.132	0.212	1
Erg28	0.0619186	0.681236	0.146	0.083	1
Soat1	0.0620881	0.686135	0.139	0.078	1
Sh2d2a	0.0623351	0.468276	0.53	0.47	1
Phgdh	0.0623938	-0.673055	0.152	0.23	1
Stx8	0.0625094	-0.868702	0.113	0.18	1
Sema4b	0.0625796	-1.03394	0.06	0.115	1
Hnrnpc	0.0627408	-0.169301	0.252	0.364	1
Eed	0.0627443	-0.728282	0.139	0.212	1
Cplane1	0.0627632	-1.8747	0.02	0.06	1
Papola	0.0627819	0.740136	0.338	0.258	1
Prkaca	0.0629776	-1.60948	0.046	0.097	1
Abcg1	0.0629942	0.875532	0.132	0.074	1
Bcl3	0.0631167	0.695479	0.311	0.235	1
Grik5	0.0631768	-2.71213	0.007	0.037	1
Kcnk6	0.0631768	-3.39225	0.007	0.037	1
Cdr2	0.0631768	-3.02311	0.007	0.037	1
Pinx1	0.0631768	-3.17909	0.007	0.037	1
Hsf2	0.0632216	1.87099	0.06	0.023	1
Trmt2a	0.0632221	-1.8794	0.026	0.069	1
Ash1l	0.0635792	0.9127	0.172	0.106	1
Top2b	0.0635822	-0.192311	0.179	0.272	1
Uqcrq	0.0636039	-0.424331	0.344	0.465	1
Mgrn1	0.0636458	1.55734	0.099	0.051	1
Phactr4	0.0637074	-2.7286	0.007	0.037	1
Adh5	0.0637129	0.657745	0.265	0.184	1
Il2rb	0.0639125	0.340572	0.662	0.594	1
Cic	0.0639675	-1.68612	0.02	0.06	1
Camk4	0.063978	0.806235	0.371	0.3	1
Ick	0.0642417	-2.41854	0.007	0.037	1
Dcaf1	0.0642555	1.98623	0.053	0.018	1
Lrrc8d	0.0642749	1.40839	0.126	0.069	1
H2-T23	0.0642853	-0.294698	0.536	0.654	1
Mafg	0.0643297	1.7721	0.086	0.041	1
Atf7ip	0.0644463	-0.352322	0.159	0.24	1
Jak2	0.0645915	0.303137	0.384	0.3	1
Batf	0.0646778	-0.698724	0.265	0.359	1
Cryzl2	0.0647797	-2.50612	0.007	0.037	1
Nfyb	0.0647888	-0.884826	0.086	0.152	1
Mrpl4	0.0648662	-0.572548	0.192	0.276	1
Atp5g2	0.0651675	-0.111972	0.675	0.811	1
Pld3	0.0651945	-0.217896	0.272	0.378	1
Qpctl	0.0653214	-2.13337	0.007	0.037	1
Acy1	0.0653214	-2.11333	0.007	0.037	1
Cbx4	0.0656966	-0.581229	0.212	0.295	1
Syap1	0.0657473	-0.878741	0.073	0.134	1
Chrne	0.0658669	-2.24198	0.007	0.037	1
Mocos	0.0658669	-2.05725	0.007	0.037	1
Ece1	0.0660169	-1.33544	0.02	0.06	1
Sdhd	0.0660577	-0.670216	0.146	0.221	1
Ier2	0.0662682	-0.272728	0.411	0.535	1
Sufu	0.0662706	2.1721	0.06	0.023	1
Cstf3	0.0664161	-1.94958	0.007	0.037	1
Coro1c	0.0664552	1.61922	0.086	0.041	1
Ptprs	0.0667159	2.10881	0.06	0.023	1
Ccs	0.0667543	-0.632672	0.132	0.203	1
Ppp2r1b	0.0667904	1.47268	0.093	0.046	1
Tshz1	0.0667904	1.56856	0.093	0.046	1
Ubiad1	0.066969	-1.79788	0.007	0.037	1
Nipal1	0.066969	-1.49109	0.007	0.037	1
Arid3b	0.066969	-1.73653	0.007	0.037	1
Rsrc2	0.0670334	0.613694	0.404	0.332	1
Setdb1	0.0675257	-1.0519	0.007	0.037	1
Rbms2	0.0675257	-1.12721	0.007	0.037	1
Poglut1	0.0675257	-1.19311	0.007	0.037	1
Zbtb11os1	0.0675257	-1.04279	0.007	0.037	1
Tmem176a	0.0675884	1.3366	0.099	0.051	1
Xrcc5	0.0676139	1.93203	0.06	0.023	1
Arl6ip4	0.0676368	-0.793812	0.146	0.217	1
Ptpre	0.0676862	-1.33861	0.04	0.088	1
Hace1	0.0676951	-1.0982	0.02	0.06	1
Fbxo11	0.0677824	-1.49583	0.026	0.069	1
Zhx1	0.0681201	-1.25158	0.02	0.06	1
Zfp260	0.0684443	-1.19841	0.053	0.106	1
Cyhr1	0.0685972	-0.745523	0.099	0.166	1
Eif2b4	0.0687226	-1.2727	0.04	0.088	1
Mdh2	0.06873	0.424583	0.53	0.465	1
Zfp598	0.068964	-1.62533	0.026	0.069	1
Usp37	0.0689796	1.57993	0.06	0.023	1
Ruvbl1	0.068982	0.665402	0.126	0.069	1
Tle4	0.0690542	-0.76526	0.093	0.157	1
G6pc3	0.0693788	-1.40612	0.033	0.078	1
Tm9sf4	0.0694083	-0.797139	0.02	0.06	1
Alkbh2	0.0694083	-0.734504	0.02	0.06	1
Oas1a	0.0694083	-0.976628	0.02	0.06	1
Acp6	0.0694398	1.92808	0.06	0.023	1
Hmgxb3	0.0694398	1.707	0.06	0.023	1
Capza2	0.0695044	-0.323552	0.238	0.336	1
Zzz3	0.0696069	1.31405	0.093	0.046	1
Vti1b	0.0696809	-0.669765	0.179	0.263	1
Sema4d	0.0698635	0.651542	0.364	0.286	1
Smc4	0.0699662	-0.61001	0.219	0.304	1
Dctn3	0.0700039	-0.343015	0.238	0.323	1
Cct2	0.0700176	-0.273108	0.305	0.396	1
Pfkfb3	0.0700559	0.936635	0.053	0.018	1
Brip1os	0.0700559	0.996496	0.053	0.018	1
Atxn2l	0.0702455	-0.266892	0.185	0.272	1
Ubfd1	0.0702781	-0.838794	0.02	0.06	1
Nr1d1	0.0702781	-0.42598	0.02	0.06	1
Cpeb2	0.0703678	1.97481	0.06	0.023	1
Sec16a	0.0704057	1.69817	0.079	0.037	1
Sub1	0.0704411	-0.291549	0.629	0.751	1
Muc1	0.0705656	-1.53863	0.026	0.069	1
Matr3	0.0706569	1.05226	0.252	0.189	1
Impad1	0.0706879	1.3586	0.093	0.046	1
Mga	0.0708347	-1.16809	0.04	0.088	1
Nf2	0.0708347	-1.44669	0.04	0.088	1
Arhgap39	0.0708356	1.60797	0.06	0.023	1
Ppp1r13b	0.0711968	1.49558	0.079	0.037	1
Gosr2	0.0712224	-0.973996	0.066	0.124	1
Pot1b	0.0713059	0.85692	0.06	0.023	1
Ptpn18	0.07132	-0.173428	0.629	0.77	1
Ppm1h	0.0713464	-0.701684	0.073	0.134	1
Nck1	0.0713529	-0.692496	0.106	0.175	1
Taf7	0.0714059	-0.816891	0.113	0.18	1
Zfp524	0.0715504	-1.13713	0.04	0.088	1
Prpf4b	0.0715797	0.566287	0.278	0.194	1
Brpf1	0.0716401	-1.13678	0.033	0.078	1
Slirp	0.0716565	-1.09294	0.073	0.129	1
Zfyve27	0.0717788	1.35985	0.06	0.023	1
Taf1c	0.0720823	1.03512	0.053	0.018	1
Cox16	0.0721251	-0.362786	0.212	0.3	1
Rnf114	0.0721311	-0.375142	0.199	0.286	1
Abcb9	0.0721507	1.28787	0.093	0.046	1
Dusp10	0.0723899	0.807753	0.205	0.134	1
Mta3	0.0724034	-0.601915	0.146	0.221	1
Elovl6	0.0724919	-0.386336	0.02	0.06	1
Emp3	0.0725743	-0.278045	0.523	0.622	1
Ormdl2	0.0726505	0.852693	0.113	0.06	1
Chmp1a	0.0728042	-0.52966	0.132	0.207	1
Atl2	0.0728227	1.50649	0.073	0.032	1
Terf1	0.0728765	-0.193042	0.079	0.147	1
S100a6	0.0729514	-0.146101	0.616	0.7	1
Serinc3	0.0729793	-0.136475	0.55	0.668	1
Wdr6	0.073025	-0.913205	0.026	0.069	1
Tspan3	0.0731376	-1.33116	0.073	0.129	1
Gm11131	0.073167	1.57058	0.066	0.028	1
Eif3g	0.0731972	-0.482459	0.185	0.272	1
Gm26917	0.0733964	1.50358	0.159	0.101	1
Med31	0.0734416	-1.2156	0.026	0.069	1
Wiz	0.07362	1.49229	0.066	0.028	1
Gpatch11	0.0736381	1.08996	0.093	0.046	1
Fam114a2	0.0736486	-0.560754	0.06	0.115	1
Mgat4a	0.0736908	3.88835	0.026	0.005	1
St7	0.0736908	3.41378	0.026	0.005	1
Arsk	0.0736908	2.829	0.026	0.005	1
Gbp7	0.0737423	-0.39224	0.238	0.323	1
Fam204a	0.0737653	-1.02969	0.099	0.161	1
Parp6	0.0739615	-1.03978	0.033	0.078	1
Tfam	0.0739615	-1.06651	0.033	0.078	1
Hsp90aa1	0.0740836	-0.252426	0.563	0.696	1
Crebl2	0.0742807	-0.425488	0.026	0.069	1
Tm9sf3	0.0743058	0.693692	0.311	0.235	1
Npas2	0.0744951	2.68137	0.026	0.005	1
Ppp1r12b	0.0744951	2.80159	0.026	0.005	1
Megf9	0.0744951	3.11372	0.026	0.005	1
E330009J07Rik	0.0744951	2.59117	0.026	0.005	1
Ttc7b	0.0744951	2.56071	0.026	0.005	1
Per1	0.0746638	-0.264776	0.291	0.387	1
Cbr4	0.0746705	1.19787	0.06	0.023	1
Rab24	0.0748517	-0.409569	0.106	0.175	1
Mrpl52	0.0748707	-0.191086	0.49	0.613	1
Abcf1	0.0752243	-0.170978	0.199	0.295	1
Map3k5	0.0752623	1.39539	0.079	0.037	1
Zkscan5	0.0753066	2.28659	0.026	0.005	1
[truncated: 31,188 more rows]

## Sheet: NTvslungEarly_activated.markers
	p_val	avg_log2FC	pct.1	pct.2	p_val_adj
[truncated: 32,285 more rows]

[truncated: 7 more sheets: NTvslungTh17.markers, NTvslungNaive.markers, NTvslungQuiescent_memory.marker, NTvslungAcutely_activat.markers, NTvslungTfh.1.markers, NTvslungCytotoxic_CD4.markers, NTvslungTh1.markers]
